# Supplementary material for: MFSD1 with its accessory subunit GLMP functions as a general dipeptide uniporter in lysosomes
Source: Nat Cell Biol. 2024 Jun 5;26(7):1047–61. doi: 10.1038/s41556-024-01436-5 (PMC11252000; doi:10.1038/s41556-024-01436-5)
Supplement: Supplementary file 4 — Supplemental Table 1. Metabolomics raw data. [file 41556_2024_1436_MOESM4_ESM.xlsx]

## Sheet: Sheet1
Tags	Checked	Name	Formula	Annot. Source: Predicted Compositions	Annot. Source: mzCloud Search	Annot. Source: mzVault Search	Annot. Source: Metabolika Search	Annot. Source: ChemSpider Search	Annot. Source: MassList Search	Annot. DeltaMass [ppm]	Calc. MW	m/z	RT [min]	Area (Max.)	# ChemSpider Results	# mzCloud Results	# mzVault Results	mzCloud Best Match	mzCloud Best Match Confidence	mzCloud Best Sim. Match	mzVault Best Match	mzVault Library Match: Bamba lab 34 lipid mediators library stepped NCE 10 30 45	mzVault Library Match: Bamba lab 598 polar metabolites stepped NCE 10 30 45	mzVault Library Match: Abu_Remaileh_MSMLS_neg_Jun_29_WD	mzVault Library Match: Abu_Remaileh_MSMLS_pos_Jun_29_WD	mzVault Library Match: Abu_Remaileh_NIST_2020_MSMS_HR	Mass List Match: Endogenous Metabolites database 4400 compounds	Mass List Match: Abu_Remaileh_Masslist_WD_011922	MS2	Reference Ion	Norm. Area: MFSD1_KO_1.raw (F1)	Norm. Area: MFSD1_KO_2.raw (F2)	Norm. Area: MFSD1_KO_3.raw (F3)	Norm. Area: MFSD1_WT_1.raw (F4)	Norm. Area: MFSD1_WT_2.raw (F5)	Norm. Area: MFSD1_WT_3.raw (F6)	Norm. Area: wash6.raw (F7)	Norm. Area: wash12.raw (F8)	Norm. Area: wash18.raw (F9)	Group Area: MFSD1_KO	Group Area: MFSD1_WT	Group CV [%]: MFSD1_KO	Group CV [%]: MFSD1_WT	Ratio: (MFSD1_KO) / (MFSD1_WT)	Log2 Fold Change: (MFSD1_KO) / (MFSD1_WT)	P-value: (MFSD1_KO) / (MFSD1_WT)	(-)Log10 P-value	Adj. P-value: (MFSD1_KO) / (MFSD1_WT)	Peak Rating: MFSD1_KO_1.raw (F1)
	TRUE	Arg-Pro	C11 H21 N5 O3	Full match	Invalid mass	Full match	No results	Full match	No results	-0.03	271.164	272.172	9.013	2.93354e+06	2	1	2	72.8	70		94.5	No matches found	No matches found	No matches found	No matches found	Multiple matches found	No matches found	No matches found	DDA for preferred ion	[M+H]+1	3.25433e+06	2.26221e+06	3.78072e+06	117306	126067	82249.4	38307.2	31297.1	32576.9	3.25433e+06	117306	24.8805	21.3622	27.742	4.79	8.89349e-05	4.05093	0.0815089	5.7
	TRUE	Pro-Lys	C11 H21 N3 O3	Full match	No results	Full match	No results	Full match	No results	0.11	243.158	244.166	9.077	5.16239e+06	2	0	2				94.6	No matches found	No matches found	No matches found	No matches found	Multiple matches found	No matches found	No matches found	DDA for preferred ion	[M+H]+1	5.72691e+06	4.1952e+06	6.66699e+06	221041	242821	209695	40594.9	41629	36038.8	5.72691e+06	221041	22.5625	7.49805	25.909	4.7	0.000783181	3.10614	0.28554	7.2
	FALSE		C44 H84 N O8 P	Not the top hit	No results	Full match	No results	Full match	No results	-0.5	785.593	786.6	5.069	2.46435e+06	31	0	2				99.5	No matches found	No matches found	No matches found	No matches found	Multiple matches found	No matches found	No matches found	DDA for preferred ion	[M+H]+1	2.58473e+06	2.64461e+06	3.25816e+06	837774	2.00066e+06	968761	72599.3	77442.5	73797.1	2.64461e+06	968761	13.1743	50.1909	2.73	1.45	0.0743454	1.12875	0.970579	4.8
	FALSE	Hydroxy pentadienoate [Putative]	C5 H6 O3	Full match	No results	Not the top hit	Partial match	Partial match	Full match	0.17	114.032	115.039	8.752	1.7251e+07	7	0	9				92.2	No matches found	No matches found	No matches found	No matches found	Multiple matches found	Single match found	No matches found	DDA for preferred ion	[M+H]+1	1.83657e+07	1.71808e+07	2.37455e+07	1.92946e+07	4.04177e+06	7.03753e+06	47501	67870.2	182466	1.83657e+07	7.03753e+06	17.7019	79.8196	2.61	1.38	0.192844	0.714795	0.970579	5.8
	TRUE	Taurocholate [Putative]	C26 H45 N O7 S	Not the top hit	No results	No results	No results	Not the top hit	Full match	-0.26	515.292	514.284	2.237	3.07302e+06	5	0	0					No matches found	No matches found	No matches found	No matches found	No matches found	Multiple matches found	No matches found	DDA for preferred ion	[M-H]-1	2.06798e+06	3.29781e+06	2.71346e+06	1.31667e+06	1.66274e+06	1.29363e+06	5618.83	5416.53	5465.04	2.71346e+06	1.31667e+06	22.8426	14.5172	2.061	1.04	0.0243927	1.61274	0.970579	7.6
	FALSE		C17 H23 N O7 S	Full match	Invalid mass	No results	No results	Full match	No results	6.69	385.122	384.115	8.148	883002	2	3	0			76		No matches found	No matches found	No matches found	No matches found	No matches found	No matches found	No matches found	DDA for preferred ion	[M-H]-1	313738	947592	620386	511805	260289	319290	5047.66	8974.08	8234.19	620386	319290	50.5362	36.1554	1.943	0.96	0.279079	0.554274	0.970579	5
	FALSE	S-Succinylglutathione [Putative]	C14 H21 N3 O9 S	No match	Invalid mass	No results	No results	Not the top hit	Full match	9.92	407.104	408.111	7.663	8.48467e+06	4	2	0	80.9	9			No matches found	No matches found	No matches found	No matches found	No matches found	Single match found	No matches found	DDA for preferred ion	[M+H]+1	3.73777e+06	9.10531e+06	5.05401e+06	3.55685e+06	3.12815e+06	2.89467e+06	36124.2	17867.5	23188.5	5.05401e+06	3.12815e+06	46.8931	10.5177	1.616	0.69	0.160539	0.794419	0.970579	5.1
	FALSE	6-keto Prostaglandin F1α [Putative]	C20 H34 O6	Not the top hit	Partial match	No results	No results	Partial match	Full match	0.77	370.236	369.228	3.377	1.79989e+06	6	10	0	92.2	9.6			No matches found	No matches found	No matches found	No matches found	No matches found	Single match found	No matches found	DDA for preferred ion	[M-H]-1	1.75695e+06	1.18136e+06	706049	774270	1.79989e+06	754102	4692.54	4822.86	4838.3	1.18136e+06	774270	43.3201	53.9064	1.526	0.61	0.789884	0.102436	0.972623	7
	FALSE		C20 H17 N2 O P S	Full match	No results	No results	No results	No match	No results	-7.65	364.077	365.084	7.329	121983	8	0	0					No matches found	No matches found	No matches found	No matches found	No matches found	No matches found	No matches found	DDA for preferred ion	[M+H]+1	123227	130906	161318	109268	87011.9	85382.3	17020.7	29254.3	18349.5	130906	87011.9	14.5467	14.2139	1.504	0.59	0.0269776	1.569	0.970579	6.4
	FALSE		C8 H18 N O2	No match	No results	Invalid mass	No results	No match	No results	-6293.46	159.126	160.133	7.382	2.33823e+06	2	0	1				66.7	No matches found	No matches found	No matches found	No matches found	Single match found	No matches found	No matches found	DDA for preferred ion	[M+H]+1	1.94193e+06	2.50926e+06	2.62865e+06	2.64132e+06	1.56775e+06	1.74849e+06	17587.5	30861.9	16881.2	2.50926e+06	1.74849e+06	15.5469	28.9447	1.435	0.52	0.373534	0.42767	0.970579	7.7
	FALSE		C14 H27 N O7 S2	Full match	Invalid mass	No results	No results	No match	No results	-2.1	385.122	384.115	11.832	279662	4	3	0			75		No matches found	No matches found	No matches found	No matches found	No matches found	No matches found	No matches found	DDA for preferred ion	[M-H]-1	258029	300119	272014	234415	197290	160210	5670.29	5590.42	5667.73	272014	197290	7.74641	18.8045	1.379	0.46	0.0712781	1.14704	0.970579	6
	FALSE	Dimethyl ribityllumazine [Putative]	C13 H18 N4 O6	Not the top hit	No results	No results	No results	Partial match	Full match	-4.07	326.121	325.114	7.365	2.36072e+06	13	0	0					No matches found	No matches found	No matches found	No matches found	No matches found	Single match found	No matches found	DDA for preferred ion	[M-H]-1	2.05654e+06	2.5334e+06	3.03118e+06	2.46093e+06	1.84129e+06	1.65455e+06	8127.36	8558.28	8519.83	2.5334e+06	1.84129e+06	19.1844	21.2587	1.376	0.46	0.20294	0.692632	0.970579	7.3
	FALSE		C20 H34 O5	Full match	Partial match	Full match	No results	Partial match	Full match	-0.11	354.241	353.233	2.007	8.49009e+06	26	19	8	92.3	56.2		75.5	No matches found	No matches found	No matches found	No matches found	Multiple matches found	Multiple matches found	No matches found	DDA for preferred ion	[M-H]-1	7.49235e+06	7.51461e+06	5.52601e+06	5.31235e+06	8.49009e+06	5.5016e+06	10160	10139.4	10459.3	7.49235e+06	5.5016e+06	16.6817	27.7022	1.362	0.45	0.702714	0.153221	0.972623	7.3
	FALSE	Xanthosine	C10 H12 N4 O6	Not the top hit	No results	Full match	Full match	Full match	Full match	0.11	284.076	283.068	7.38	189213	2	0	1				52.7	No matches found	No matches found	Single match found	No matches found	No matches found	Single match found	Single match found	DDA for preferred ion	[M-H]-1	167758	177876	177361	130299	115112	205446	6889.96	7255.26	7222.67	177361	130299	3.26882	32.1855	1.361	0.44	0.413756	0.383255	0.970579	8.4
	FALSE	Hexose	C6 H12 O6	Full match	Partial match	Partial match	Partial match	Partial match	Full match	0.11	180.063	179.056	10.048	2.14191e+07	102	4	1	87.5	50.7		67.1	No matches found	No matches found	No matches found	No matches found	Single match found	Multiple matches found	Single match found	DDA for preferred ion	[M-H]-1	2.18418e+07	2.29858e+07	2.52243e+07	2.73164e+07	1.72101e+07	1.17765e+07	36740.1	288449	195663	2.29858e+07	1.72101e+07	7.36806	42.0201	1.336	0.42	0.374507	0.42654	0.970579
	FALSE		C3 H6 O3	Full match	Full match	No results	Full match	Full match	Full match	-0.42	90.0317	89.0244	8.802	1.8945e+07	13	2	0	69.2	8.5			No matches found	No matches found	No matches found	No matches found	No matches found	Multiple matches found	Single match found	DDA for preferred ion	[M-H]-1	2.07364e+07	1.63765e+07	2.60772e+07	2.26409e+07	1.5671e+07	1.18997e+07	72764.6	128128	253276	2.07364e+07	1.5671e+07	23.0667	32.5588	1.323	0.4	0.348478	0.457825	0.970579	4.9
	FALSE		C44 H80 N O8 P	Full match	No results	Full match	No results	Full match	No results	-0.59	781.562	782.569	3.833	3.57538e+06	45	0	2				89.5	No matches found	No matches found	No matches found	No matches found	Multiple matches found	No matches found	No matches found	DDA for preferred ion	[M+H]+1	2.97869e+06	3.03796e+06	4.9214e+06	3.81462e+06	2.07953e+06	2.30979e+06	39895.4	43271.5	39437.2	3.03796e+06	2.30979e+06	30.3046	34.4594	1.315	0.4	0.301261	0.521058	0.970579
	FALSE		C12 H22 O10	No match	Invalid mass	Invalid mass	No results	No match	No results	67404.1	348.103	349.11	7.346	3.49176e+06	1	3	2	71.2	8.6		94.3	No matches found	No matches found	No matches found	No matches found	Multiple matches found	No matches found	No matches found	DDA for preferred ion	[M+H]+1	3.39549e+06	3.74717e+06	4.52248e+06	3.44752e+06	2.83785e+06	2.86948e+06	18337.7	28061.4	17601.3	3.74717e+06	2.86948e+06	14.8291	11.2474	1.306	0.39	0.0903785	1.04393	0.970579	7.5
	FALSE		C19 H40 N5 O7 P3 S	Full match	No results	No results	No results	No match	No results	-0.67	575.186	576.193	10.147	2.31211e+07	1	0	0					No matches found	No matches found	No matches found	No matches found	No matches found	No matches found	No matches found	DDA for preferred ion	[M+H]+1	2.10991e+07	2.23594e+07	3.18255e+07	2.72766e+07	4.23221e+06	1.73999e+07	205080	191176	129741	2.23594e+07	1.73999e+07	23.3638	70.9156	1.285	0.36	0.354605	0.450255	0.970579	4.2
	FALSE	Adenosine monophosphate	C10 H14 N5 O7 P	Not the top hit	Partial match	Not the top hit	Partial match	Partial match	Full match	0.14	347.063	348.07	8.422	8.4422e+06	9	2	5	99.9	10		98.9	No matches found	No matches found	No matches found	Single match found	Multiple matches found	Multiple matches found	Single match found	DDA for preferred ion	[M+H]+1	9.10213e+06	9.05973e+06	1.03174e+07	8.8157e+06	6.28115e+06	7.27676e+06	26087.4	28637	26926.9	9.10213e+06	7.27676e+06	7.52348	17.1221	1.251	0.32	0.110988	0.954724	0.970579	9.1
	FALSE	Lysine	C6 H14 N2 O2	Full match	Partial match	Partial match	Partial match	Partial match	Full match	0.19	146.106	147.113	12.487	3.38341e+06	10	2	2	90.2	9.5		99.6	No matches found	No matches found	No matches found	No matches found	Multiple matches found	Multiple matches found	Single match found	DDA for preferred ion	[M+H]+1	3.71217e+06	3.6309e+06	3.23853e+06	3.11976e+06	2.59272e+06	2.91644e+06	53741.5	31788	33690.7	3.6309e+06	2.91644e+06	7.18068	9.24116	1.245	0.32	0.043412	1.36239	0.970579	8
	FALSE		C3 H6 O3	No results	Invalid mass	No results	No results	No results	No results	-11.29	90.0307	89.0234	8.681	2.03591e+06	0	2	0	69.2	8.5			No matches found	No matches found	No matches found	No matches found	No matches found	No matches found	No matches found	DDA for preferred ion	[M-H]-1	2.25854e+06	1.00019e+06	2.3892e+06	588712	1.93926e+06	1.82151e+06	6110.48	16945.5	11926.1	2.25854e+06	1.82151e+06	40.7411	51.597	1.24	0.31	0.546243	0.262614	0.970579	1.7
	FALSE	Glycerophosphoinositol	C9 H19 O11 P	Not the top hit	Invalid mass	No results	No results	Partial match	Full match	0.05	334.067	333.059	9.991	2.09839e+06	7	1	0	62.2	44.8			No matches found	No matches found	No matches found	No matches found	No matches found	Multiple matches found	Single match found	DDA for preferred ion	[M-H]-1	1.81844e+06	2.25189e+06	2.35021e+06	2.24625e+06	1.35246e+06	1.82386e+06	7956.62	7897.37	11606	2.25189e+06	1.82386e+06	13.2203	24.7363	1.235	0.3	0.349867	0.456097	0.970579	7.9
	FALSE		C12 H23 N2 O9 P S	No match	Invalid mass	No results	No results	Partial match	Full match	-8.25	402.083	401.076	8.597	1.27659e+06	2	2	0			75.7		No matches found	No matches found	No matches found	No matches found	No matches found	Single match found	No matches found	DDA for preferred ion	[M-H]-1	1.41619e+06	1.06558e+06	1.37848e+06	1.45525e+06	1.12408e+06	1.08757e+06	15242.7	215245	249948	1.37848e+06	1.12408e+06	14.9575	16.5725	1.226	0.29	0.707284	0.150406	0.972623	5.6
	FALSE	Cytidine	C9 H13 N3 O5	Full match	Partial match	Partial match	Partial match	Partial match	Full match	-0.12	243.085	266.075	6.418	822781	6	2	3	98.5	9.9		97.4	No matches found	No matches found	No matches found	Single match found	Multiple matches found	Single match found	Single match found	DDA for preferred ion	[M+Na]+1	685531	882966	766006	729957	626984	621882	23447.4	17891.3	31091.8	766006	626984	12.7579	9.24455	1.222	0.29	0.152255	0.817429	0.970579	8
	FALSE		C13 H23 N O12	Full match	Invalid mass	No results	No results	No match	No results	0.04	385.122	384.115	7.672	916976	2	3	0			70.1		No matches found	No matches found	No matches found	No matches found	No matches found	No matches found	No matches found	DDA for preferred ion	[M-H]-1	1.01725e+06	979766	1.07868e+06	1.15657e+06	848359	601292	11062.9	16937.8	11017	1.01725e+06	848359	4.87105	32.0234	1.199	0.26	0.400889	0.396976	0.970579	7.9
	FALSE	Lysophosphocholine (16:0)	C24 H50 N O7 P	Not the top hit	No results	No results	No results	Partial match	Full match	-0.34	495.332	496.34	3.408	1.09564e+07	2	0	0					No matches found	No matches found	No matches found	No matches found	No matches found	Single match found	No matches found	DDA for preferred ion	[M+H]+1	7.20985e+06	1.17579e+07	9.37877e+06	1.39335e+07	7.89482e+06	1.65918e+06	54848.6	58275.3	57984.1	9.37877e+06	7.89482e+06	24.0752	78.3918	1.188	0.25	0.523949	0.280711	0.970579	3.1
	FALSE	Indoleacrylic acid [Putative]	C11 H9 N O2	Full match	Partial match	Not the top hit	No results	Partial match	Full match	-0.08	187.063	188.071	6.14	1.14342e+06	1	2	7	79.6	61.2		85.8	No matches found	No matches found	No matches found	No matches found	Multiple matches found	Multiple matches found	No matches found	DDA for preferred ion	[M+H]+1	1.02682e+06	1.22706e+06	1.11567e+06	946063	1.05052e+06	908709	25880.2	24851.1	26155.2	1.11567e+06	946063	8.93253	7.58976	1.179	0.24	0.0952584	1.0211	0.970579	6.6
	FALSE	Cytosine	C4 H5 N3 O	Full match	Full match	Full match	Full match	Partial match	Full match	0.08	111.043	112.051	6.412	4.13842e+06	3	2	1	84.9	53		83.1	No matches found	No matches found	No matches found	Single match found	No matches found	Single match found	Single match found	DDA for preferred ion	[M+H]+1	3.84314e+06	4.44114e+06	4.11327e+06	3.87105e+06	3.48869e+06	2.84519e+06	23504.8	106305	31167.8	4.11327e+06	3.48869e+06	7.2466	15.2408	1.179	0.24	0.142988	0.844699	0.970579	8.4
	FALSE		C11 H18 N10 O7	Full match	Invalid mass	No results	No results	No match	No results	3.07	402.137	401.13	8.723	5.64454e+07	1	2	0			74.9		No matches found	No matches found	No matches found	No matches found	No matches found	No matches found	No matches found	DDA for preferred ion	[M-H]-1	5.221e+07	6.05743e+07	7.08202e+07	6.24438e+07	4.88684e+07	5.14757e+07	12837.3	325246	628198	6.05743e+07	5.14757e+07	15.2299	13.2762	1.177	0.23	0.364697	0.438068	0.970579	6.6
	FALSE		C10 H25 N3 O6 P2	Full match	No results	No results	No results	No match	No results	5.43	345.124	344.116	8.752	1.96061e+07	1	0	0					No matches found	No matches found	No matches found	No matches found	No matches found	No matches found	No matches found	DDA for preferred ion	[M-H]-1	1.93285e+07	2.10403e+07	2.5312e+07	2.28339e+07	1.8078e+07	9.12643e+06	12420.9	134006	250090	2.10403e+07	1.8078e+07	14.0759	41.7276	1.164	0.22	0.347696	0.458801	0.970579	6.7
	FALSE	Oxoproline [putative]	C5 H7 N O3	Full match	Partial match	No results	Partial match	Partial match	Full match	0.03	129.043	128.035	6.075	9.8938e+06	11	3	0	100	10	80.4		No matches found	No matches found	No matches found	No matches found	No matches found	Multiple matches found	Multiple matches found	DDA for preferred ion	[M-H]-1	7.97486e+06	1.06175e+07	9.07803e+06	1.06579e+07	7.81093e+06	5.45896e+06	141388	533632	255093	9.07803e+06	7.81093e+06	14.3907	32.6405	1.162	0.22	0.471783	0.326258	0.970579	8.2
	FALSE	Xanthine	C5 H4 N4 O2	Full match	Full match	Partial match	Partial match	Full match	Full match	0.13	152.033	151.026	6.914	1.42602e+07	3	1	2	93.4	9.7		74.1	No matches found	No matches found	Single match found	No matches found	Single match found	Single match found	Single match found	DDA for preferred ion	[M-H]-1	1.26049e+07	1.53033e+07	1.36044e+07	1.40734e+07	1.08297e+07	1.17113e+07	8881.04	9084	8799.25	1.36044e+07	1.17113e+07	9.85867	13.7422	1.162	0.22	0.257976	0.588421	0.970579	8.4
	FALSE		C12 H22 O11	No match	No results	Invalid mass	No results	No match	No results	999999	684.232	683.225	8.688	1.52286e+09	1	0	5				89.6	No matches found	No matches found	No matches found	No matches found	Multiple matches found	No matches found	No matches found	DDA for preferred ion	[M-H]-1	1.59432e+09	1.63426e+09	2.01721e+09	1.82917e+09	1.40697e+09	1.37847e+09	11220.6	5.27003e+06	1.31738e+07	1.63426e+09	1.40697e+09	13.3525	16.4079	1.162	0.22	0.330423	0.480929	0.970579	7.1
	FALSE		C2 H2 Cl N2 O4 P3 S	Full match	No results	No results	No results	No match	No results	-9.78	277.861	276.854	17.889	1.63271e+06	1	0	0					No matches found	No matches found	No matches found	No matches found	No matches found	No matches found	No matches found	DDA for preferred ion	[M-H]-1	1.53301e+06	1.75214e+06	1.70232e+06	2.04842e+06	1.46763e+06	1.25991e+06	19846.5	36032.7	19387.1	1.70232e+06	1.46763e+06	6.90907	25.6724	1.16	0.21	0.709707	0.148921	0.972623	6.5
	FALSE	Dihexose	C12 H22 O11	Full match	Partial match	Not the top hit	Partial match	Partial match	Full match	-0.28	342.116	341.109	8.705	6.62578e+09	72	4	3	95.2	84.7		89.5	No matches found	No matches found	Single match found	No matches found	Multiple matches found	Multiple matches found	Multiple matches found	DDA for preferred ion	[M-H]-1	6.69072e+09	7.11044e+09	8.7667e+09	7.77461e+09	6.15586e+09	6.05325e+09	92202.4	5.24153e+07	9.20754e+07	7.11044e+09	6.15586e+09	14.5914	14.4954	1.155	0.21	0.350416	0.455416	0.970579	7.9
	FALSE		C6 H21 N8 O2 P	Full match	No results	No results	No results	No match	No results	3.15	268.153	269.161	4.463	707854	5	0	0					No matches found	No matches found	No matches found	No matches found	No matches found	No matches found	No matches found	DDA for preferred ion	[M+H]+1	575206	759632	746102	690133	651722	649340	18641.9	18238.2	16480.7	746102	651722	14.8196	3.44945	1.145	0.2	0.7258	0.139183	0.972623	4.6
	FALSE		C28 H50 O8	No match	No results	Invalid mass	No results	No results	No results	33102.9	531.377	532.384	1.725	3.15438e+06	0	0	1				89.9	No matches found	No matches found	No matches found	No matches found	Single match found	No matches found	No matches found	DDA for preferred ion	[M+H]+1	3.45515e+06	3.23715e+06	4.34191e+06	3.92096e+06	2.7111e+06	3.02299e+06	32266.3	28538.9	29790.9	3.45515e+06	3.02299e+06	15.909	19.5176	1.143	0.19	0.386632	0.412702	0.970579	7.3
	FALSE		C15 H26 O10	No match	No match	Invalid mass	No results	No match	No results	-213211	288.085	289.092	8.731	4.728e+08	1	1	3	97.2	9.9		87.3	No matches found	No matches found	No matches found	No matches found	Multiple matches found	No matches found	No matches found	DDA for preferred ion	[M+H]+1	4.86302e+08	5.07385e+08	6.22409e+08	5.49161e+08	4.44217e+08	4.44787e+08	52865.8	2.38458e+06	5.32924e+06	5.07385e+08	4.44787e+08	13.5991	12.6047	1.141	0.19	0.327353	0.484983	0.970579	7.1
	FALSE		C6 H11 N O2	Full match	Partial match	Not the top hit	Partial match	Partial match	Full match	0.04	129.079	130.086	12.486	3.01989e+06	19	4	10	92.8	9.6		93.8	No matches found	No matches found	No matches found	No matches found	Multiple matches found	Multiple matches found	No matches found	DDA for preferred ion	[M+H]+1	3.09688e+06	3.24079e+06	3.09822e+06	2.98235e+06	2.29227e+06	2.72615e+06	54150.9	58633.2	33947.3	3.09822e+06	2.72615e+06	2.62938	13.0799	1.136	0.18	0.153349	0.814318	0.970579	8.1
	FALSE		C9 H11 N O3	No match	Invalid mass	Invalid mass	No results	No results	No results	-342404	119.074	120.081	5.074	5.49991e+06	0	1	15			62.5	94.4	No matches found	No matches found	No matches found	No matches found	Multiple matches found	No matches found	No matches found	DDA for preferred ion	[M+H]+1	5.46852e+06	5.72115e+06	5.74347e+06	4.17634e+06	5.05388e+06	5.97178e+06	44644.3	92731	68555.6	5.72115e+06	5.05388e+06	2.70552	17.7173	1.132	0.18	0.370938	0.430699	0.970579	8.9
	FALSE	Dimethylmalate [Putative]	C6 H10 O5	Full match	No results	Not the top hit	Partial match	Partial match	Full match	0.66	162.053	163.06	8.745	2.65619e+08	36	0	8				90.9	No matches found	No matches found	No matches found	No matches found	Multiple matches found	Multiple matches found	Single match found	DDA for preferred ion	[M+H]+1	2.73122e+08	2.85048e+08	3.57745e+08	3.03652e+08	2.56148e+08	2.52804e+08	53406.5	1.22767e+06	2.83266e+06	2.85048e+08	2.56148e+08	15.0028	10.5	1.113	0.15	0.327262	0.485105	0.970579	4.7
	FALSE	Dihydropyranone [Putative]	C5 H6 O2	Full match	No results	No results	No results	Full match	No results	-0.32	98.0367	99.044	8.714	8.50671e+07	4	0	0					No matches found	No matches found	No matches found	No matches found	No matches found	No matches found	No matches found	DDA for preferred ion	[M+H]+1	8.57708e+07	9.12896e+07	1.15237e+08	1.00897e+08	7.93992e+07	8.23042e+07	73689.5	395322	831678	9.12896e+07	8.23042e+07	16.0771	13.3253	1.109	0.15	0.422854	0.37381	0.970579	6.2
	FALSE	Maltol [Putative]	C6 H6 O3	Full match	Partial match	Partial match	No results	Partial match	Full match	0.38	126.032	127.039	8.702	1.53838e+09	11	1	10	67.3	43.8		90.2	No matches found	No matches found	No matches found	No matches found	Multiple matches found	Multiple matches found	No matches found	DDA for preferred ion	[M+H]+1	1.5804e+09	1.65091e+09	2.06983e+09	1.82269e+09	1.44811e+09	1.48855e+09	61294.9	8.84e+06	1.9481e+07	1.65091e+09	1.48855e+09	14.9727	12.9587	1.109	0.15	0.393336	0.405236	0.970579	7.9
	FALSE	Hexosamine	C6 H13 N O5	Full match	No results	No results	Partial match	Partial match	Full match	-0.03	179.079	178.072	5.965	710662	13	0	0					No matches found	No matches found	No matches found	No matches found	No matches found	Multiple matches found	No matches found	DDA for preferred ion	[M-H]-1	616600	762646	817818	786939	689397	666875	7315.89	7096.77	7480.18	762646	689397	14.1971	8.93311	1.106	0.15	0.848996	0.0710946	0.978173	8
	FALSE	Dimethylmaleate [Putative]	C6 H8 O4	Full match	No results	Not the top hit	Partial match	Partial match	Full match	0.81	144.042	145.05	8.715	1.06701e+09	18	0	5				89.4	No matches found	No matches found	No matches found	No matches found	Multiple matches found	Multiple matches found	No matches found	DDA for preferred ion	[M+H]+1	1.07056e+09	1.14506e+09	1.42859e+09	1.26015e+09	1.01176e+09	1.03605e+09	61102	5.568e+06	1.2669e+07	1.14506e+09	1.03605e+09	15.5513	12.4189	1.105	0.14	0.44887	0.347879	0.970579	7
	FALSE	Oxoglutaramate [Putative]	C5 H7 N O4	Full match	No results	No results	Full match	Full match	Full match	0.03	145.038	144.03	6.378	1.59949e+06	2	0	0					No matches found	No matches found	No matches found	No matches found	No matches found	Multiple matches found	No matches found	DDA for preferred ion	[M-H]-1	1.63606e+06	1.71649e+06	1.22071e+06	1.76242e+06	1.48779e+06	681530	8145.13	77597.1	27612	1.63606e+06	1.48779e+06	17.4543	42.8675	1.1	0.14	0.54434	0.26413	0.970579	7.3
	FALSE	Hydroxybutynal [Putative]	C4 H4 O2	Full match	No results	No results	No results	Not the top hit	Full match	0.35	84.0212	85.0284	8.731	8.69371e+08	4	0	0					No matches found	No matches found	No matches found	No matches found	No matches found	Single match found	No matches found	DDA for preferred ion	[M+H]+1	8.70798e+08	9.32963e+08	1.19278e+09	1.04789e+09	8.35111e+08	8.52155e+08	61474.1	4.93969e+06	1.09489e+07	9.32963e+08	8.52155e+08	17.1	12.9684	1.095	0.13	0.509527	0.292833	0.970579	6.2
	FALSE		C6 H12 O6	No match	Invalid mass	No results	No results	No results	No results	94559	197.09	198.097	8.699	2.16944e+08	0	2	0	94.5	84	60.4		No matches found	No matches found	No matches found	No matches found	No matches found	No matches found	No matches found	DDA for preferred ion	[M+H]+1	2.30992e+08	2.31446e+08	2.98616e+08	2.55844e+08	2.11804e+08	1.95323e+08	60512.7	1.15791e+06	2.62211e+06	2.31446e+08	2.11804e+08	15.339	14.1584	1.093	0.13	0.306496	0.513575	0.970579	7.3
	FALSE	Choline	C5 H13 N O	Full match	Full match	Invalid mass	No results	No results	Full match	0.02	103.1	104.107	9.576	1.82832e+07	0	1	1	89.6	9.5		79.3	No matches found	No matches found	No matches found	No matches found	Single match found	Single match found	No matches found	DDA for preferred ion	[M+H]+1	1.86443e+07	1.76012e+07	1.91238e+07	1.70885e+07	1.82832e+07	1.04129e+07	45385.1	387319	107800	1.86443e+07	1.70885e+07	4.21809	27.791	1.091	0.13	0.342125	0.465816	0.970579	9.2
	FALSE		C5 H4 O2	Full match	No results	No results	No results	Partial match	Full match	0.57	96.0212	97.0285	8.72	8.02518e+08	3	0	0					No matches found	No matches found	No matches found	No matches found	No matches found	Single match found	No matches found	DDA for preferred ion	[M+H]+1	8.2588e+08	8.61221e+08	1.09232e+09	9.64171e+08	7.62946e+08	7.90565e+08	61810.6	4.3399e+06	9.71357e+06	8.61221e+08	7.90565e+08	15.6195	12.9979	1.089	0.12	0.444296	0.352328	0.970579	7.3
	FALSE	N-Acetyl-hexosamine	C8 H15 N O6	Not the top hit	No results	No results	Partial match	Not the top hit	Full match	0.11	221.09	244.079	6.391	2.85043e+06	18	0	0					No matches found	No matches found	No matches found	No matches found	No matches found	Multiple matches found	Multiple matches found	DDA for other ion	[M+Na]+1	2.7041e+06	3.05012e+06	3.15823e+06	2.74184e+06	2.85043e+06	2.80646e+06	24732.4	18871.8	32795.7	3.05012e+06	2.80646e+06	7.98516	1.95115	1.087	0.12	0.346911	0.459782	0.970579	6.8
	FALSE		C20 H36 N9 O3 P3 S	Full match	No results	No results	No results	No match	No results	-3.12	575.186	576.193	9.607	2.70547e+07	1	0	0					No matches found	No matches found	No matches found	No matches found	No matches found	No matches found	No matches found	DDA for preferred ion	[M+H]+1	2.10991e+07	9.16011e+06	1.36458e+07	1.26667e+07	7.75422e+06	2.93759e+07	114920	108522	112347	1.36458e+07	1.26667e+07	41.2069	68.2845	1.077	0.11	0.951521	0.0215815	0.989311	3.2
	FALSE		C12 H22 O11	No match	Invalid mass	Invalid mass	No results	No match	No results	64252.9	364.098	365.105	9.568	3.51766e+08	2	4	10	86.4	9.3		95.4	No matches found	No matches found	No matches found	No matches found	Multiple matches found	No matches found	No matches found	DDA for preferred ion	[M+H]+1	3.57248e+08	3.77467e+08	4.84195e+08	4.20487e+08	2.91892e+08	3.53375e+08	138718	2.57838e+07	4.82989e+07	3.77467e+08	3.53375e+08	16.7878	18.1049	1.068	0.1	0.388777	0.410299	0.970579	5.1
	FALSE	Glutamate	C5 H9 N O4	Full match	Full match	Not the top hit	Full match	Full match	Full match	0.35	147.053	148.06	9.117	9.49724e+06	16	1	4	99.2	89.3		96.9	No matches found	No matches found	No matches found	Single match found	Multiple matches found	Multiple matches found	Single match found	DDA for preferred ion	[M+H]+1	8.60125e+06	1.01919e+07	8.95819e+06	1.17764e+07	8.39789e+06	4.27893e+06	49557.6	412894	136358	8.95819e+06	8.39789e+06	9.02281	46.0654	1.067	0.09	0.561875	0.25036	0.970579	8.4
	FALSE	Hydroxypicolinic acid [Putative]	C6 H5 N O3	Full match	No results	No results	Partial match	Partial match	Full match	0.13	139.027	140.034	3.668	1.55909e+06	6	0	0					No matches found	No matches found	No matches found	No matches found	No matches found	Multiple matches found	No matches found	DDA for preferred ion	[M+H]+1	1.02808e+06	810277	572304	713961	763889	1.69285e+06	15071.1	14683.6	11893.9	810277	763889	28.3691	52.1635	1.061	0.09	0.542383	0.265694	0.970579	5.1
	FALSE		C9 H22 N O9 P	Full match	No results	No results	No results	No match	No results	-0.03	319.103	318.096	8.226	3.7832e+06	1	0	0					No matches found	No matches found	No matches found	No matches found	No matches found	No matches found	No matches found	DDA for preferred ion	[M-H]-1	2.96464e+06	3.58787e+06	3.40555e+06	4.84779e+06	3.2114e+06	3.08652e+06	8798.19	36687.6	8910.87	3.40555e+06	3.2114e+06	9.65342	26.4534	1.06	0.08	0.592559	0.227269	0.970579	8.7
	FALSE	Bis-fructose-dianhydride [Putative]	C12 H20 O10	Full match	No results	Invalid mass	No results	Partial match	Full match	0.32	324.106	325.113	8.734	1.09431e+09	7	0	10				94.9	No matches found	No matches found	No matches found	No matches found	Multiple matches found	Single match found	No matches found	DDA for preferred ion	[M+H]+1	1.15862e+09	1.13225e+09	1.45921e+09	1.21007e+09	1.09431e+09	7.52374e+08	49238.5	6.40605e+06	1.3906e+07	1.15862e+09	1.09431e+09	14.5307	23.3562	1.059	0.08	0.276674	0.558031	0.970579	6.3
	FALSE		C17 H19 Cl2 N7 O	No match	Invalid mass	Full match	No results	No match	No results	2.88	407.104	408.111	7.997	4.5454e+06	3	2	1	81.7	9.1		54	No matches found	No matches found	No matches found	No matches found	Single match found	No matches found	No matches found	DDA for preferred ion	[M+H]+1	2.46771e+06	4.87788e+06	3.90966e+06	3.34299e+06	3.70845e+06	4.35586e+06	32175.3	19596.6	33359.5	3.90966e+06	3.70845e+06	32.3267	13.4896	1.054	0.08	0.846831	0.072203	0.977558	6
	FALSE		C19 H37 N2 O4 P	Full match	No results	No results	No results	No match	No results	-7.54	388.246	387.239	3.395	2.17893e+06	1	0	0					No matches found	No matches found	No matches found	No matches found	No matches found	No matches found	No matches found	DDA for preferred ion	[M-H]-1	2.31178e+06	1.925e+06	1.65987e+06	1.82932e+06	2.17893e+06	1.79433e+06	3362.03	3455.39	3443.17	1.925e+06	1.82932e+06	16.6795	10.9952	1.052	0.07	0.930074	0.0314825	0.989311	7.7
	FALSE	Sulfometuronmethyl [Putative]	C15 H16 N4 O5 S	No match	Invalid mass	No results	No results	Partial match	Full match	3.98	364.086	365.093	11.282	220633	1	1	0	83.9	9.2			No matches found	No matches found	No matches found	No matches found	No matches found	Single match found	No matches found	DDA for preferred ion	[M+H]+1	244760	5814.14	101426	153170	51756.7	96649.1	5772.45	5629.48	5920.29	101426	96649.1	102.498	50.552	1.049	0.07	0.676091	0.169995	0.972623	0.8
	FALSE	Urocanate	C6 H6 N2 O2	Full match	Partial match	Partial match	No results	Not the top hit	Full match	0.11	138.043	139.05	6.483	2.34336e+06	8	3	12	86.1	70.2		91.5	No matches found	No matches found	No matches found	Single match found	Multiple matches found	Multiple matches found	Single match found	DDA for preferred ion	[M+H]+1	1.89378e+06	2.51478e+06	1.22938e+06	1.8988e+06	1.08341e+06	1.80525e+06	43316.5	14179.5	25086.8	1.89378e+06	1.80525e+06	34.205	27.9618	1.049	0.07	0.610578	0.214259	0.970579	6.7
	FALSE	Phenylalanine	C9 H11 N O2	Full match	Partial match	Not the top hit	Partial match	Partial match	Full match	0.32	165.079	166.086	5.064	4.11196e+06	17	1	11	98.7	9.9		94	No matches found	No matches found	No matches found	No matches found	Multiple matches found	Multiple matches found	Single match found	DDA for preferred ion	[M+H]+1	4.24256e+06	4.15998e+06	4.3757e+06	5.26907e+06	4.05418e+06	3.90327e+06	20353.8	148459	61546.7	4.24256e+06	4.05418e+06	2.55526	16.9839	1.046	0.07	0.812975	0.0899226	0.974991	8.9
	FALSE	Lysophosphatidylethanolamine (16:0)	C21 H44 N O7 P	Not the top hit	No results	Full match	No results	Full match	No results	-0.04	453.286	452.278	3.275	2.93097e+06	2	0	1				96.5	No matches found	No matches found	No matches found	No matches found	Single match found	No matches found	No matches found	DDA for preferred ion	[M-H]-1	2.27932e+06	2.59045e+06	2.51738e+06	3.75574e+06	2.24578e+06	2.41155e+06	15530.9	25488.1	20298	2.51738e+06	2.41155e+06	6.60708	29.5283	1.044	0.06	0.586093	0.232033	0.970579	7.2
	FALSE	Methylmalonate semialdehyde [Putative]	C4 H6 O3	Full match	No results	Not the top hit	Partial match	Partial match	Full match	-0.1	102.032	101.024	8.794	1.83818e+07	9	0	4				95.2	No matches found	No matches found	No matches found	No matches found	Multiple matches found	Multiple matches found	Multiple matches found	DDA for preferred ion	[M-H]-1	1.91858e+07	1.00611e+06	2.10861e+07	2.17688e+07	1.83818e+07	8.38942e+06	138885	262897	550912	1.91858e+07	1.83818e+07	80.5665	42.9921	1.044	0.06	0.559882	0.251904	0.970579	3.9
	FALSE	Piperidine [Putative]	C5 H11 N	Full match	No results	No results	No results	Full match	Full match	-0.34	85.0891	86.0964	5.567	2.35978e+06	1	0	0					No matches found	No matches found	No matches found	No matches found	No matches found	Single match found	No matches found	DDA for preferred ion	[M+H]+1	2.23767e+06	2.53239e+06	2.24663e+06	2.92849e+06	1.87339e+06	2.1946e+06	176977	97932	107833	2.24663e+06	2.1946e+06	7.16701	23.1902	1.024	0.03	0.9026	0.0445048	0.989311	8
	FALSE	Hexosyl-hexosamine [Putative]	C12 H23 N O10	Not the top hit	No results	No results	No results	Partial match	Full match	-0.15	341.132	342.139	8.708	4.35264e+07	4	0	0					No matches found	No matches found	No matches found	No matches found	No matches found	Multiple matches found	No matches found	DDA for preferred ion	[M+H]+1	1.56649e+07	4.45495e+07	5.94196e+07	5.15682e+07	4.35264e+07	3.54402e+07	45177	167603	373215	4.45495e+07	4.35264e+07	55.7908	18.533	1.024	0.03	0.650352	0.186852	0.972114	5.8
	FALSE		C15 H29 N5 O4	Full match	Invalid mass	No results	No results	No results	No results	-3.56	343.221	344.228	2.205	1.56224e+06	0	1	0			61.1		No matches found	No matches found	No matches found	No matches found	No matches found	No matches found	No matches found	DDA for preferred ion	[M+H]+1	1.73308e+06	763728	506976	645042	1.52262e+06	748731	131759	117991	225732	763728	748731	64.5828	49.3297	1.02	0.03	0.949247	0.0226209	0.989311	5.5
	FALSE	Lysophosphatidylcholine (18:0)	C26 H54 N O7 P	Not the top hit	No results	Full match	No results	Not the top hit	No results	-0.65	523.363	524.371	3.417	3.54255e+06	3	0	3				91.6	No matches found	No matches found	No matches found	No matches found	Multiple matches found	No matches found	No matches found	DDA for preferred ion	[M+H]+1	1.87837e+06	3.80168e+06	2.35079e+06	3.75298e+06	1.79161e+06	2.31443e+06	76509.6	81289.7	80883.4	2.35079e+06	2.31443e+06	37.441	38.7717	1.016	0.02	0.937042	0.0282407	0.989311	1.8
	FALSE	Glycerophosphate	C3 H9 O6 P	Full match	No results	Partial match	Partial match	Partial match	Full match	0.17	172.014	171.006	8.231	4.12441e+06	4	0	1				89	No matches found	No matches found	No matches found	No matches found	Single match found	Multiple matches found	Multiple matches found	DDA for preferred ion	[M-H]-1	3.42298e+06	3.72523e+06	3.81013e+06	5.28502e+06	3.67103e+06	2.81289e+06	8612.89	45720.8	9459.43	3.72523e+06	3.67103e+06	5.57082	31.9954	1.015	0.02	0.852973	0.0690649	0.978989	8.7
	FALSE	Isoleucine	C6 H13 N O2	Full match	Partial match	Partial match	Partial match	Partial match	Full match	0.36	131.095	130.087	5.891	786155	18	5	12	99.8	10		99.6	No matches found	No matches found	No matches found	Multiple matches found	Multiple matches found	Multiple matches found	Multiple matches found	DDA for preferred ion	[M-H]-1	703214	843660	695486	935713	693683	497307	8454.98	20364.9	12284.6	703214	693683	11.1588	30.9774	1.014	0.02	0.705789	0.151325	0.972623	8
	FALSE	Uracil [Putative]	C4 H4 N2 O2	Full match	Partial match	No results	Partial match	Partial match	Full match	-0.05	112.027	111.02	5.142	3.46911e+06	3	2	0	99.6	10			No matches found	No matches found	No matches found	No matches found	No matches found	Single match found	Single match found	DDA for preferred ion	[M-H]-1	3.3136e+06	3.58449e+06	3.24478e+06	4.44531e+06	3.18207e+06	3.27926e+06	111798	95978.1	89070.6	3.3136e+06	3.27926e+06	5.31192	19.3357	1.01	0.02	0.626936	0.202777	0.970579	8.4
	FALSE	Glutathione disulfide	C20 H32 N6 O12 S2	Not the top hit	Partial match	No results	Partial match	Partial match	Full match	-0.22	612.152	613.159	11.055	1.27333e+06	2	1	0	96.7	92.3			No matches found	No matches found	No matches found	No matches found	No matches found	Single match found	No matches found	DDA for preferred ion	[M+H]+1	1.08134e+06	1.28479e+06	1.51461e+06	1.57107e+06	1.27333e+06	1.20614e+06	42664.6	27060.5	24539.9	1.28479e+06	1.27333e+06	16.7571	14.3853	1.009	0.01	0.736884	0.132601	0.972623	5.2
	FALSE	Betaine	C5 H11 N O2	Full match	Partial match	Partial match	Partial match	Partial match	Full match	0.24	117.079	118.086	5.965	5.16399e+08	14	3	5	82.4	9.1		99.1	No matches found	No matches found	No matches found	Single match found	Multiple matches found	Multiple matches found	Multiple matches found	DDA for preferred ion	[M+H]+1	4.67925e+08	5.17814e+08	6.36214e+08	6.10077e+08	5.16399e+08	3.22393e+08	848343	1.37927e+06	2.10174e+06	5.17814e+08	5.16399e+08	15.9877	30.3813	1.003	0	0.55962	0.252107	0.970579	8.5
	FALSE		C19 H37 N2 O4 P	Full match	No results	No results	No results	No match	No results	-7.57	388.246	387.239	2.27	2.82045e+06	1	0	0					No matches found	No matches found	No matches found	No matches found	No matches found	No matches found	No matches found	DDA for preferred ion	[M-H]-1	2.92683e+06	2.46289e+06	2.15072e+06	2.26872e+06	2.82045e+06	2.46807e+06	4336.6	4180.46	4585.22	2.46289e+06	2.46807e+06	15.5371	11.0906	0.998	0	0.95805	0.0186119	0.989311	7.7
	FALSE		C14 H21 N O9	No match	No results	Invalid mass	No results	No match	No results	-466847	185.069	186.076	5.397	3.27714e+06	2	0	2				59.9	No matches found	No matches found	No matches found	No matches found	Multiple matches found	No matches found	No matches found	DDA for preferred ion	[M+H]+1	2.97436e+06	3.51686e+06	4.25236e+06	3.79521e+06	2.94286e+06	3.52799e+06	15579.9	13961.7	13183.2	3.51686e+06	3.52799e+06	17.9109	12.7393	0.997	0	0.769354	0.113874	0.972623	7
	FALSE		C16 H23 N O	No match	Invalid mass	No results	No results	No match	No results	-16.39	245.174	246.181	12.461	5.0849e+06	2	1	0	67.6	8.4			No matches found	No matches found	No matches found	No matches found	No matches found	No matches found	No matches found	DDA for preferred ion	[M+H]+1	4.77713e+06	4.09544e+06	5.49194e+06	6.51579e+06	4.79366e+06	4.32378e+06	58634.3	63487.7	36758	4.77713e+06	4.79366e+06	14.5843	22.1467	0.997	0	0.640219	0.193672	0.970579	8.2
	FALSE		C46 H84 N O8 P	No match	No results	Full match	No results	Partial match	No results	-1.01	809.593	810.6	2.163	4.81625e+06	41	0	2				89.6	No matches found	No matches found	No matches found	No matches found	Multiple matches found	No matches found	No matches found	DDA for preferred ion	[M+H]+1	4.99194e+06	3.85698e+06	5.91724e+06	5.09578e+06	3.94199e+06	5.22947e+06	45122.2	55842.2	63623.7	4.99194e+06	5.09578e+06	20.9649	14.8851	0.98	-0.03	0.869577	0.060692	0.981929	2.3
	FALSE	Tyrosine	C9 H11 N O3	Full match	Partial match	Partial match	Partial match	Partial match	Full match	0.05	181.074	182.081	7.193	1.80914e+06	19	2	5	96.7	87.9		89.6	No matches found	No matches found	No matches found	No matches found	Multiple matches found	Multiple matches found	Single match found	DDA for preferred ion	[M+H]+1	1.52854e+06	1.94148e+06	1.67329e+06	2.08287e+06	1.71131e+06	1.22496e+06	36254.9	76362.6	24853.6	1.67329e+06	1.71131e+06	12.2211	25.7156	0.978	-0.03	0.818265	0.0871059	0.975328	7.5
	FALSE		C5 H2 N10	Full match	No results	No results	No results	No match	No results	-5.3	202.045	203.053	7.622	5.01165e+06	1	0	0					No matches found	No matches found	No matches found	No matches found	No matches found	No matches found	No matches found	DDA for preferred ion	[M+H]+1	3.10692e+06	2.61567e+06	3.59402e+06	2.57911e+06	5.01165e+06	3.19487e+06	23596.6	17106.5	24870.5	3.10692e+06	3.19487e+06	15.7517	35.178	0.972	-0.04	0.632378	0.199023	0.970579	7
	FALSE		C18 H28 N6 O5	Full match	No results	No results	No results	No match	No results	6.47	408.215	407.208	2.268	1.84712e+06	3	0	0					No matches found	No matches found	No matches found	No matches found	No matches found	No matches found	No matches found	DDA for preferred ion	[M-H]-1	1.68195e+06	1.1637e+06	1.17631e+06	1.21445e+06	1.84712e+06	1.20258e+06	5029.28	4888.96	4891.62	1.17631e+06	1.21445e+06	22.0515	25.9426	0.969	-0.05	0.791031	0.101806	0.972623	8
	FALSE		C8 H7 N5 O2	Full match	No results	No results	No results	No match	No results	-6.5	205.059	206.066	8.138	1.76957e+06	3	0	0					No matches found	No matches found	No matches found	No matches found	No matches found	No matches found	No matches found	DDA for preferred ion	[M+H]+1	1.01176e+06	1.89901e+06	378783	1.48271e+06	1.01802e+06	1.04963e+06	140802	140286	137310	1.01176e+06	1.04963e+06	69.6431	21.9396	0.964	-0.05	0.640372	0.193567	0.970579	1.4
	FALSE	Pentasaccharides [Putative]	C30 H52 O26	No match	No results	No results	No results	Partial match	Full match	-0.33	828.274	827.267	10.765	1.1126e+06	8	0	0					No matches found	No matches found	No matches found	No matches found	No matches found	Multiple matches found	No matches found	DDA for preferred ion	[M-H]-1	934262	1.19399e+06	985134	1.25228e+06	1.03357e+06	924644	17109.3	17177.1	16945.8	985134	1.03357e+06	13.2626	15.5916	0.953	-0.07	0.818351	0.0870601	0.975328	6.1
	FALSE		C18 H32 O16	No match	Invalid mass	Invalid mass	No results	No results	No results	43599.9	526.151	525.144	9.911	1.05158e+06	0	4	9	96.6	78.2		97.8	No matches found	No matches found	No matches found	No matches found	Multiple matches found	No matches found	No matches found	DDA for preferred ion	[M-H]-1	841768	770721	967856	884389	708659	1.1418e+06	14771.1	14698.5	21389.9	841768	884389	11.6077	23.8972	0.952	-0.07	0.794962	0.0996535	0.972641	5.7
	FALSE	Hypoxanthine [Putative]	C5 H4 N4 O	Full match	Partial match	Partial match	Partial match	Partial match	Full match	0.08	136.039	137.046	4.944	393563	12	2	1	98.4	93.2		57.3	No matches found	No matches found	No matches found	No matches found	Single match found	Multiple matches found	Single match found	DDA for preferred ion	[M+H]+1	215209	348363	430340	368803	307031	427330	18416.7	25527.5	15191.9	348363	368803	32.7721	16.3592	0.945	-0.08	0.594767	0.225653	0.970579	2.5
	FALSE	Fructoselysine 6-phosphate [Putative]	C12 H25 N2 O10 P	No match	No results	Invalid mass	No results	Partial match	Full match	-7.74	388.122	387.114	8.732	2.06278e+07	3	0	3				80	No matches found	No matches found	No matches found	No matches found	Multiple matches found	Single match found	No matches found	DDA for preferred ion	[M-H]-1	2.03394e+07	1.71262e+07	2.83936e+07	2.51737e+07	1.88545e+07	2.16532e+07	10043.1	94131	128102	2.03394e+07	2.16532e+07	26.4401	14.4628	0.939	-0.09	0.944639	0.0247342	0.989311	5.3
	FALSE		C5 H12 O5	Not the top hit	No results	No results	Full match	Full match	Full match	0.14	152.068	151.061	7.188	235044	8	0	0					No matches found	No matches found	No matches found	No matches found	No matches found	Multiple matches found	No matches found	DDA for preferred ion	[M-H]-1	170113	252237	162844	278989	181179	118405	9074.51	9128.33	8967.94	170113	181179	25.451	41.9619	0.939	-0.09	0.866788	0.0620873	0.981929	6.4
	FALSE		C14 H27 N O7 S2	Full match	Invalid mass	No results	No results	No match	No results	-2.34	385.122	384.115	8.715	1.26584e+09	4	1	0			78.2		No matches found	No matches found	No matches found	No matches found	No matches found	No matches found	No matches found	DDA for preferred ion	[M-H]-1	1.14774e+09	1.35844e+09	1.02267e+09	1.29691e+09	1.03364e+09	1.22666e+09	12122.5	7.74363e+06	1.45285e+07	1.14774e+09	1.22666e+09	14.4263	11.4968	0.936	-0.1	0.92831	0.0323069	0.989311	7.1
	FALSE	HEPES [Putative]	C8 H18 N2 O4 S	Full match	No results	No results	No results	Full match	No results	0.16	238.099	237.091	5.981	6.00771e+06	1	0	0					No matches found	No matches found	No matches found	No matches found	No matches found	No matches found	No matches found	DDA for preferred ion	[M-H]-1	3.64369e+06	6.44716e+06	3.06538e+06	5.64897e+06	3.9018e+06	1.20156e+06	467140	958262	618104	3.64369e+06	3.9018e+06	41.2457	62.5165	0.934	-0.1	0.567306	0.246183	0.970579	5.8
	FALSE	Glycerophosphoglycerol	C6 H15 O8 P	Full match	Invalid mass	No results	No results	Full match	Full match	-0.01	246.05	245.043	7.738	1.51508e+07	1	1	0	60.1	8			No matches found	No matches found	No matches found	No matches found	No matches found	Multiple matches found	Single match found	DDA for preferred ion	[M-H]-1	1.39676e+07	1.19694e+07	1.7219e+07	1.94142e+07	1.49625e+07	1.15936e+07	7647.28	13360.1	15019.7	1.39676e+07	1.49625e+07	18.4187	25.5997	0.934	-0.1	0.790002	0.102372	0.972623	8.1
	FALSE		C21 H33 N2 O4 P	Full match	No results	No results	No results	No match	No results	-7.04	408.215	407.208	3.389	1.0852e+06	3	0	0					No matches found	No matches found	No matches found	No matches found	No matches found	No matches found	No matches found	DDA for preferred ion	[M-H]-1	983956	634050	641166	705185	1.0852e+06	671807	3939.6	4049.01	4034.69	641166	705185	26.5578	27.9806	0.909	-0.14	0.71095	0.148161	0.972623	7
	FALSE	Methylglyoxal [Putative]	C3 H4 O2	Full match	Partial match	No results	Partial match	Partial match	Full match	-0.18	72.0211	71.0138	4.882	1.03454e+06	6	1	0	94.3	9.7			No matches found	No matches found	No matches found	No matches found	No matches found	Multiple matches found	Single match found	DDA for preferred ion	[M-H]-1	1.14767e+06	532633	620952	694679	741939	388817	41520.7	69939.2	100877	620952	694679	43.3515	31.5038	0.894	-0.16	0.532678	0.273535	0.970579	2.6
	FALSE	Glycerophosphocholine	C8 H20 N O6 P	Full match	No results	Partial match	No results	Not the top hit	Full match	0.23	257.103	258.11	8.228	1.72546e+08	7	0	1				99.4	No matches found	No matches found	No matches found	No matches found	Single match found	Single match found	Single match found	DDA for preferred ion	[M+H]+1	1.29041e+08	1.40561e+08	1.3777e+08	2.211e+08	1.55259e+08	1.06403e+08	125102	1.43791e+06	380108	1.3777e+08	1.55259e+08	4.42587	35.7678	0.887	-0.17	0.610797	0.214103	0.970579	8.5
	FALSE	Inosine	C10 H12 N4 O5	Full match	No results	Partial match	Partial match	Not the top hit	Full match	0.22	268.081	291.07	5.985	3.96556e+07	11	0	1				84.5	No matches found	No matches found	Single match found	No matches found	No matches found	Multiple matches found	Single match found	DDA for preferred ion	[M+Na]+1	3.62765e+07	3.81409e+07	4.24914e+07	4.54327e+07	3.7491e+07	4.30579e+07	161639	28131.9	63547.6	3.81409e+07	4.30579e+07	8.18388	9.70699	0.886	-0.17	0.376816	0.423871	0.970579	8.4
	FALSE	Nicotinamide	C6 H6 N2 O	Full match	Full match	Full match	Full match	Partial match	Full match	0.12	122.048	123.055	3.421	4.32646e+08	6	1	5	95.9	76.3		84.7	No matches found	No matches found	No matches found	Single match found	Multiple matches found	Single match found	Single match found	DDA for preferred ion	[M+H]+1	3.84078e+08	3.91755e+08	4.67814e+08	4.45119e+08	3.37159e+08	4.69765e+08	16488.6	317513	559040	3.91755e+08	4.45119e+08	11.1659	16.8997	0.88	-0.18	0.996769	0.00140528	0.998318	8.2
	FALSE	Diacetone alcohol [Putative]	C6 H12 O2	Full match	Partial match	No results	No results	Partial match	Full match	0.01	116.084	115.076	3.391	1.61696e+06	24	1	0	99.7	10			No matches found	No matches found	No matches found	No matches found	No matches found	Multiple matches found	Multiple matches found	DDA for preferred ion	[M-H]-1	958454	880996	1.11275e+06	1.08972e+06	994155	1.75568e+06	182859	182428	190446	958454	1.08972e+06	11.9893	32.4133	0.88	-0.19	0.314482	0.502404	0.970579	7.6
	FALSE	Malate	C4 H6 O5	Full match	Partial match	Not the top hit	Partial match	Partial match	Full match	0.12	134.022	133.014	10.132	1.03807e+07	8	3	2	99.5	88.6		94.9	No matches found	No matches found	No matches found	No matches found	Multiple matches found	Multiple matches found	Single match found	DDA for preferred ion	[M-H]-1	8.47127e+06	8.37985e+06	1.31108e+07	1.33018e+07	8.80036e+06	9.67034e+06	10416.9	34444.5	24146.6	8.47127e+06	9.67034e+06	27.0887	22.545	0.876	-0.19	0.75301	0.123199	0.972623	7.2
	FALSE	Guanosine	C10 H13 N5 O5	Full match	No results	Full match	Full match	Partial match	Full match	-0.02	283.092	284.099	6.969	759493	6	0	2				91.6	No matches found	No matches found	No matches found	Single match found	Single match found	Single match found	Single match found	DDA for preferred ion	[M+H]+1	622262	665306	741321	789862	759493	758671	18827.9	18912.5	27652	665306	759493	8.91402	2.31053	0.876	-0.19	0.115464	0.937552	0.970579	7.8
	FALSE		C15 H33 N4 O8 P S	Full match	No results	No results	No results	No match	No results	-3.77	460.174	461.181	3.534	1.54651e+06	1	0	0					No matches found	No matches found	No matches found	No matches found	No matches found	No matches found	No matches found	DDA for preferred ion	[M+H]+1	1.21308e+06	1.22576e+06	1.30955e+06	1.98169e+06	1.10029e+06	1.40598e+06	21246.5	21592	18808.7	1.22576e+06	1.40598e+06	4.19558	29.9163	0.872	-0.2	0.469515	0.328351	0.970579	6.4
	FALSE	Guanine	C5 H5 N5 O	Full match	Full match	Full match	Full match	Full match	Full match	0.22	151.049	152.057	6.964	1.20045e+06	4	1	8	94.6	82.4		63.3	No matches found	No matches found	No matches found	No matches found	Multiple matches found	Single match found	Single match found	DDA for preferred ion	[M+H]+1	971558	1.11784e+06	1.1679e+06	1.30545e+06	1.12677e+06	1.30344e+06	21998.2	22097.1	32308.1	1.11784e+06	1.30344e+06	9.3965	8.23816	0.858	-0.22	0.13707	0.863059	0.970579	8.1
	FALSE	Adenine	C5 H5 N5	Full match	Partial match	Not the top hit	Partial match	Full match	Full match	0.29	135.055	134.047	4.408	1.97036e+07	2	1	8	97.8	9.9		87	No matches found	No matches found	No matches found	Single match found	Multiple matches found	Single match found	Single match found	DDA for preferred ion	[M-H]-1	1.54455e+07	1.46812e+07	1.62213e+07	2.52482e+07	1.61629e+07	1.80147e+07	10970.6	11081.6	23344.2	1.54455e+07	1.80147e+07	4.98462	24.2367	0.857	-0.22	0.224336	0.649101	0.970579	9.2
	FALSE	Nicotinic acid/Picolinic acid	C6 H5 N O2	Full match	Partial match	Not the top hit	Partial match	Partial match	Full match	0.24	123.032	124.039	4.261	6.69321e+06	5	2	4	85.6	53.3		82.2	No matches found	No matches found	No matches found	Single match found	Multiple matches found	Multiple matches found	Multiple matches found	DDA for preferred ion	[M+H]+1	3.90906e+06	3.67947e+06	4.27244e+06	8.57668e+06	3.73251e+06	4.57555e+06	38421.5	42614.7	20309.6	3.90906e+06	4.57555e+06	7.56245	45.9819	0.854	-0.23	0.366879	0.435478	0.970579	8.7
	FALSE	Diethaolamine	C4 H11 N O2	Full match	Partial match	Not the top hit	No results	Partial match	Full match	-0.02	105.079	106.086	7.687	6.83749e+06	2	1	4	99.4	91.8		91.3	No matches found	No matches found	No matches found	Single match found	Multiple matches found	No matches found	Single match found	DDA for preferred ion	[M+H]+1	1.72318e+06	3.22096e+06	3.66763e+06	8.76155e+06	3.77176e+06	942716	55795.2	201755	163482	3.22096e+06	3.77176e+06	35.4796	88.1313	0.854	-0.23	0.852757	0.0691749	0.978989	7.1
	FALSE	Trisaccharide	C18 H32 O16	Full match	Not the top hit	Not the top hit	No results	Partial match	Full match	-0.19	504.169	503.162	9.898	3.17123e+07	46	2	7	85.9	71.6		92.4	No matches found	No matches found	No matches found	No matches found	Multiple matches found	Multiple matches found	Single match found	DDA for preferred ion	[M-H]-1	2.42159e+07	2.21644e+07	2.87712e+07	2.84343e+07	3.17123e+07	2.44813e+07	17997.3	17908.8	45510.3	2.42159e+07	2.84343e+07	13.499	12.8353	0.852	-0.23	0.328871	0.482975	0.970579	7.9
	FALSE		C16 H39 N3 O15 P2	Full match	No results	No results	No results	No match	No results	0.03	575.186	576.193	10.64	1.68652e+07	1	0	0					No matches found	No matches found	No matches found	No matches found	No matches found	No matches found	No matches found	DDA for preferred ion	[M+H]+1	1.28413e+07	1.418e+07	1.81051e+07	1.68021e+07	1.19774e+07	1.83122e+07	69205.9	65765.1	39647.7	1.418e+07	1.68021e+07	18.1872	21.0787	0.844	-0.24	0.83351	0.079089	0.977187
	FALSE	Phosphocholine	C5 H14 N O4 P	Full match	No results	Not the top hit	No results	No match	Full match	0.41	183.066	184.073	9.038	1.66294e+08	1	0	9				96.8	No matches found	No matches found	No matches found	No matches found	Multiple matches found	Single match found	Single match found	DDA for preferred ion	[M+H]+1	1.383e+08	1.39887e+08	1.56637e+08	1.65947e+08	1.66294e+08	1.20263e+08	31326.7	505759	257893	1.39887e+08	1.65947e+08	7.00964	17.5535	0.843	-0.25	0.811739	0.0905834	0.974991	9.5
	FALSE	Uridine	C9 H12 N2 O6	Full match	Partial match	Partial match	Partial match	Partial match	Full match	-0.14	244.07	243.062	5.146	9.26999e+06	4	1	1	65.5	63.1		86.8	No matches found	No matches found	Single match found	No matches found	No matches found	Multiple matches found	Single match found	DDA for preferred ion	[M-H]-1	8.03241e+06	9.4879e+06	8.36053e+06	1.15204e+07	7.52823e+06	1.00653e+07	9566.25	9762.89	15621.7	8.36053e+06	1.00653e+07	8.8495	20.8187	0.831	-0.27	0.501446	0.299776	0.970579	9.1
	FALSE		C8 H6 N10 O3	Full match	No results	No results	No results	No match	No results	1	290.063	289.055	6.017	1.0092e+06	2	0	0					No matches found	No matches found	No matches found	No matches found	No matches found	No matches found	No matches found	DDA for preferred ion	[M-H]-1	760940	811848	809680	983320	814598	1.09578e+06	13144.8	13247.4	13440	809680	983320	3.62478	14.6725	0.823	-0.28	0.15661	0.805181	0.970579	7.9
	FALSE	Glycerophosphoethanolamine	C5 H14 N O6 P	Not the top hit	No results	No results	No results	Partial match	Full match	0.45	215.056	216.063	8.967	1.73553e+06	4	0	0					No matches found	No matches found	No matches found	No matches found	No matches found	Single match found	Single match found	DDA for preferred ion	[M+H]+1	1.42554e+06	1.40303e+06	1.56398e+06	1.98807e+06	1.73553e+06	1.42683e+06	25989.3	21233.3	16821.5	1.42554e+06	1.73553e+06	5.95263	16.3728	0.821	-0.28	0.252816	0.597195	0.970579	8.4
	FALSE	Adenosine	C10 H13 N5 O4	Not the top hit	Full match	Full match	Full match	Full match	Full match	0.2	267.097	268.104	4.394	3.36341e+08	12	1	1	99.9	10		96	No matches found	No matches found	No matches found	No matches found	Single match found	Multiple matches found	Single match found	DDA for preferred ion	[M+H]+1	2.51952e+08	2.24581e+08	2.57554e+08	4.30987e+08	2.60288e+08	3.08395e+08	37388.8	247585	458657	2.51952e+08	3.08395e+08	7.21034	26.4135	0.817	-0.29	0.184299	0.734477	0.970579	8.7
	FALSE		C18 H32 O16	No match	Invalid mass	No results	No results	No results	No results	33771.4	521.196	522.203	9.888	4.02222e+07	0	1	0	91.1	9.6			No matches found	No matches found	No matches found	No matches found	No matches found	No matches found	No matches found	DDA for preferred ion	[M+H]+1	2.75553e+07	2.38369e+07	2.74508e+07	3.36994e+07	4.02222e+07	2.59494e+07	84347.6	76116	48975.9	2.74508e+07	3.36994e+07	8.05631	21.4633	0.815	-0.3	0.215529	0.666495	0.970579	7.2
	FALSE	Methylerylthritol phosphate [Putative]	C5 H13 O7 P	Not the top hit	No results	No results	Partial match	Partial match	Full match	0.88	216.04	215.033	8.171	1.13634e+07	2	0	0					No matches found	No matches found	No matches found	No matches found	No matches found	Single match found	No matches found	DDA for preferred ion	[M-H]-1	8.68119e+06	1.0408e+07	8.88453e+06	1.4561e+07	1.09264e+07	4.08751e+06	8239.2	83857.4	10823	8.88453e+06	1.09264e+07	10.1213	53.9425	0.813	-0.3	0.872758	0.0591061	0.981929	7.9
	FALSE	Dihexose phosphate [Putative]	C12 H23 O14 P	Not the top hit	No match	Partial match	Partial match	Not the top hit	Full match	-0.08	422.083	421.075	10.234	1.38564e+06	14	1	1	78	8.9		78.1	No matches found	No matches found	No matches found	No matches found	Single match found	Multiple matches found	No matches found	DDA for preferred ion	[M-H]-1	1.09669e+06	1.0262e+06	1.21767e+06	1.77556e+06	1.1492e+06	1.35758e+06	9686.64	9777.43	14325.9	1.09669e+06	1.35758e+06	8.69656	22.3457	0.808	-0.31	0.197125	0.705258	0.970579	8.1
	FALSE	Phosphatidylcholine (38:6)	C46 H80 N O8 P	Full match	No results	Full match	No results	Full match	No results	-0.85	805.561	806.569	2.028	2.62182e+07	49	0	1				91	No matches found	No matches found	No matches found	No matches found	Single match found	No matches found	No matches found	DDA for preferred ion	[M+H]+1	1.99584e+07	1.86343e+07	3.14545e+07	3.3596e+07	1.73189e+07	2.48026e+07	45187.5	43768.3	48304.6	1.99584e+07	2.48026e+07	30.1968	32.2805	0.805	-0.31	0.795535	0.0993408	0.972641	3.7
	FALSE	Epicholic acid [Putative]	C24 H40 O5	Full match	Partial match	Partial match	No results	Partial match	Full match	-0.05	408.288	407.28	2.289	3.34619e+06	30	5	4	99.5	10		69.9	No matches found	No matches found	No matches found	No matches found	Multiple matches found	Multiple matches found	No matches found	DDA for preferred ion	[M-H]-1	2.04269e+06	2.37527e+06	3.26253e+06	2.99906e+06	3.34619e+06	1.68518e+06	3664.54	3562.3	3564.23	2.37527e+06	2.99906e+06	24.6307	32.7309	0.792	-0.34	0.935586	0.0289162	0.989311	8
	FALSE	Carnitine	C7 H15 N O3	Full match	Partial match	Partial match	No results	Partial match	Full match	0.37	161.105	162.113	7.38	1.72447e+07	3	3	1	99.8	93.4		85.4	No matches found	No matches found	No matches found	No matches found	Single match found	Multiple matches found	Single match found	DDA for preferred ion	[M+H]+1	1.35948e+07	1.78958e+07	1.29074e+07	2.18938e+07	1.72447e+07	1.08531e+07	19004.2	520829	113504	1.35948e+07	1.72447e+07	18.2679	33.2649	0.788	-0.34	0.725719	0.139231	0.972623	8.1
	FALSE		C8 H13 N O3	Full match	No results	No results	No results	Partial match	Full match	0.22	171.09	172.097	5.438	883805	3	0	0					No matches found	No matches found	No matches found	No matches found	No matches found	Single match found	No matches found	DDA for preferred ion	[M+H]+1	714738	511776	869537	1.13251e+06	716482	907471	90318.3	13646.2	124051	714738	907471	25.6797	22.6644	0.788	-0.34	0.242774	0.614798	0.970579	7.4
	FALSE	Trigonelline	C7 H7 N O2	Full match	Partial match	Not the top hit	Partial match	Partial match	Full match	0.22	137.048	138.055	6.275	3.0225e+06	15	8	12	96.4	9.8		73.4	No matches found	No matches found	No matches found	No matches found	Multiple matches found	Multiple matches found	Multiple matches found	DDA for preferred ion	[M+H]+1	2.27501e+06	2.37757e+06	2.96415e+06	3.22525e+06	3.0225e+06	1.7108e+06	26756.8	20735.5	25817.8	2.37757e+06	3.0225e+06	14.645	30.9898	0.787	-0.35	0.956088	0.0195019	0.989311	7.9
	FALSE		C24 H37 N O7 S3	Full match	Invalid mass	No results	No results	No match	No results	2.75	547.175	546.167	9.851	5.67916e+06	1	1	0			76.7		No matches found	No matches found	No matches found	No matches found	No matches found	No matches found	No matches found	DDA for preferred ion	[M-H]-1	4.11075e+06	3.49431e+06	4.27597e+06	5.25528e+06	5.67916e+06	3.63389e+06	17754.7	17667.4	25710.5	4.11075e+06	5.25528e+06	10.4021	22.2294	0.782	-0.35	0.304665	0.516178	0.970579	7.5
	FALSE		C22 H34 O2	Full match	No results	No results	No results	Partial match	Full match	-0.18	330.256	329.249	1.717	7.86467e+06	14	0	0					No matches found	No matches found	No matches found	No matches found	No matches found	Multiple matches found	No matches found	DDA for preferred ion	[M-H]-1	1.1584e+06	2.8176e+06	3.38932e+06	3.60525e+06	2.48051e+06	8.53943e+06	9022.54	8741.36	8751.27	2.8176e+06	3.60525e+06	47.1994	66.1095	0.782	-0.36	0.262766	0.58043	0.970579	5.6
	FALSE		C21 H47 N3 O P2 S	Full match	No results	No results	No results	No match	No results	3.9	451.293	450.286	3.407	1.46212e+06	1	0	0					No matches found	No matches found	No matches found	No matches found	No matches found	No matches found	No matches found	DDA for preferred ion	[M-H]-1	1.00444e+06	1.1397e+06	1.54603e+06	1.55062e+06	1.46212e+06	991049	3514.86	3433.43	3421.28	1.1397e+06	1.46212e+06	22.9157	22.5381	0.779	-0.36	0.697149	0.156674	0.972623	6.6
	FALSE	Phosphatidyl choline (16:0_18:1)	C42 H82 N O8 P	Not the top hit	No results	Full match	No results	Full match	No results	-1.37	759.577	760.584	3.822	7.7298e+06	26	0	2				99	No matches found	No matches found	No matches found	No matches found	Multiple matches found	No matches found	No matches found	DDA for preferred ion	[M+H]+1	3.86399e+06	8.29522e+06	3.74752e+06	6.49153e+06	5.00991e+06	2.58961e+06	82039.5	84393.3	76915.1	3.86399e+06	5.00991e+06	48.8972	41.9349	0.771	-0.37	0.769514	0.113783	0.972623	4.3
	FALSE		C13 H26 N2 O12	Full match	No results	No results	No results	No match	No results	0.1	402.149	403.156	7.958	1.14352e+06	2	0	0					No matches found	No matches found	No matches found	No matches found	No matches found	No matches found	No matches found	DDA for preferred ion	[M+H]+1	505712	728219	1.57401e+06	956827	1.11737e+06	958566	59659.5	36336	61855.3	728219	958566	60.2193	9.11982	0.76	-0.4	0.629039	0.201323	0.970579	4.8
	FALSE	S-Acetyldihydrolipoamide [Putative]	C10 H19 N O2 S2	No match	No results	No results	No results	Partial match	Full match	2.11	249.086	250.094	3.523	4.1377e+07	2	0	0					No matches found	No matches found	No matches found	No matches found	No matches found	Single match found	No matches found	DDA for preferred ion	[M+H]+1	3.10584e+07	3.94872e+07	3.35504e+07	5.19894e+07	2.97738e+07	4.4927e+07	24463.1	24860.9	55870.2	3.35504e+07	4.4927e+07	12.4793	26.8783	0.747	-0.42	0.412861	0.384196	0.970579	7.1
	FALSE	Octadecanoic acid	C18 H36 O2	Full match	Partial match	No results	Partial match	Partial match	Full match	-0.04	284.272	283.264	1.757	5.00612e+07	5	2	0	99.2	10			No matches found	No matches found	No matches found	No matches found	No matches found	Single match found	No matches found	DDA for preferred ion	[M-H]-1	3.51577e+07	3.53712e+07	4.61005e+07	4.74623e+07	5.00612e+07	4.37727e+07	4.89561e+06	4.03766e+06	4.31661e+06	3.53712e+07	4.74623e+07	16.0949	6.70933	0.745	-0.42	0.143222	0.843991	0.970579	7.3
	FALSE	Lysophosphocholine (18:2)	C26 H50 N O7 P	Not the top hit	No results	Partial match	No results	Partial match	Full match	-0.14	519.332	520.34	2.031	1.52388e+07	2	0	2				90.6	No matches found	No matches found	No matches found	No matches found	Multiple matches found	Single match found	No matches found	DDA for preferred ion	[M+H]+1	7.89322e+06	9.88444e+06	9.32764e+06	1.25215e+07	7.74761e+06	1.65463e+07	23036.7	23917.5	23428.7	9.32764e+06	1.25215e+07	11.3706	35.8924	0.745	-0.42	0.356994	0.447339	0.970579	7.9
	FALSE	Trihydroxy octadecenoic acid	C18 H34 O5	Full match	Partial match	Partial match	No results	Partial match	Full match	0.02	330.241	329.233	3.339	5.58419e+06	7	1	4	93.2	58.1		96	No matches found	No matches found	No matches found	No matches found	Multiple matches found	Multiple matches found	No matches found	DDA for preferred ion	[M-H]-1	3.67169e+06	2.41393e+06	1.84079e+06	2.52406e+06	5.58419e+06	3.27577e+06	4910.68	5099.52	15995.6	2.41393e+06	3.27577e+06	35.4463	42.0245	0.737	-0.44	0.324727	0.488482	0.970579	6.7
	FALSE		C26 H45 N O S2	Full match	No results	No results	No results	No match	No results	-2.12	451.293	450.286	2.29	1.30619e+06	1	0	0					No matches found	No matches found	No matches found	No matches found	No matches found	No matches found	No matches found	DDA for preferred ion	[M-H]-1	718671	934086	1.14885e+06	1.27734e+06	1.30619e+06	753260	3575.63	3475.87	3477.76	934086	1.27734e+06	23.032	27.9825	0.731	-0.45	0.512874	0.28999	0.970579	7.4
	FALSE	Glutamylputrescine [Putative]	C9 H19 N3 O3	Full match	No results	Partial match	Full match	Not the top hit	Full match	-0.04	217.143	218.15	9.229	1.88548e+06	5	0	2				92.4	No matches found	No matches found	No matches found	No matches found	Multiple matches found	Single match found	No matches found	DDA for preferred ion	[M+H]+1	1.69341e+06	1.48078e+06	1.41874e+06	2.05469e+06	1.83371e+06	2.04725e+06	27476.9	42754.9	38010.8	1.48078e+06	2.04725e+06	9.40909	6.34263	0.723	-0.47	0.0205769	1.68662	0.970579	6.5
	FALSE	Epoxy-octadecenoic acid [Putative]	C18 H32 O3	Full match	Partial match	Not the top hit	No results	Partial match	Full match	0.1	296.235	295.228	1.848	3.04813e+07	14	10	10	98.8	9.9		86.4	No matches found	No matches found	No matches found	No matches found	Multiple matches found	Multiple matches found	No matches found	DDA for preferred ion	[M-H]-1	1.26075e+07	1.05296e+07	4.67529e+06	5.78778e+06	3.04813e+07	1.50707e+07	7729.9	7827.91	25372.5	1.05296e+07	1.50707e+07	44.3673	72.884	0.699	-0.52	0.450869	0.345949	0.970579	6.2
	FALSE	Imidazolone-propionic acid [Putative]	C6 H8 N2 O3	Full match	Partial match	No results	No results	Partial match	Full match	-0.05	156.053	157.061	6.625	1.05613e+06	7	1	0	94.6	72.2			No matches found	No matches found	No matches found	No matches found	No matches found	Multiple matches found	No matches found	DDA for preferred ion	[M+H]+1	753751	698933	977802	1.35333e+06	988379	1.12392e+06	19951.1	26943.1	15137.7	753751	1.12392e+06	18.2365	15.969	0.671	-0.58	0.0599122	1.22248	0.970579	6
	FALSE		C17 H20 O9	Not the top hit	Partial match	No results	No results	Partial match	Full match	5.08	368.113	367.105	7.602	4.64179e+06	5	4	0	77.5	8.9			No matches found	No matches found	No matches found	No matches found	No matches found	Single match found	No matches found	DDA for preferred ion	[M-H]-1	3.05049e+06	2.68122e+06	3.73722e+06	5.94799e+06	4.57121e+06	3.89913e+06	8192.14	7986.78	8158.19	3.05049e+06	4.57121e+06	16.9785	21.7314	0.667	-0.58	0.0604249	1.21878	0.970579	7.7
	FALSE		C9 H15 N8 O4 P	Full match	No results	No results	No results	No match	No results	-9.08	330.092	329.085	4.402	270338	2	0	0					No matches found	No matches found	No matches found	No matches found	No matches found	No matches found	No matches found	DDA for preferred ion	[M-H]-1	200058	195822	159157	301854	194926	293531	9444.17	9632.13	9626.42	195822	293531	12.1566	22.5777	0.667	-0.58	0.122569	0.911621	0.970579	7.4
	FALSE	Pyrazolylalanine [Putative]	C6 H9 N3 O2	Full match	Partial match	Partial match	Partial match	Partial match	Full match	0.19	155.07	154.062	8.408	587058	6	6	3	99	96.4	66.4	96.6	No matches found	No matches found	No matches found	No matches found	Multiple matches found	Multiple matches found	No matches found	DDA for preferred ion	[M-H]-1	407733	379942	473634	612739	369031	637425	6605.44	6732	6468.43	407733	612739	11.4454	27.4851	0.665	-0.59	0.330263	0.481141	0.970579	4
	FALSE		C15 H18 O7	No match	No results	No results	No results	Partial match	Full match	-8.43	310.103	309.095	4.388	7.8579e+06	5	0	0					No matches found	No matches found	No matches found	No matches found	No matches found	Single match found	No matches found	DDA for preferred ion	[M-H]-1	5.37611e+06	5.91491e+06	5.60376e+06	9.36774e+06	5.3342e+06	8.53207e+06	10702.1	10915.1	10908.7	5.60376e+06	8.53207e+06	4.80282	27.489	0.657	-0.61	0.235112	0.628725	0.970579	9.6
	FALSE	Tetrasaccharides	C24 H42 O21	No match	Invalid mass	Partial match	No results	Partial match	Full match	-0.42	666.222	665.214	10.413	2.6144e+07	25	1	1			63.4	58.3	No matches found	No matches found	No matches found	No matches found	Single match found	Multiple matches found	Single match found	DDA for preferred ion	[M-H]-1	1.54119e+07	1.02044e+07	8.31062e+06	1.57955e+07	2.6144e+07	1.11077e+07	18288.4	18277	27043.2	1.02044e+07	1.57955e+07	32.5163	43.5105	0.646	-0.63	0.251475	0.599505	0.970579	6.3
	FALSE	Imidazoleacetic acid	C5 H6 N2 O2	Full match	Partial match	Partial match	Partial match	Partial match	Full match	-0.2	126.043	127.05	6.889	1.33354e+06	3	1	2	85.7	9.3		92.6	No matches found	No matches found	No matches found	No matches found	Multiple matches found	Multiple matches found	Single match found	DDA for preferred ion	[M+H]+1	637737	509996	682546	994428	1.33354e+06	732696	17370.6	12907	12792.1	637737	994428	14.6756	29.5279	0.641	-0.64	0.0857312	1.06686	0.970579	8
	FALSE	Dihydroanticapsin [Putative]	C9 H15 N O4	Full match	No results	No results	No results	Full match	No results	-0.26	201.1	202.107	4.948	492975	1	0	0					No matches found	No matches found	No matches found	No matches found	No matches found	No matches found	No matches found	DDA for preferred ion	[M+H]+1	309287	338100	471028	629919	279668	535270	26376.2	32580.9	27891.7	338100	535270	23.1421	37.6199	0.632	-0.66	0.494581	0.305763	0.970579	3.4
	FALSE	Terpendole C [Putative]	C32 H41 N O5	Full match	No results	No results	No results	Full match	No results	-4.09	519.296	520.304	1.718	199997	1	0	0					No matches found	No matches found	No matches found	No matches found	No matches found	No matches found	No matches found	DDA for preferred ion	[M+H]+1	175578	106746	106017	102250	199997	173275	13367.2	14463.5	14196.5	106746	173275	30.8639	31.8719	0.616	-0.7	0.506555	0.295373	0.970579	4.7
	FALSE	Vitamin B5	C9 H17 N O5	Full match	Partial match	Partial match	Partial match	Partial match	Full match	0.23	219.111	220.118	4.917	1.7056e+07	4	1	1	62.7	43		86.3	No matches found	No matches found	No matches found	No matches found	Single match found	Multiple matches found	Single match found	DDA for preferred ion	[M+H]+1	1.02652e+07	1.00621e+07	1.25868e+07	2.18556e+07	9.90603e+06	1.714e+07	20463.1	228687	48457.2	1.02652e+07	1.714e+07	12.785	36.9242	0.599	-0.74	0.270687	0.567532	0.970579	8.2
	FALSE		C25 H41 N5 O17	Full match	Invalid mass	No results	No results	No results	No results	-2.6	683.248	684.255	10.414	1.36202e+07	0	3	0			86.9		No matches found	No matches found	No matches found	No matches found	No matches found	No matches found	No matches found	DDA for preferred ion	[M+H]+1	7.26655e+06	4.78343e+06	4.15423e+06	8.38052e+06	1.36202e+07	5.05069e+06	55419.1	55767.8	37846.6	4.78343e+06	8.38052e+06	30.4665	47.9098	0.571	-0.81	0.252605	0.597558	0.970579	4.8
	FALSE	Arachidonic acid	C20 H32 O2	Full match	Partial match	Not the top hit	Partial match	Partial match	Full match	0.18	304.24	303.233	1.775	7.75078e+07	33	3	8	99.8	96.4	63.3	96.5	No matches found	No matches found	No matches found	No matches found	Multiple matches found	Multiple matches found	No matches found	DDA for preferred ion	[M-H]-1	2.55514e+07	4.2734e+07	6.32745e+07	7.68589e+07	4.38411e+07	8.41576e+07	8869.3	9038.04	27616	4.2734e+07	7.68589e+07	43.0673	31.459	0.556	-0.85	0.2339	0.63097	0.970579	5.1
	FALSE	Palmitic acid	C16 H32 O2	Full match	Partial match	Invalid mass	Partial match	Partial match	Full match	0.15	256.24	255.233	1.807	1.46428e+08	11	3	1	100	10		56.9	No matches found	No matches found	No matches found	No matches found	Single match found	Single match found	No matches found	DDA for preferred ion	[M-H]-1	6.75798e+07	7.0016e+07	8.11463e+07	9.77929e+07	1.46428e+08	1.31077e+08	5.56508e+06	3.69227e+06	4.9909e+06	7.0016e+07	1.31077e+08	9.91941	19.8742	0.534	-0.9	0.0315973	1.50035	0.970579	8.4
	FALSE		C18 H30 O3	Not the top hit	Not the top hit	Partial match	Partial match	Partial match	Full match	0.29	294.22	293.212	1.843	2.66689e+07	31	6	10	91.5	82.9		90.6	No matches found	No matches found	No matches found	No matches found	Multiple matches found	Multiple matches found	No matches found	DDA for preferred ion	[M-H]-1	9.99485e+06	8.40059e+06	5.84291e+06	7.245e+06	2.66689e+07	1.5839e+07	7585.21	7681.39	10365.3	8.40059e+06	1.5839e+07	25.924	58.6902	0.53	-0.91	0.244208	0.612239	0.970579	7.6
	FALSE	Stearidonic acid	C18 H28 O2	Full match	Invalid mass	Not the top hit	No results	Partial match	Full match	0.62	276.209	277.216	1.861	1.04724e+07	10	1	10	63.4	66		83.8	No matches found	No matches found	No matches found	No matches found	Multiple matches found	Single match found	No matches found	DDA for preferred ion	[M+H]+1	4.77265e+06	4.17161e+06	3.50866e+06	807241	8.67656e+06	1.13709e+07	13539.3	14729.6	27160.6	4.17161e+06	8.67656e+06	15.2313	78.961	0.481	-1.06	0.963361	0.0162111	0.989311	5.8
	FALSE	Dehydropantoate [Putative]	C6 H10 O4	Full match	Partial match	Not the top hit	Partial match	Partial match	Full match	0.01	146.058	145.051	5.169	1.28792e+06	23	4	3	77.2	8.9		58.8	No matches found	No matches found	No matches found	No matches found	Multiple matches found	Multiple matches found	No matches found	DDA for preferred ion	[M-H]-1	380867	560967	920825	1.65034e+06	612795	1.26806e+06	45467.6	7164.02	37694.5	560967	1.26806e+06	44.2788	44.5791	0.442	-1.18	0.186959	0.728255	0.970579	3.5
	FALSE		C17 H33 N2 O2 P	Full match	Invalid mass	No results	No results	No match	No results	-8.91	328.225	327.218	2.098	3.14052e+06	4	4	0			98.2		No matches found	No matches found	No matches found	No matches found	No matches found	No matches found	No matches found	DDA for preferred ion	[M-H]-1	1.59462e+06	1.14161e+06	824613	1.06635e+06	3.14052e+06	2.58929e+06	15964.8	21466.3	16417.4	1.14161e+06	2.58929e+06	32.6045	47.4247	0.441	-1.18	0.219414	0.658735	0.970579	4.1
	TRUE	Didehydrotryptophan [Putative]	C11 H10 N2 O2	No match	Partial match	No results	No results	Partial match	Full match	-2.38	202.074	203.081	7.624	301587	3	3	0	81.2	9.1			No matches found	No matches found	No matches found	No matches found	No matches found	Single match found	No matches found	DDA for preferred ion	[M+H]+1	85292.3	36169.4	84153.7	213063	301587	133410	57162.3	28273.2	36693.1	84153.7	213063	40.9087	38.9443	0.395	-1.34	0.035852	1.44549	0.970579
	FALSE	Octadecenoic acid	C18 H34 O2	Full match	Partial match	No results	Partial match	Partial match	Full match	0.05	282.256	281.249	1.781	2.25225e+08	12	5	0	100	10			No matches found	No matches found	No matches found	No matches found	No matches found	Multiple matches found	No matches found	DDA for preferred ion	[M-H]-1	5.35782e+07	6.53063e+07	4.8536e+07	7.23794e+07	1.36734e+08	2.44549e+08	811731	683778	574819	5.35782e+07	1.36734e+08	15.4182	57.5278	0.392	-1.35	0.12067	0.918401	0.970579	7.7
	FALSE	Palmitoleic acid	C16 H30 O2	Full match	Partial match	No results	Partial match	Partial match	Full match	0.34	254.225	253.217	1.817	5.63112e+07	16	7	0	99.9	10			No matches found	No matches found	No matches found	No matches found	No matches found	Single match found	No matches found	DDA for preferred ion	[M-H]-1	1.10815e+07	1.3092e+07	1.02314e+07	1.42946e+07	2.87406e+07	6.11424e+07	132598	26466.1	21801.2	1.10815e+07	2.87406e+07	12.8096	69.0856	0.386	-1.37	0.150051	0.82376	0.970579	8.2
	FALSE	Bovinic acid	C18 H32 O2	Full match	Partial match	Partial match	Partial match	Partial match	Full match	0.23	280.24	279.233	1.801	2.44886e+08	15	6	8	100	10		69	No matches found	No matches found	No matches found	No matches found	Multiple matches found	Multiple matches found	No matches found	DDA for preferred ion	[M-H]-1	4.37288e+07	5.00549e+07	6.23212e+07	9.62205e+07	1.41963e+08	2.65896e+08	17934.3	70152.1	203455	5.00549e+07	1.41963e+08	18.1666	52.2473	0.353	-1.5	0.0533936	1.27251	0.970579	7.7
	FALSE		C61 H72 P2	Full match	No results	No results	No results	No match	No results	-1.08	866.51	865.503	1.61	613966	1	0	0					No matches found	No matches found	No matches found	No matches found	No matches found	No matches found	No matches found	DDA for preferred ion	[M-H]-1	96324.7	82107.5	807711	786735	73166.9	273235	4182.85	4309.36	4400.4	96324.7	273235	126.214	97.4493	0.353	-1.5	0.780532	0.107609	0.972623	5.2
	FALSE	Lactobacillic acid [Putative]	C19 H36 O2	No results	No results	No results	No results	Partial match	Full match	-0.22	296.271	295.264	1.787	804265	6	0	0					No matches found	No matches found	No matches found	No matches found	No matches found	Single match found	No matches found	DDA for preferred ion	[M-H]-1	199662	341306	117039	132876	577972	873268	6961.27	7093.71	6871.25	199662	577972	51.7111	70.5844	0.345	-1.53	0.352613	0.452702	0.970579	1.6
	FALSE		C13 H13 Cl N4 O	No match	Invalid mass	No results	No results	No match	No results	15.71	276.082	277.089	7.536	2.44562e+06	3	3	0	94.3	9.7			No matches found	No matches found	No matches found	No matches found	No matches found	No matches found	No matches found	DDA for preferred ion	[M+H]+1	487730	424556	341563	802855	1.34574e+06	2.65545e+06	18516.8	24746.2	86944.7	424556	1.34574e+06	17.5397	59.4736	0.315	-1.66	0.0602763	1.21985	0.970579	4.8
	FALSE	Docosahexaenoic acid	C22 H32 O2	Full match	Partial match	Not the top hit	No results	Partial match	Full match	-0.11	328.24	327.233	1.742	4.82742e+07	14	2	2	98.7	98		94.8	No matches found	No matches found	No matches found	No matches found	Multiple matches found	Single match found	No matches found	DDA for preferred ion	[M-H]-1	7.9097e+06	1.29128e+07	3.49163e+07	4.83288e+07	1.54358e+07	5.24159e+07	9413.58	9304.24	9130.55	1.29128e+07	4.83288e+07	77.3291	52.3509	0.267	-1.9	0.247306	0.606766	0.970579	5.1
	FALSE	Trihydroxydihydroquinoline [Putative]	C9 H9 N O3	Full match	Partial match	Partial match	Partial match	Partial match	Full match	0.23	179.058	180.066	3.703	4.54578e+06	9	2	4	89.5	55.6	61.1	83	No matches found	No matches found	No matches found	No matches found	Multiple matches found	Multiple matches found	Single match found	DDA for preferred ion	[M+H]+1	98966.6	17336.9	26364.2	75807.9	142973	4.93579e+06	21361.7	23169.4	17750.4	26364.2	142973	94.1023	162.19	0.184	-2.44	0.203368	0.691718	0.970579	4.8
[truncated: 8 more columns]
