# Supplementary material for: MFSD1 with its accessory subunit GLMP functions as a general dipeptide uniporter in lysosomes
Source: Nat Cell Biol. 2024 Jun 5;26(7):1047–61. doi: 10.1038/s41556-024-01436-5 (PMC11252000; doi:10.1038/s41556-024-01436-5)
Supplement: Supplementary file 5 — Supplemental Table 2. List of compounds for nanoDSF screening. Supplementary Table 3. SIM and MRM for LC–MS/MS analysis. Supplementary Table 4. Cryo-EM data collection, refinement and validation statistics. Supplementary Table 5. Description of the MD simulations. [file 41556_2024_1436_MOESM5_ESM.xlsx]

## Sheet: Supplementary Table 2
Supplemental Table 2. List of compounds for nanoDSF screening.
	ligand	category	company	order number
1	A	amino acid	Fluka	5129
2	C	amino acid	Calbiochem	2470
3	D	amino acid	Sigma	A6683
4	E	amino acid	Sigma	G8415
5	F	amino acid	Sigma	P2126
6	G	amino acid	Aldrich	241261
7	H	amino acid	Sigma	H9386
8	I	amino acid	Calbiochem	4160
9	K	amino acid	Sigma	L1262
10	L	amino acid	Sigma	L8125
11	M	amino acid	Sigma	M5308
12	N	amino acid	Sigma	A0884
13	P	amino acid	Sigma	P0380
14	Q	amino acid	Sigma	G-3126
15	R	amino acid	Roth	3144.2
16	S	amino acid	Sigma	S4311
17	T	amino acid	Sigma	T8625
18	V	amino acid	Sigma	V6504
19	glucose	sugar	Roth	X997.2
20	D-galactonate	sugar	Sigma	44511
21	maltose	sugar	Sigma	M-5885
22	lactose	sugar	Roth	8921.1
23	L-galactonate	sugar		synthesised from
				L-Galactono-1,4-lactone
24	AA	di-peptide	Sigma	A502
25	AD	di-peptide	Bachem	G-1195
26	AE	di-peptide	Bachem	G-1200
27	AF	di-peptide	Bachem	A-3128
28	AH	di-peptide	Bachem	G1245
29	AI	di-peptide	Bachem	G1260
30	AK	di-peptide	Bachem	G-1290
31	AL	di-peptide	Bachem	A-1878
32	AP	di-peptide	Bachem	G-1350
33	AQ	di-peptide	Sigma	G8541
34	AV	di-peptide	Bachem	G-1320
35	beta-Ala-beta-Ala	di-peptide	Bachem	G-1150
36	AR	di-peptide	Bachem	G-1175
37	DA	di-peptide	Bachem	G-1550
38	DE	di-peptide	Sigma	A1916
39	EA	di-peptide	Bachem	G-1900
40	EE	di-peptide	Sigma	G-3640
41	EK	di-peptide	Bachem	G-1955
42	ES	di-peptide	Bachem	G-1980
43	GG	di-peptide	Sigma	50199
44	GS	di-peptide	Sigma	G-3127
45	HA	di-peptide	Bachem	G-2285
46	HD	di-peptide	Bachem	G-2295
47	HE	di-peptide	Bachem	G-2300
48	HH	di-peptide	Bachem	G4595
49	HK	di-peptide	Bachem	G2320
50	HS	di-peptide	Sigma	H3129
51	KA	di-peptide	Bachem	G-2630
52	KK	di-peptide	Bachem	G-2675
53	KP	di-peptide	Bachem	G-4190
54	KV	di-peptide	Bachem	G-2705
55	LA	di-peptide	Bachem	G-2460
56	LL	di-peptide	Bachem	M-1535
57	MS	di-peptide	Sigma	M9380
58	MT	di-peptide	Bachem	G-2810
59	NV	di-peptide	Bachem	G-3720
60	PA	di-peptide	Bachem	G-2985
61	PR	di-peptide	Bachem	G-2990
62	RA	di-peptide	Bachem	G-4170
63	RF	di-peptide	Bachem	G-1515
64	RP	di-peptide	Bachem	G-3675
65	SH	di-peptide	Bachem	G-3195
66	SL	di-peptide	Bachem	G-3200
67	TF	di-peptide	Bachem	G-3295
68	AAA	tri-peptide	Bachem	H-1445
69	AFA	tri-peptide	Bachem	H-5420
70	AHA	tri-peptide	GL Biochem	Custom synthesis
71	AMA	tri-peptide	GL Biochem	Custom synthesis
72	APA	tri-peptide	Bachem	H-1595
73	APF	tri-peptide	Bachem	H-1615
74	AQA	tri-peptide	GL Biochem	Custom synthesis
75	ARA	tri-peptide	GL Biochem	Custom synthesis
76	ASA	tri-peptide	GL Biochem	Custom synthesis
77	FAD	tri-peptide	GL Biochem	Custom synthesis
78	FAT	tri-peptide	GL Biochem	Custom synthesis
79	GGG	tri-peptide	Sigma	G1377
80	GGH	tri-peptide	Sigma	G4541
81	LGG	tri-peptide	Sigma	L9750
82	LLA	tri-peptide	Bachem	H-3905
83	MAS	tri-peptide	Sigma	M1004
84	PVG	tri-peptide	Bachem	H-4820
85	Carnosine	other	Bachem	G-1250
86	Gly-Sar	other	Sigma	G3127
87	Anserine	other	Bachem	G-4555
88	5-aminolevulinic acid	other	Sigma	A3785
89	valacyclovir	other	Sigma	PHR1601
90	Penicillin	other	Sigma	13752
91	gemcitabine	other	N/A	N/A
92	GGGG	tetra-peptide	Bachem	H-3380
93	AAAA	tetra-peptide	Bachem	H-1260
94	5 % DMSO		Sigma	472301
95	apo

## Sheet: Supplementary Table 3
Supplemental Table 3. Selected ions monitored (SIM) and multiple reaction monitoring (MRM) and their retention times for LC-MS/MS analysis.
Analyte	m/z
D3- Leucine (SIM)	135.11
D3-Leucine (MRM)	135.10>89.10
	135.10>46.15
	135.10>44.15
D3- Leucine-Alanine (SIM)	206.15
D3-Leucine-Alanine (MRM)	206.15>89.10
	206.15>46.15
	206.15>44.15
Alanine (SIM)	89.9
Alanine (MRM)	89.90>44.10
Alanine-Alanine (SIM)	161.1
Histidine (SIM)	155.90
Histidine (MRM)	155.90>110.10
Histidine-Alanine (SIM)	227.1
Lysine (SIM)	147.1
Lysine (MRM)	147.10>84.10
Lysine-Alanine (SIM)	218.1
Aspartate (SIM)	134.1
Aspartate (MRM)	134.10>74.05
Alanine-Aspartate (SIM)	205.1
Glutamate (SIM)	147.9
Glutamate (MRM)	147.90>84.10
Glutamate-Alanine (SIM)	219.1
Serine (MRM)	105.90>60.10
Glutamate-Serine (SIM)	235.2

## Sheet: Supplementary Table 4
Supplemental Table 4. Cryo-EM data collection, refinement and validation statistics
	GLMP-MFSD1apo	GLMP-MFSD1His-Ala
	(EMDB-19005)	(EMDB-19006)
		(PDB 8R8Q)
Data collection and processing
Magnification	81,000 x	81,000 x
Voltage (kV)	300	300
Electron exposure (e–/Å2)	55	55
Defocus range (μm)	-1.0 to -3.0 (in 0.5 increments)	-1.0 to -3.0 (in 0.5 increments)
Pixel size (Å)	1.1	1.1
Symmetry imposed	C1	C1
Initial particle images (no.)	2,507,968	1,375,022
Final particle images (no.)	308,511	400,191
Map resolution (Å)	4.2	4.1
FSC threshold	0.143	0.143
Map resolution range (Å)	3.53-52.62	3.43-39.79
Refinement
Initial model used (PDB code)	-	AlphaFold2 model of GLMP+MFSD1
Model resolution (Å)	-	-
FSC threshold		-
Model resolution range (Å)	-	3.43-12.4
Map sharpening B factor (Å2)	-	-209.6
Model composition	-
Non-hydrogen atoms		5,702
Protein residues		732
Ligands		NAG: 5
B factors (Å2)	-
Protein		63.01
Ligand		103.01
R.m.s. deviations	-
Bond lengths (Å)		0.003
Bond angles (°)		0.646
Validation	-
MolProbity score		1.91
Clashscore		7.88
Poor rotamers (%)		0.17
Ramachandran plot	-
Favored (%)		92.08
Allowed (%)		7.92
Disallowed (%)		0

## Sheet: Supplementary Table 5
Supplemental Table 5. Description of the molecular dynamics simulations.
	Substrate	Protonation status	Length (ns)
Apo	---	---	3 ✕ 500
Apo+GLMP	---	---	3 ✕ 500
Lys-Ala	Lys-Ala	N- and C- terminal charged	2 ✕3 ✕ 500
Leu-Ala	Leu-Ala	N- and C- terminal charged	2 ✕3 ✕ 500
His-Ala	His-Ala	N- and C- terminal charged	2 ✕3 ✕ 500
		Histidine side chain neutral
His-Ala	His-Ala	N- and C- terminal charged	2 ✕3 ✕ 500
		Histidine side chain charged
