# Supplementary material for: MFSD1 with its accessory subunit GLMP functions as a general dipeptide uniporter in lysosomes
Source: Nat Cell Biol. 2024 Jun 5;26(7):1047–61. doi: 10.1038/s41556-024-01436-5 (PMC11252000; doi:10.1038/s41556-024-01436-5)
Supplement: Supplementary file 8 — Statistical source data. [file 41556_2024_1436_MOESM8_ESM.xlsx]

## Sheet: Figure 1C
	log2 FC	-log10 [P]
Arg-Pro	4.79	4.05093
Pro-Lys	4.7	3.10614
	1.45	1.12875
Hydroxy pentadienoate [Putative]	1.38	0.714795
Taurocholate [Putative]	1.04	1.61274
	0.96	0.554274
S-Succinylglutathione [Putative]	0.69	0.794419
6-keto Prostaglandin F1α [Putative]	0.61	0.102436
	0.59	1.569
	0.52	0.42767
	0.46	1.14704
Dimethyl ribityllumazine [Putative]	0.46	0.692632
	0.45	0.153221
Xanthosine	0.44	0.383255
Hexose	0.42	0.42654
	0.4	0.457825
	0.4	0.521058
	0.39	1.04394
	0.36	0.450255
Adenosine monophosphate	0.32	0.954724
Lysine	0.32	1.36239
	0.31	0.262614
Glycerophosphoinositol	0.3	0.456097
	0.29	0.150406
Cytidine	0.29	0.817429
	0.26	0.396976
Lysophosphocholine (16:0)	0.25	0.280711
Indoleacrylic acid [Putative]	0.24	1.0211
Cytosine	0.24	0.844699
	0.23	0.438068
	0.22	0.458801
Oxoproline [putative]	0.22	0.326258
Xanthine	0.22	0.588421
	0.22	0.480929
	0.21	0.148921
Dihexose	0.21	0.455416
	0.2	0.139183
	0.19	0.412702
	0.19	0.484983
	0.18	0.814318
	0.18	0.430699
Dimethylmalate [Putative]	0.15	0.485105
Dihydropyranone [Putative]	0.15	0.37381
Maltol [Putative]	0.15	0.405236
Hexosamine	0.15	0.071095
Dimethylmaleate [Putative]	0.14	0.347879
Oxoglutaramate [Putative]	0.14	0.26413
Hydroxybutynal [Putative]	0.13	0.292833
	0.13	0.513575
Choline	0.13	0.465816
	0.12	0.352328
N-Acetyl-hexosamine	0.12	0.459782
	0.11	0.021581
	0.1	0.410299
Glutamate	0.09	0.25036
Hydroxypicolinic acid [Putative]	0.09	0.265694
	0.08	0.227269
Bis-fructose-dianhydride [Putative]	0.08	0.558031
	0.08	0.072203
	0.07	0.031482
Sulfometuronmethyl [Putative]	0.07	0.169995
Urocanate	0.07	0.214259
Phenylalanine	0.07	0.089923
Lysophosphatidylethanolamine (16:0)	0.06	0.232033
Methylmalonate semialdehyde [Putative]	0.06	0.251904
Piperidine [Putative]	0.03	0.044505
Hexosyl-hexosamine [Putative]	0.03	0.186852
	0.03	0.022621
Lysophosphatidylcholine (18:0)	0.02	0.028241
Glycerophosphate	0.02	0.069065
Isoleucine	0.02	0.151325
Uracil [Putative]	0.02	0.202777
Glutathione disulfide	0.01	0.132601
Betaine	0	0.252107
	0	0.018612
	0	0.113874
	0	0.193672
	-0.03	0.060692
Tyrosine	-0.03	0.087106
	-0.04	0.199023
	-0.05	0.101806
	-0.05	0.193567
Pentasaccharides [Putative]	-0.07	0.08706
	-0.07	0.099653
Hypoxanthine [Putative]	-0.08	0.225653
Fructoselysine 6-phosphate [Putative]	-0.09	0.024734
	-0.09	0.062087
	-0.1	0.032307
HEPES [Putative]	-0.1	0.246183
Glycerophosphoglycerol	-0.1	0.102372
	-0.14	0.148161
Methylglyoxal [Putative]	-0.16	0.273535
Glycerophosphocholine	-0.17	0.214103
Inosine	-0.17	0.423871
Nicotinamide	-0.18	0.001405
Diacetone alcohol [Putative]	-0.19	0.502404
Malate	-0.19	0.123199
Guanosine	-0.19	0.937552
	-0.2	0.328351
Guanine	-0.22	0.863059
Adenine	-0.22	0.649101
Nicotinic acid/Picolinic acid	-0.23	0.435478
Diethaolamine	-0.23	0.069175
Trisaccharide	-0.23	0.482975
	-0.24	0.079089
Phosphocholine	-0.25	0.090583
Uridine	-0.27	0.299776
	-0.28	0.805181
Glycerophosphoethanolamine	-0.28	0.597195
Adenosine	-0.29	0.734477
	-0.3	0.666495
Methylerylthritol phosphate [Putative]	-0.3	0.059106
Dihexose phosphate [Putative]	-0.31	0.705258
Phosphatidylcholine (38:6)	-0.31	0.099341
Epicholic acid [Putative]	-0.34	0.028916
Carnitine	-0.34	0.139231
	-0.34	0.614798
Trigonelline	-0.35	0.019502
	-0.35	0.516178
	-0.36	0.58043
	-0.36	0.156674
Phosphatidyl choline (16:0_18:1)	-0.37	0.113783
	-0.4	0.201323
S-Acetyldihydrolipoamide [Putative]	-0.42	0.384196
Octadecanoic acid	-0.42	0.843991
Lysophosphocholine (18:2)	-0.42	0.447339
Trihydroxy octadecenoic acid	-0.44	0.488482
	-0.45	0.28999
Glutamylputrescine [Putative]	-0.47	1.68662
Epoxy-octadecenoic acid [Putative]	-0.52	0.345949
Imidazolone-propionic acid [Putative]	-0.58	1.22249
	-0.58	1.21878
	-0.58	0.911621
Pyrazolylalanine [Putative]	-0.59	0.481141
	-0.61	0.628725
Tetrasaccharides	-0.63	0.599505
Imidazoleacetic acid	-0.64	1.06686
Dihydroanticapsin [Putative]	-0.66	0.305763
Terpendole C [Putative]	-0.7	0.295373
Vitamin B5	-0.74	0.567532
	-0.81	0.597558
Arachidonic acid	-0.85	0.63097
Palmitic acid	-0.9	1.50035
	-0.91	0.612239
Stearidonic acid	-1.06	0.016211
Dehydropantoate [Putative]	-1.18	0.728255
	-1.18	0.658735
Didehydrotryptophan [Putative]	-1.34	1.44549
Octadecenoic acid	-1.35	0.918401
Palmitoleic acid	-1.37	0.82376
Bovinic acid	-1.5	1.27251
	-1.5	0.107609
Lactobacillic acid [Putative]	-1.53	0.452702
	-1.66	1.21985
Docosahexaenoic acid	-1.9	0.606766
Trihydroxydihydroquinoline [Putative]	-2.44	0.691718

## Sheet: Figure 1E
Arg-HydroxyPro			Anserine			Arg-Pro			Pro-Lys
Relative abundance			Relative abundance			Relative abundance			Relative abundance
Mfsd1+/+	Mfsd1tm1d/tm1d		Mfsd1+/+	Mfsd1tm1d/tm1d		Mfsd1+/+	Mfsd1tm1d/tm1d		Mfsd1+/+	Mfsd1tm1d/tm1d
0.0103479	2.52698		0.141141	0.622933		0.136291	10.5614		0.016257	0.485356
0.0114922	2.04495		0.119356	0.712852		0.28238	7.89303		0.0294731	0.424327
0	2.34425		0.166704	0.349351		0.219325	10.4784		0.0242447	0.456455

## Sheet: Figure 1G
Ratio 330nm/350nm
Temp [°C]	apo	Ala-Ala	Pro-Arg	Leu-Ala	Lys-Val
20	0.577	0.578	0.583	0.579	0.582
20.043	0.577	0.578	0.583	0.58	0.581
20.087	0.577	0.578	0.582	0.58	0.581
20.13	0.578	0.578	0.582	0.581	0.582
20.174	0.578	0.578	0.583	0.58	0.582
20.217	0.578	0.579	0.583	0.58	0.581
20.261	0.579	0.578	0.582	0.58	0.582
20.304	0.579	0.578	0.584	0.579	0.581
20.347	0.579	0.578	0.582	0.579	0.582
20.391	0.578	0.579	0.583	0.58	0.581
20.434	0.578	0.579	0.583	0.58	0.582
20.478	0.578	0.579	0.583	0.58	0.582
20.521	0.579	0.579	0.584	0.58	0.582
20.565	0.579	0.579	0.584	0.58	0.582
20.608	0.579	0.579	0.582	0.58	0.582
20.651	0.578	0.579	0.584	0.58	0.583
20.695	0.579	0.579	0.584	0.581	0.583
20.738	0.578	0.579	0.584	0.58	0.582
20.782	0.579	0.58	0.583	0.58	0.582
20.825	0.578	0.579	0.584	0.581	0.582
20.869	0.579	0.579	0.584	0.58	0.583
20.912	0.578	0.579	0.584	0.581	0.583
20.955	0.578	0.58	0.584	0.581	0.583
20.999	0.579	0.58	0.585	0.58	0.582
21.042	0.579	0.58	0.585	0.581	0.582
21.086	0.579	0.579	0.584	0.581	0.583
21.129	0.579	0.579	0.585	0.582	0.582
21.173	0.579	0.58	0.585	0.581	0.583
21.216	0.58	0.58	0.585	0.581	0.583
21.259	0.579	0.58	0.584	0.581	0.584
21.303	0.579	0.58	0.585	0.582	0.584
21.346	0.58	0.58	0.584	0.581	0.583
21.39	0.579	0.58	0.584	0.581	0.584
21.433	0.579	0.58	0.585	0.582	0.583
21.477	0.58	0.58	0.584	0.582	0.584
21.52	0.579	0.58	0.585	0.582	0.583
21.563	0.58	0.58	0.585	0.582	0.583
21.607	0.58	0.58	0.584	0.582	0.584
21.65	0.58	0.58	0.585	0.582	0.583
21.694	0.58	0.58	0.585	0.582	0.583
21.737	0.58	0.58	0.585	0.582	0.584
21.781	0.58	0.58	0.586	0.582	0.585
21.824	0.58	0.58	0.585	0.582	0.584
21.867	0.58	0.58	0.585	0.582	0.584
21.911	0.581	0.581	0.585	0.582	0.583
21.954	0.582	0.581	0.585	0.582	0.584
21.998	0.581	0.581	0.586	0.582	0.585
22.041	0.581	0.581	0.585	0.583	0.585
22.085	0.58	0.58	0.585	0.583	0.586
22.128	0.581	0.581	0.585	0.582	0.585
22.171	0.581	0.58	0.586	0.583	0.585
22.215	0.581	0.581	0.586	0.583	0.585
22.258	0.58	0.582	0.586	0.583	0.585
22.302	0.58	0.581	0.586	0.583	0.585
22.345	0.581	0.581	0.587	0.583	0.585
22.389	0.581	0.581	0.586	0.583	0.585
22.432	0.581	0.582	0.586	0.583	0.586
22.475	0.581	0.582	0.587	0.583	0.585
22.519	0.581	0.581	0.587	0.583	0.585
22.562	0.581	0.582	0.586	0.583	0.586
22.606	0.582	0.582	0.586	0.583	0.586
22.649	0.582	0.581	0.587	0.583	0.586
22.693	0.581	0.581	0.587	0.583	0.585
22.736	0.581	0.581	0.587	0.582	0.585
22.779	0.581	0.582	0.587	0.583	0.585
22.823	0.581	0.582	0.587	0.584	0.585
22.866	0.581	0.582	0.587	0.583	0.585
22.91	0.582	0.582	0.588	0.583	0.586
22.953	0.582	0.582	0.588	0.584	0.585
22.997	0.581	0.582	0.587	0.584	0.586
23.04	0.582	0.583	0.587	0.585	0.586
23.083	0.581	0.583	0.588	0.584	0.586
23.127	0.58	0.582	0.588	0.584	0.586
23.17	0.581	0.582	0.587	0.584	0.587
23.214	0.581	0.582	0.587	0.583	0.587
23.257	0.581	0.583	0.588	0.584	0.586
23.301	0.581	0.583	0.589	0.584	0.586
23.344	0.582	0.583	0.588	0.585	0.586
23.387	0.583	0.583	0.588	0.585	0.587
23.431	0.583	0.582	0.588	0.584	0.587
23.474	0.582	0.582	0.588	0.584	0.586
23.518	0.582	0.582	0.588	0.585	0.586
23.561	0.583	0.583	0.588	0.585	0.587
23.605	0.582	0.582	0.589	0.585	0.587
23.648	0.583	0.582	0.589	0.585	0.587
23.691	0.582	0.583	0.589	0.585	0.586
23.735	0.583	0.583	0.589	0.585	0.587
23.778	0.582	0.583	0.589	0.585	0.588
23.822	0.583	0.583	0.589	0.585	0.587
23.865	0.583	0.583	0.589	0.586	0.587
23.909	0.583	0.582	0.588	0.585	0.587
23.952	0.583	0.583	0.589	0.585	0.587
23.995	0.582	0.584	0.59	0.585	0.587
24.039	0.582	0.583	0.589	0.585	0.587
24.082	0.583	0.583	0.589	0.585	0.587
24.126	0.583	0.584	0.589	0.586	0.587
24.169	0.584	0.584	0.589	0.585	0.587
24.213	0.583	0.584	0.589	0.587	0.588
24.256	0.582	0.584	0.59	0.586	0.588
24.299	0.583	0.584	0.59	0.585	0.588
24.343	0.583	0.584	0.589	0.586	0.588
24.386	0.584	0.584	0.59	0.586	0.587
24.43	0.584	0.584	0.59	0.586	0.588
24.473	0.584	0.584	0.59	0.587	0.587
24.517	0.584	0.584	0.59	0.587	0.588
24.56	0.583	0.584	0.59	0.586	0.589
24.603	0.583	0.584	0.591	0.586	0.588
24.647	0.583	0.584	0.591	0.586	0.588
24.69	0.583	0.584	0.591	0.586	0.588
24.734	0.584	0.585	0.59	0.587	0.588
24.777	0.584	0.584	0.59	0.586	0.589
24.82	0.584	0.585	0.59	0.587	0.588
24.864	0.584	0.585	0.591	0.586	0.588
24.907	0.584	0.585	0.591	0.586	0.588
24.951	0.584	0.585	0.59	0.587	0.588
24.994	0.583	0.585	0.591	0.586	0.59
25.038	0.584	0.585	0.591	0.587	0.589
25.081	0.584	0.585	0.592	0.586	0.588
25.124	0.584	0.585	0.592	0.587	0.589
25.168	0.584	0.585	0.591	0.587	0.589
25.211	0.584	0.585	0.592	0.587	0.588
25.255	0.584	0.585	0.592	0.587	0.589
25.298	0.584	0.585	0.592	0.587	0.589
25.342	0.585	0.584	0.591	0.588	0.589
25.385	0.584	0.585	0.592	0.588	0.589
25.428	0.584	0.586	0.591	0.587	0.589
25.472	0.584	0.586	0.591	0.588	0.589
25.515	0.584	0.585	0.592	0.588	0.59
25.559	0.584	0.585	0.592	0.588	0.59
25.602	0.585	0.585	0.592	0.588	0.589
25.646	0.585	0.585	0.593	0.588	0.589
25.689	0.584	0.586	0.593	0.587	0.589
25.732	0.585	0.586	0.593	0.588	0.59
25.776	0.585	0.586	0.593	0.588	0.59
25.819	0.585	0.586	0.592	0.588	0.589
25.863	0.585	0.586	0.593	0.588	0.589
25.906	0.586	0.586	0.593	0.588	0.59
25.95	0.585	0.586	0.593	0.588	0.591
25.993	0.585	0.586	0.593	0.588	0.59
26.036	0.586	0.586	0.593	0.589	0.59
26.08	0.586	0.586	0.593	0.589	0.59
26.123	0.586	0.586	0.593	0.588	0.59
26.167	0.586	0.586	0.593	0.588	0.59
26.21	0.586	0.586	0.592	0.589	0.591
26.254	0.585	0.586	0.593	0.59	0.591
26.297	0.586	0.586	0.593	0.589	0.591
26.34	0.586	0.587	0.593	0.588	0.591
26.384	0.585	0.587	0.593	0.588	0.59
26.427	0.586	0.587	0.594	0.589	0.591
26.471	0.586	0.587	0.593	0.589	0.591
26.514	0.587	0.586	0.594	0.589	0.591
26.558	0.587	0.587	0.593	0.59	0.591
26.601	0.586	0.586	0.594	0.589	0.59
26.644	0.587	0.586	0.594	0.589	0.591
26.688	0.586	0.587	0.594	0.59	0.591
26.731	0.586	0.588	0.594	0.589	0.59
26.775	0.587	0.587	0.595	0.59	0.591
26.818	0.587	0.588	0.595	0.591	0.591
26.862	0.586	0.587	0.595	0.59	0.591
26.905	0.587	0.587	0.595	0.59	0.59
26.948	0.586	0.587	0.594	0.591	0.591
26.992	0.587	0.587	0.594	0.59	0.592
27.035	0.587	0.587	0.595	0.59	0.592
27.079	0.587	0.587	0.594	0.589	0.592
27.122	0.587	0.587	0.594	0.59	0.591
27.166	0.587	0.587	0.595	0.589	0.591
27.209	0.586	0.588	0.594	0.59	0.591
27.252	0.586	0.588	0.595	0.59	0.591
27.296	0.587	0.587	0.595	0.59	0.591
27.339	0.587	0.587	0.595	0.59	0.591
27.383	0.587	0.588	0.594	0.59	0.591
27.426	0.587	0.589	0.595	0.589	0.592
27.47	0.587	0.588	0.595	0.59	0.592
27.513	0.587	0.588	0.595	0.59	0.592
27.556	0.588	0.588	0.594	0.59	0.593
27.6	0.588	0.588	0.595	0.59	0.593
27.643	0.587	0.587	0.595	0.59	0.592
27.687	0.587	0.588	0.596	0.591	0.592
27.73	0.588	0.588	0.595	0.59	0.592
27.774	0.588	0.588	0.595	0.591	0.593
27.817	0.588	0.588	0.595	0.59	0.593
27.86	0.587	0.588	0.595	0.591	0.593
27.904	0.588	0.589	0.596	0.591	0.593
27.947	0.588	0.589	0.596	0.591	0.593
27.991	0.588	0.589	0.596	0.591	0.592
28.034	0.588	0.589	0.595	0.591	0.592
28.078	0.587	0.589	0.595	0.591	0.593
28.121	0.588	0.589	0.595	0.591	0.593
28.164	0.589	0.589	0.596	0.591	0.593
28.208	0.589	0.589	0.596	0.591	0.593
28.251	0.588	0.59	0.597	0.591	0.593
28.295	0.588	0.59	0.597	0.592	0.593
28.338	0.588	0.589	0.596	0.592	0.594
28.382	0.589	0.59	0.597	0.591	0.594
28.425	0.589	0.59	0.597	0.591	0.593
28.468	0.589	0.589	0.596	0.591	0.594
28.512	0.589	0.59	0.596	0.591	0.594
28.555	0.589	0.59	0.597	0.592	0.593
28.599	0.589	0.59	0.597	0.592	0.593
28.642	0.588	0.59	0.597	0.592	0.594
28.686	0.589	0.59	0.597	0.591	0.593
28.729	0.59	0.59	0.597	0.592	0.594
28.772	0.59	0.59	0.597	0.592	0.594
28.816	0.589	0.589	0.597	0.592	0.594
28.859	0.589	0.589	0.598	0.592	0.594
28.903	0.589	0.59	0.598	0.592	0.594
28.946	0.59	0.59	0.597	0.592	0.594
28.99	0.589	0.591	0.597	0.593	0.594
29.033	0.59	0.59	0.598	0.593	0.595
29.076	0.59	0.59	0.598	0.593	0.594
29.12	0.59	0.59	0.598	0.592	0.593
29.163	0.59	0.591	0.598	0.592	0.594
29.207	0.59	0.591	0.598	0.592	0.595
29.25	0.59	0.591	0.597	0.593	0.594
29.294	0.59	0.591	0.597	0.592	0.594
29.337	0.59	0.591	0.598	0.593	0.594
29.38	0.591	0.591	0.598	0.593	0.595
29.424	0.59	0.591	0.597	0.594	0.594
29.467	0.59	0.591	0.597	0.593	0.595
29.511	0.59	0.591	0.598	0.593	0.595
29.554	0.59	0.591	0.598	0.593	0.595
29.598	0.591	0.591	0.598	0.593	0.594
29.641	0.591	0.591	0.598	0.593	0.594
29.684	0.59	0.591	0.598	0.593	0.594
29.728	0.59	0.591	0.598	0.592	0.594
29.771	0.59	0.592	0.599	0.593	0.595
29.815	0.591	0.592	0.598	0.593	0.595
29.858	0.591	0.591	0.598	0.593	0.595
29.902	0.591	0.592	0.599	0.594	0.596
29.945	0.59	0.592	0.599	0.593	0.596
29.988	0.59	0.593	0.599	0.593	0.596
30.032	0.59	0.592	0.598	0.593	0.596
30.075	0.591	0.592	0.598	0.594	0.596
30.119	0.591	0.592	0.599	0.593	0.595
30.162	0.591	0.592	0.599	0.594	0.595
30.206	0.591	0.592	0.599	0.593	0.595
30.249	0.591	0.592	0.599	0.593	0.595
30.292	0.591	0.591	0.599	0.594	0.596
30.336	0.591	0.592	0.599	0.594	0.595
30.379	0.592	0.592	0.6	0.594	0.596
30.423	0.592	0.592	0.6	0.594	0.596
30.466	0.592	0.593	0.6	0.595	0.596
30.51	0.592	0.593	0.6	0.595	0.596
30.553	0.592	0.593	0.6	0.595	0.596
30.596	0.592	0.593	0.599	0.595	0.596
30.64	0.592	0.593	0.6	0.594	0.596
30.683	0.592	0.592	0.6	0.594	0.596
30.727	0.592	0.594	0.6	0.595	0.597
30.77	0.592	0.594	0.601	0.595	0.597
30.814	0.592	0.594	0.6	0.595	0.596
30.857	0.592	0.594	0.6	0.595	0.596
30.9	0.592	0.594	0.6	0.595	0.597
30.944	0.592	0.594	0.6	0.595	0.597
30.987	0.592	0.594	0.601	0.595	0.595
31.031	0.592	0.594	0.6	0.595	0.595
31.074	0.592	0.594	0.601	0.595	0.596
31.118	0.592	0.594	0.601	0.595	0.596
31.161	0.592	0.594	0.6	0.595	0.597
31.204	0.592	0.594	0.6	0.595	0.597
31.248	0.593	0.593	0.6	0.595	0.597
31.291	0.593	0.594	0.6	0.595	0.597
31.335	0.593	0.593	0.601	0.596	0.596
31.378	0.593	0.595	0.601	0.595	0.596
31.422	0.593	0.594	0.6	0.595	0.597
31.465	0.593	0.594	0.601	0.596	0.598
31.508	0.593	0.594	0.601	0.596	0.597
31.552	0.593	0.594	0.601	0.595	0.597
31.595	0.594	0.594	0.602	0.596	0.597
31.639	0.594	0.594	0.601	0.596	0.597
31.682	0.594	0.594	0.601	0.596	0.597
31.726	0.594	0.594	0.601	0.596	0.597
31.769	0.594	0.595	0.601	0.597	0.597
31.812	0.594	0.595	0.601	0.596	0.597
31.856	0.594	0.595	0.601	0.596	0.596
31.899	0.594	0.595	0.601	0.597	0.597
31.943	0.594	0.595	0.601	0.597	0.598
31.986	0.594	0.595	0.601	0.596	0.597
32.03	0.594	0.595	0.602	0.596	0.597
32.073	0.594	0.596	0.602	0.597	0.598
32.116	0.594	0.595	0.602	0.596	0.598
32.16	0.594	0.595	0.601	0.595	0.598
32.203	0.594	0.595	0.602	0.596	0.597
32.247	0.594	0.595	0.602	0.597	0.597
32.29	0.594	0.595	0.602	0.597	0.598
32.334	0.594	0.595	0.602	0.597	0.599
32.377	0.595	0.596	0.601	0.596	0.598
32.42	0.595	0.596	0.602	0.597	0.597
32.464	0.595	0.596	0.603	0.597	0.597
32.507	0.595	0.595	0.602	0.597	0.598
32.551	0.596	0.596	0.602	0.596	0.598
32.594	0.595	0.596	0.603	0.596	0.598
32.638	0.596	0.596	0.603	0.597	0.598
32.681	0.595	0.595	0.602	0.597	0.597
32.724	0.595	0.595	0.602	0.596	0.598
32.768	0.596	0.596	0.603	0.597	0.598
32.811	0.596	0.596	0.603	0.597	0.598
32.855	0.596	0.596	0.602	0.598	0.598
32.898	0.595	0.595	0.603	0.598	0.598
32.942	0.596	0.597	0.603	0.597	0.599
32.985	0.596	0.597	0.603	0.597	0.599
33.028	0.596	0.596	0.602	0.598	0.599
33.072	0.597	0.597	0.602	0.598	0.598
33.115	0.596	0.597	0.603	0.597	0.599
33.159	0.596	0.597	0.604	0.598	0.599
33.202	0.596	0.598	0.603	0.598	0.599
33.246	0.596	0.597	0.603	0.598	0.599
33.289	0.596	0.597	0.603	0.598	0.599
33.332	0.595	0.597	0.603	0.597	0.599
33.376	0.597	0.597	0.603	0.598	0.599
33.419	0.598	0.598	0.603	0.597	0.599
33.463	0.596	0.597	0.604	0.598	0.599
33.506	0.596	0.597	0.604	0.598	0.599
33.55	0.597	0.598	0.603	0.598	0.599
33.593	0.597	0.598	0.603	0.597	0.599
33.636	0.596	0.598	0.603	0.598	0.6
33.68	0.597	0.598	0.604	0.598	0.599
33.723	0.597	0.597	0.603	0.599	0.6
33.767	0.597	0.598	0.603	0.598	0.599
33.81	0.597	0.597	0.604	0.598	0.599
33.854	0.597	0.598	0.605	0.598	0.599
33.897	0.599	0.598	0.605	0.598	0.6
33.94	0.598	0.598	0.604	0.598	0.6
33.984	0.597	0.598	0.605	0.598	0.6
34.027	0.597	0.597	0.605	0.598	0.599
34.071	0.597	0.599	0.605	0.598	0.6
34.114	0.597	0.599	0.605	0.599	0.6
34.157	0.598	0.599	0.605	0.598	0.6
34.201	0.598	0.599	0.605	0.598	0.6
34.244	0.599	0.599	0.604	0.598	0.599
34.288	0.598	0.599	0.605	0.598	0.599
34.331	0.598	0.599	0.605	0.598	0.6
34.375	0.598	0.599	0.605	0.599	0.601
34.418	0.597	0.599	0.604	0.599	0.6
34.461	0.598	0.599	0.604	0.599	0.6
34.505	0.597	0.6	0.604	0.599	0.6
34.548	0.598	0.599	0.604	0.599	0.6
34.592	0.598	0.598	0.605	0.599	0.6
34.635	0.599	0.599	0.605	0.599	0.601
34.679	0.598	0.6	0.605	0.599	0.6
34.722	0.599	0.6	0.606	0.599	0.6
34.765	0.599	0.599	0.605	0.599	0.6
34.809	0.599	0.6	0.605	0.599	0.601
34.852	0.599	0.601	0.605	0.599	0.6
34.896	0.599	0.6	0.606	0.6	0.601
34.939	0.598	0.6	0.605	0.6	0.6
34.983	0.599	0.6	0.605	0.6	0.6
35.026	0.6	0.6	0.606	0.6	0.6
35.069	0.6	0.601	0.606	0.6	0.6
35.113	0.599	0.6	0.606	0.6	0.601
35.156	0.6	0.6	0.606	0.6	0.601
35.2	0.6	0.601	0.606	0.6	0.601
35.243	0.6	0.6	0.606	0.601	0.601
35.287	0.6	0.601	0.605	0.6	0.601
35.33	0.599	0.601	0.605	0.6	0.601
35.373	0.6	0.601	0.605	0.6	0.601
35.417	0.601	0.601	0.605	0.6	0.6
35.46	0.601	0.602	0.605	0.6	0.601
35.504	0.601	0.601	0.606	0.601	0.601
35.547	0.601	0.601	0.607	0.601	0.601
35.591	0.601	0.602	0.606	0.6	0.602
35.634	0.601	0.601	0.606	0.6	0.602
35.677	0.602	0.602	0.606	0.6	0.601
35.721	0.602	0.603	0.606	0.601	0.601
35.764	0.601	0.602	0.606	0.6	0.602
35.808	0.601	0.602	0.606	0.6	0.603
35.851	0.601	0.602	0.606	0.6	0.601
35.895	0.601	0.602	0.606	0.601	0.6
35.938	0.601	0.602	0.607	0.601	0.602
35.981	0.601	0.603	0.607	0.601	0.602
36.025	0.602	0.602	0.606	0.601	0.601
36.068	0.602	0.602	0.607	0.601	0.602
36.112	0.602	0.602	0.607	0.601	0.602
36.155	0.603	0.602	0.607	0.601	0.602
36.199	0.602	0.602	0.607	0.601	0.602
36.242	0.601	0.603	0.607	0.601	0.602
36.285	0.603	0.603	0.607	0.601	0.602
36.329	0.602	0.603	0.607	0.601	0.602
36.372	0.602	0.603	0.607	0.601	0.602
36.416	0.603	0.602	0.607	0.601	0.602
36.459	0.603	0.604	0.607	0.601	0.602
36.503	0.603	0.604	0.607	0.601	0.603
36.546	0.603	0.603	0.607	0.602	0.601
36.589	0.604	0.603	0.607	0.601	0.602
36.633	0.604	0.604	0.607	0.602	0.603
36.676	0.604	0.604	0.608	0.602	0.603
36.72	0.604	0.604	0.607	0.602	0.602
36.763	0.604	0.605	0.608	0.601	0.602
36.807	0.604	0.605	0.606	0.602	0.602
36.85	0.604	0.605	0.607	0.602	0.602
36.893	0.605	0.604	0.607	0.601	0.602
36.937	0.605	0.604	0.608	0.602	0.602
36.98	0.605	0.604	0.608	0.602	0.603
37.024	0.605	0.603	0.607	0.602	0.603
37.067	0.604	0.605	0.607	0.602	0.603
37.111	0.605	0.605	0.606	0.602	0.603
37.154	0.603	0.604	0.606	0.602	0.603
37.197	0.604	0.604	0.608	0.602	0.603
37.241	0.605	0.605	0.608	0.601	0.603
37.284	0.605	0.605	0.608	0.602	0.603
37.328	0.605	0.605	0.607	0.602	0.603
37.371	0.606	0.605	0.608	0.602	0.603
37.415	0.605	0.605	0.608	0.602	0.603
37.458	0.606	0.605	0.608	0.602	0.603
37.501	0.605	0.606	0.609	0.602	0.603
37.545	0.606	0.605	0.609	0.602	0.603
37.588	0.606	0.605	0.609	0.603	0.603
37.632	0.606	0.605	0.608	0.602	0.604
37.675	0.606	0.606	0.608	0.603	0.603
37.719	0.606	0.605	0.609	0.602	0.603
37.762	0.606	0.605	0.609	0.602	0.603
37.805	0.606	0.606	0.609	0.602	0.603
37.849	0.606	0.606	0.609	0.603	0.604
37.892	0.607	0.606	0.608	0.602	0.604
37.936	0.607	0.606	0.609	0.603	0.603
37.979	0.606	0.606	0.609	0.603	0.603
38.023	0.606	0.606	0.609	0.603	0.604
38.066	0.606	0.606	0.609	0.603	0.604
38.109	0.606	0.607	0.608	0.603	0.603
38.153	0.607	0.607	0.609	0.603	0.604
38.196	0.607	0.607	0.609	0.603	0.603
38.24	0.608	0.607	0.608	0.603	0.604
38.283	0.609	0.607	0.609	0.603	0.605
38.327	0.608	0.607	0.609	0.602	0.604
38.37	0.608	0.608	0.609	0.605	0.604
38.413	0.608	0.607	0.609	0.604	0.604
38.457	0.608	0.607	0.608	0.603	0.604
38.5	0.609	0.607	0.609	0.603	0.604
38.544	0.609	0.607	0.609	0.603	0.604
38.587	0.609	0.608	0.609	0.603	0.604
38.631	0.609	0.608	0.61	0.603	0.604
38.674	0.609	0.608	0.609	0.603	0.604
38.717	0.61	0.608	0.608	0.603	0.605
38.761	0.61	0.609	0.609	0.603	0.605
38.804	0.61	0.609	0.609	0.603	0.605
38.848	0.61	0.609	0.609	0.603	0.604
38.891	0.609	0.608	0.61	0.604	0.604
38.935	0.609	0.609	0.609	0.604	0.605
38.978	0.61	0.608	0.609	0.603	0.605
39.021	0.611	0.609	0.61	0.603	0.605
39.065	0.611	0.61	0.61	0.603	0.605
39.108	0.61	0.609	0.61	0.604	0.605
39.152	0.609	0.608	0.609	0.605	0.605
39.195	0.61	0.609	0.609	0.604	0.605
39.239	0.611	0.609	0.609	0.604	0.606
39.282	0.612	0.61	0.61	0.604	0.605
39.325	0.612	0.61	0.609	0.604	0.605
39.369	0.611	0.61	0.61	0.605	0.605
39.412	0.611	0.609	0.61	0.606	0.605
39.456	0.612	0.61	0.61	0.605	0.605
39.499	0.613	0.61	0.611	0.605	0.606
39.543	0.612	0.611	0.609	0.604	0.605
39.586	0.612	0.611	0.609	0.604	0.605
39.629	0.612	0.61	0.61	0.605	0.606
39.673	0.612	0.61	0.609	0.605	0.606
39.716	0.612	0.611	0.61	0.606	0.605
39.76	0.611	0.61	0.61	0.606	0.605
39.803	0.612	0.612	0.611	0.606	0.606
39.847	0.613	0.612	0.612	0.606	0.606
39.89	0.613	0.611	0.61	0.606	0.605
39.933	0.613	0.611	0.61	0.605	0.606
39.977	0.613	0.612	0.61	0.605	0.606
40.02	0.612	0.611	0.609	0.606	0.606
40.064	0.613	0.612	0.611	0.606	0.606
40.107	0.613	0.612	0.611	0.606	0.607
40.151	0.613	0.611	0.611	0.606	0.606
40.194	0.613	0.61	0.611	0.606	0.606
40.237	0.614	0.612	0.61	0.606	0.606
40.281	0.614	0.611	0.61	0.605	0.606
40.324	0.614	0.612	0.611	0.606	0.605
40.368	0.614	0.613	0.611	0.605	0.605
40.411	0.615	0.612	0.612	0.606	0.606
40.455	0.616	0.612	0.611	0.607	0.606
40.498	0.614	0.613	0.612	0.606	0.605
40.541	0.614	0.613	0.613	0.605	0.606
40.585	0.616	0.612	0.612	0.605	0.606
40.628	0.616	0.612	0.611	0.605	0.606
40.672	0.616	0.614	0.61	0.606	0.606
40.715	0.616	0.613	0.611	0.606	0.606
40.759	0.616	0.613	0.61	0.606	0.606
40.802	0.616	0.613	0.61	0.606	0.607
40.845	0.617	0.614	0.611	0.606	0.605
40.889	0.617	0.614	0.612	0.607	0.606
40.932	0.617	0.615	0.611	0.607	0.607
40.976	0.617	0.614	0.611	0.607	0.607
41.019	0.616	0.615	0.612	0.607	0.607
41.063	0.617	0.615	0.612	0.607	0.607
41.106	0.618	0.615	0.612	0.605	0.607
41.149	0.618	0.615	0.612	0.606	0.607
41.193	0.618	0.615	0.612	0.606	0.607
41.236	0.618	0.615	0.612	0.606	0.607
41.28	0.618	0.614	0.612	0.606	0.607
41.323	0.618	0.614	0.612	0.607	0.607
41.367	0.619	0.616	0.613	0.607	0.608
41.41	0.619	0.616	0.613	0.607	0.608
41.453	0.618	0.615	0.613	0.607	0.607
41.497	0.618	0.615	0.612	0.607	0.607
41.54	0.618	0.614	0.613	0.608	0.608
41.584	0.619	0.615	0.612	0.607	0.607
41.627	0.619	0.615	0.612	0.608	0.607
41.671	0.62	0.616	0.613	0.607	0.607
41.714	0.62	0.615	0.612	0.607	0.608
41.757	0.62	0.616	0.612	0.606	0.607
41.801	0.62	0.616	0.613	0.606	0.608
41.844	0.621	0.616	0.612	0.607	0.607
41.888	0.621	0.616	0.612	0.607	0.608
41.931	0.622	0.616	0.612	0.608	0.608
41.975	0.622	0.617	0.612	0.608	0.608
42.018	0.621	0.617	0.613	0.607	0.608
42.061	0.62	0.617	0.613	0.608	0.608
42.105	0.621	0.616	0.612	0.607	0.607
42.148	0.622	0.617	0.612	0.608	0.608
42.192	0.621	0.618	0.613	0.608	0.608
42.235	0.621	0.617	0.612	0.608	0.608
42.279	0.622	0.617	0.613	0.608	0.609
42.322	0.622	0.617	0.613	0.607	0.61
42.365	0.623	0.618	0.613	0.609	0.607
42.409	0.623	0.618	0.614	0.608	0.607
42.452	0.622	0.618	0.612	0.608	0.608
42.496	0.624	0.618	0.613	0.608	0.608
42.539	0.623	0.619	0.613	0.607	0.609
42.583	0.623	0.619	0.613	0.608	0.608
42.626	0.624	0.619	0.613	0.609	0.608
42.669	0.624	0.619	0.613	0.609	0.608
42.713	0.624	0.619	0.613	0.608	0.608
42.756	0.624	0.619	0.613	0.608	0.609
42.8	0.624	0.619	0.613	0.608	0.608
42.843	0.624	0.62	0.613	0.608	0.609
42.887	0.625	0.619	0.615	0.609	0.609
42.93	0.625	0.619	0.615	0.609	0.609
42.973	0.625	0.619	0.613	0.609	0.609
43.017	0.626	0.62	0.614	0.609	0.61
43.06	0.625	0.62	0.613	0.608	0.61
43.104	0.625	0.621	0.613	0.608	0.609
43.147	0.626	0.621	0.613	0.609	0.609
43.191	0.626	0.621	0.614	0.609	0.609
43.234	0.627	0.622	0.613	0.609	0.609
43.277	0.627	0.622	0.613	0.609	0.609
43.321	0.625	0.621	0.613	0.608	0.609
43.364	0.626	0.621	0.614	0.609	0.609
43.408	0.626	0.62	0.613	0.608	0.609
43.451	0.627	0.621	0.614	0.608	0.61
43.494	0.627	0.622	0.614	0.609	0.61
43.538	0.627	0.622	0.614	0.609	0.61
43.581	0.629	0.622	0.614	0.609	0.61
43.625	0.628	0.622	0.613	0.609	0.61
43.668	0.627	0.622	0.614	0.609	0.61
43.712	0.628	0.622	0.614	0.609	0.611
43.755	0.628	0.622	0.613	0.609	0.61
43.798	0.629	0.623	0.614	0.609	0.609
43.842	0.628	0.623	0.614	0.609	0.611
43.885	0.628	0.623	0.614	0.61	0.611
43.929	0.628	0.623	0.614	0.61	0.61
43.972	0.628	0.623	0.614	0.609	0.61
44.016	0.629	0.624	0.614	0.61	0.61
44.059	0.629	0.623	0.614	0.61	0.61
44.102	0.63	0.623	0.613	0.61	0.61
44.146	0.63	0.625	0.614	0.611	0.61
44.189	0.631	0.624	0.614	0.611	0.61
44.233	0.631	0.624	0.614	0.611	0.61
44.276	0.632	0.624	0.614	0.611	0.611
44.32	0.631	0.624	0.615	0.61	0.61
44.363	0.63	0.624	0.614	0.611	0.611
44.406	0.632	0.625	0.614	0.611	0.611
44.45	0.632	0.626	0.614	0.61	0.611
44.493	0.632	0.625	0.614	0.61	0.611
44.537	0.633	0.626	0.615	0.611	0.611
44.58	0.633	0.625	0.615	0.611	0.611
44.624	0.634	0.625	0.615	0.612	0.611
44.667	0.633	0.625	0.614	0.611	0.611
44.71	0.634	0.626	0.613	0.611	0.611
44.754	0.633	0.626	0.614	0.612	0.611
44.797	0.634	0.625	0.614	0.612	0.611
44.841	0.633	0.626	0.615	0.611	0.612
44.884	0.634	0.626	0.616	0.612	0.612
44.928	0.634	0.626	0.615	0.61	0.612
44.971	0.634	0.626	0.615	0.611	0.612
45.014	0.634	0.627	0.616	0.611	0.611
45.058	0.634	0.627	0.616	0.612	0.612
45.101	0.635	0.627	0.615	0.612	0.612
45.145	0.635	0.627	0.615	0.612	0.612
45.188	0.636	0.628	0.616	0.612	0.612
45.232	0.635	0.628	0.615	0.612	0.612
45.275	0.636	0.628	0.615	0.612	0.612
45.318	0.636	0.629	0.616	0.612	0.612
45.362	0.637	0.627	0.616	0.612	0.612
45.405	0.636	0.628	0.616	0.612	0.612
45.449	0.636	0.628	0.615	0.613	0.612
45.492	0.637	0.629	0.616	0.613	0.613
45.536	0.637	0.627	0.617	0.612	0.613
45.579	0.637	0.628	0.617	0.613	0.613
45.622	0.638	0.628	0.616	0.612	0.612
45.666	0.638	0.629	0.616	0.612	0.612
45.709	0.638	0.63	0.616	0.612	0.612
45.753	0.638	0.63	0.616	0.613	0.613
45.796	0.638	0.63	0.616	0.613	0.613
45.84	0.639	0.63	0.616	0.613	0.613
45.883	0.64	0.631	0.616	0.613	0.613
45.926	0.639	0.63	0.617	0.613	0.613
45.97	0.639	0.63	0.616	0.613	0.614
46.013	0.64	0.631	0.616	0.613	0.614
46.057	0.641	0.631	0.616	0.614	0.614
46.1	0.639	0.631	0.616	0.614	0.614
46.144	0.64	0.631	0.617	0.613	0.614
46.187	0.64	0.632	0.616	0.613	0.614
46.23	0.641	0.632	0.615	0.614	0.614
46.274	0.641	0.631	0.616	0.613	0.615
46.317	0.641	0.631	0.617	0.613	0.614
46.361	0.642	0.632	0.617	0.614	0.614
46.404	0.641	0.632	0.616	0.614	0.615
46.448	0.641	0.633	0.618	0.614	0.615
46.491	0.641	0.632	0.618	0.614	0.614
46.534	0.642	0.632	0.618	0.614	0.615
46.578	0.642	0.633	0.619	0.614	0.616
46.621	0.643	0.632	0.618	0.614	0.615
46.665	0.643	0.632	0.617	0.613	0.614
46.708	0.643	0.632	0.618	0.615	0.615
46.752	0.643	0.633	0.617	0.615	0.616
46.795	0.643	0.634	0.617	0.615	0.616
46.838	0.643	0.634	0.617	0.614	0.616
46.882	0.643	0.634	0.617	0.613	0.615
46.925	0.643	0.634	0.618	0.615	0.615
46.969	0.644	0.635	0.618	0.615	0.616
47.012	0.643	0.636	0.618	0.615	0.615
47.056	0.645	0.635	0.618	0.615	0.615
47.099	0.645	0.636	0.618	0.616	0.615
47.142	0.645	0.635	0.617	0.615	0.616
47.186	0.645	0.635	0.618	0.616	0.616
47.229	0.645	0.636	0.619	0.616	0.616
47.273	0.645	0.636	0.619	0.616	0.615
47.316	0.646	0.635	0.618	0.616	0.615
47.36	0.646	0.636	0.618	0.615	0.616
47.403	0.646	0.637	0.618	0.614	0.615
47.446	0.646	0.637	0.619	0.614	0.616
47.49	0.647	0.636	0.618	0.615	0.617
47.533	0.647	0.637	0.618	0.615	0.617
47.577	0.645	0.638	0.618	0.615	0.616
47.62	0.646	0.638	0.619	0.615	0.617
47.664	0.647	0.639	0.618	0.616	0.617
47.707	0.648	0.638	0.619	0.615	0.617
47.75	0.647	0.638	0.619	0.615	0.617
47.794	0.647	0.639	0.619	0.616	0.618
47.837	0.648	0.638	0.619	0.616	0.617
47.881	0.649	0.638	0.619	0.617	0.618
47.924	0.648	0.638	0.618	0.616	0.617
47.968	0.649	0.639	0.618	0.616	0.617
48.011	0.649	0.64	0.62	0.617	0.617
48.054	0.649	0.64	0.619	0.616	0.618
48.098	0.65	0.639	0.619	0.617	0.617
48.141	0.651	0.639	0.619	0.616	0.618
48.185	0.651	0.64	0.619	0.617	0.618
48.228	0.651	0.64	0.619	0.617	0.619
48.272	0.65	0.642	0.62	0.617	0.617
48.315	0.651	0.641	0.62	0.617	0.617
48.358	0.651	0.641	0.621	0.618	0.618
48.402	0.651	0.642	0.62	0.618	0.619
48.445	0.65	0.641	0.62	0.617	0.619
48.489	0.65	0.642	0.62	0.618	0.619
48.532	0.651	0.641	0.62	0.618	0.62
48.576	0.651	0.641	0.62	0.618	0.619
48.619	0.652	0.642	0.618	0.617	0.62
48.662	0.653	0.642	0.619	0.618	0.62
48.706	0.652	0.643	0.62	0.618	0.619
48.749	0.651	0.643	0.62	0.618	0.619
48.793	0.652	0.644	0.62	0.619	0.62
48.836	0.652	0.643	0.62	0.618	0.62
48.88	0.653	0.643	0.62	0.618	0.62
48.923	0.653	0.644	0.621	0.619	0.621
48.966	0.654	0.644	0.62	0.619	0.62
49.01	0.654	0.644	0.62	0.619	0.62
49.053	0.653	0.644	0.62	0.618	0.62
49.097	0.654	0.644	0.62	0.619	0.62
49.14	0.654	0.645	0.62	0.618	0.621
49.184	0.654	0.644	0.621	0.618	0.621
49.227	0.654	0.645	0.622	0.62	0.622
49.27	0.655	0.646	0.622	0.619	0.622
49.314	0.654	0.645	0.621	0.619	0.621
49.357	0.654	0.645	0.621	0.62	0.621
49.401	0.654	0.646	0.621	0.62	0.621
49.444	0.655	0.647	0.621	0.619	0.621
49.488	0.655	0.646	0.622	0.62	0.622
49.531	0.655	0.646	0.622	0.62	0.623
49.574	0.655	0.647	0.622	0.62	0.623
49.618	0.656	0.647	0.622	0.62	0.622
49.661	0.656	0.647	0.622	0.62	0.622
49.705	0.656	0.648	0.622	0.621	0.622
49.748	0.657	0.648	0.622	0.62	0.623
49.792	0.656	0.648	0.621	0.62	0.623
49.835	0.656	0.648	0.621	0.621	0.622
49.878	0.657	0.649	0.622	0.62	0.623
49.922	0.658	0.648	0.622	0.621	0.623
49.965	0.657	0.649	0.622	0.621	0.624
50.009	0.657	0.65	0.621	0.621	0.624
50.052	0.657	0.649	0.621	0.621	0.623
50.096	0.657	0.649	0.621	0.621	0.624
50.139	0.658	0.649	0.623	0.621	0.625
50.182	0.658	0.649	0.624	0.621	0.626
50.226	0.658	0.65	0.623	0.62	0.625
50.269	0.659	0.651	0.623	0.621	0.625
50.313	0.659	0.651	0.622	0.621	0.625
50.356	0.659	0.651	0.622	0.622	0.625
50.4	0.659	0.651	0.623	0.621	0.626
50.443	0.658	0.653	0.623	0.621	0.626
50.486	0.659	0.65	0.623	0.622	0.626
50.53	0.661	0.65	0.624	0.622	0.626
50.573	0.659	0.652	0.624	0.622	0.625
50.617	0.659	0.652	0.624	0.622	0.625
50.66	0.659	0.653	0.623	0.623	0.626
50.704	0.66	0.654	0.623	0.623	0.626
50.747	0.66	0.652	0.624	0.623	0.626
50.79	0.66	0.653	0.623	0.623	0.626
50.834	0.659	0.653	0.623	0.623	0.626
50.877	0.659	0.654	0.624	0.623	0.626
50.921	0.661	0.654	0.624	0.624	0.628
50.964	0.661	0.653	0.624	0.623	0.627
51.008	0.661	0.654	0.623	0.623	0.627
51.051	0.662	0.654	0.624	0.623	0.627
51.094	0.662	0.656	0.624	0.624	0.627
51.138	0.661	0.655	0.625	0.624	0.628
51.181	0.66	0.655	0.625	0.625	0.629
51.225	0.661	0.655	0.625	0.624	0.629
51.268	0.661	0.656	0.625	0.624	0.628
51.312	0.662	0.656	0.625	0.624	0.629
51.355	0.662	0.655	0.625	0.624	0.63
51.398	0.662	0.656	0.626	0.625	0.63
51.442	0.663	0.656	0.625	0.624	0.631
51.485	0.663	0.656	0.626	0.624	0.63
51.529	0.663	0.656	0.624	0.625	0.628
51.572	0.662	0.656	0.624	0.625	0.629
51.616	0.663	0.655	0.625	0.625	0.631
51.659	0.662	0.656	0.626	0.626	0.63
51.702	0.663	0.656	0.626	0.626	0.631
51.746	0.663	0.657	0.626	0.626	0.631
51.789	0.664	0.656	0.625	0.627	0.631
51.833	0.664	0.657	0.625	0.627	0.631
51.876	0.664	0.659	0.624	0.626	0.631
51.92	0.663	0.659	0.626	0.626	0.631
51.963	0.663	0.658	0.626	0.625	0.633
52.006	0.664	0.658	0.626	0.626	0.633
52.05	0.664	0.658	0.627	0.627	0.633
52.093	0.664	0.659	0.627	0.626	0.633
52.137	0.665	0.66	0.626	0.628	0.632
52.18	0.665	0.66	0.626	0.627	0.633
52.224	0.664	0.66	0.627	0.627	0.633
52.267	0.665	0.66	0.628	0.627	0.634
52.31	0.665	0.661	0.626	0.627	0.634
52.354	0.665	0.66	0.626	0.628	0.634
52.397	0.665	0.661	0.627	0.628	0.634
52.441	0.666	0.662	0.627	0.629	0.634
52.484	0.665	0.661	0.626	0.628	0.634
52.528	0.665	0.661	0.628	0.628	0.635
52.571	0.666	0.661	0.628	0.629	0.633
52.614	0.665	0.661	0.627	0.629	0.635
52.658	0.666	0.661	0.628	0.629	0.636
52.701	0.666	0.662	0.628	0.628	0.636
52.745	0.665	0.663	0.628	0.63	0.636
52.788	0.665	0.662	0.628	0.63	0.635
52.831	0.665	0.661	0.629	0.63	0.635
52.875	0.665	0.662	0.628	0.629	0.635
52.918	0.666	0.663	0.628	0.63	0.637
52.962	0.667	0.662	0.629	0.63	0.638
53.005	0.668	0.663	0.629	0.63	0.638
53.049	0.667	0.663	0.629	0.63	0.638
53.092	0.668	0.663	0.628	0.631	0.639
53.135	0.667	0.664	0.629	0.63	0.639
53.179	0.667	0.664	0.629	0.631	0.64
53.222	0.668	0.665	0.63	0.631	0.639
53.266	0.667	0.664	0.63	0.631	0.639
53.309	0.668	0.663	0.631	0.631	0.64
53.353	0.668	0.664	0.631	0.632	0.641
53.396	0.668	0.665	0.629	0.632	0.64
53.439	0.667	0.666	0.629	0.632	0.64
53.483	0.666	0.666	0.63	0.632	0.641
53.526	0.667	0.666	0.63	0.633	0.641
53.57	0.668	0.665	0.63	0.632	0.641
53.613	0.668	0.664	0.63	0.632	0.642
53.657	0.669	0.665	0.631	0.632	0.641
53.7	0.669	0.666	0.631	0.632	0.643
53.743	0.668	0.666	0.631	0.633	0.643
53.787	0.669	0.666	0.631	0.633	0.643
53.83	0.668	0.666	0.631	0.633	0.642
53.874	0.667	0.666	0.631	0.633	0.642
53.917	0.668	0.667	0.631	0.633	0.644
53.961	0.668	0.667	0.631	0.632	0.644
54.004	0.668	0.667	0.631	0.633	0.644
54.047	0.668	0.668	0.632	0.634	0.645
54.091	0.668	0.667	0.632	0.634	0.644
54.134	0.668	0.667	0.633	0.633	0.645
54.178	0.669	0.669	0.631	0.634	0.644
54.221	0.669	0.669	0.633	0.635	0.645
54.265	0.669	0.669	0.633	0.634	0.646
54.308	0.669	0.67	0.632	0.635	0.645
54.351	0.669	0.669	0.633	0.635	0.647
54.395	0.67	0.668	0.635	0.636	0.647
54.438	0.669	0.67	0.633	0.635	0.646
54.482	0.67	0.67	0.633	0.636	0.647
54.525	0.669	0.668	0.635	0.635	0.647
54.569	0.669	0.669	0.634	0.637	0.647
54.612	0.669	0.67	0.634	0.636	0.648
54.655	0.67	0.67	0.634	0.637	0.649
54.699	0.67	0.67	0.634	0.637	0.649
54.742	0.669	0.671	0.635	0.637	0.649
54.786	0.67	0.671	0.635	0.637	0.65
54.829	0.67	0.67	0.635	0.637	0.65
54.873	0.67	0.671	0.635	0.638	0.65
54.916	0.669	0.67	0.635	0.637	0.65
54.959	0.67	0.671	0.636	0.637	0.651
55.003	0.669	0.671	0.636	0.638	0.652
55.046	0.67	0.672	0.636	0.637	0.651
55.09	0.671	0.672	0.635	0.638	0.652
55.133	0.67	0.672	0.636	0.638	0.651
55.177	0.671	0.672	0.635	0.639	0.652
55.22	0.671	0.672	0.636	0.639	0.653
55.263	0.671	0.673	0.636	0.64	0.654
55.307	0.671	0.673	0.637	0.64	0.653
55.35	0.67	0.673	0.637	0.639	0.654
55.394	0.671	0.673	0.638	0.64	0.653
55.437	0.671	0.673	0.638	0.639	0.654
55.481	0.672	0.673	0.638	0.639	0.655
55.524	0.672	0.673	0.637	0.64	0.656
55.567	0.671	0.671	0.638	0.641	0.655
55.611	0.67	0.672	0.638	0.641	0.656
55.654	0.67	0.673	0.637	0.642	0.657
55.698	0.671	0.674	0.638	0.641	0.656
55.741	0.671	0.673	0.638	0.641	0.657
55.785	0.671	0.673	0.637	0.641	0.657
55.828	0.671	0.673	0.638	0.641	0.657
55.871	0.671	0.673	0.639	0.642	0.656
55.915	0.67	0.672	0.639	0.644	0.657
55.958	0.671	0.673	0.639	0.643	0.658
56.002	0.671	0.672	0.641	0.643	0.658
56.045	0.671	0.673	0.641	0.643	0.658
56.089	0.673	0.673	0.639	0.642	0.658
56.132	0.672	0.674	0.64	0.643	0.659
56.175	0.672	0.673	0.64	0.644	0.659
56.219	0.672	0.674	0.64	0.644	0.659
56.262	0.673	0.674	0.64	0.645	0.66
56.306	0.673	0.674	0.64	0.644	0.66
56.349	0.673	0.673	0.641	0.644	0.66
56.393	0.672	0.675	0.642	0.644	0.66
56.436	0.672	0.676	0.641	0.644	0.661
56.479	0.672	0.675	0.641	0.645	0.662
56.523	0.673	0.675	0.642	0.645	0.662
56.566	0.673	0.675	0.643	0.646	0.662
56.61	0.672	0.675	0.643	0.646	0.662
56.653	0.672	0.674	0.642	0.646	0.662
56.697	0.671	0.674	0.643	0.647	0.662
56.74	0.672	0.676	0.643	0.647	0.663
56.783	0.672	0.675	0.644	0.646	0.664
56.827	0.672	0.676	0.644	0.647	0.663
56.87	0.672	0.676	0.644	0.647	0.664
56.914	0.674	0.676	0.643	0.647	0.664
56.957	0.674	0.676	0.644	0.648	0.664
57.001	0.672	0.676	0.645	0.648	0.664
57.044	0.672	0.675	0.645	0.648	0.664
57.087	0.673	0.676	0.645	0.649	0.665
57.131	0.673	0.676	0.646	0.649	0.666
57.174	0.673	0.675	0.644	0.649	0.666
57.218	0.673	0.676	0.645	0.65	0.666
57.261	0.673	0.675	0.646	0.649	0.666
57.305	0.672	0.676	0.646	0.65	0.667
57.348	0.672	0.676	0.646	0.651	0.665
57.391	0.672	0.676	0.646	0.65	0.666
57.435	0.674	0.674	0.646	0.651	0.667
57.478	0.674	0.675	0.647	0.652	0.667
57.522	0.672	0.676	0.647	0.651	0.667
57.565	0.673	0.676	0.647	0.652	0.667
57.609	0.672	0.676	0.648	0.652	0.667
57.652	0.672	0.675	0.647	0.652	0.667
57.695	0.673	0.676	0.648	0.652	0.668
57.739	0.674	0.676	0.649	0.653	0.669
57.782	0.673	0.676	0.649	0.652	0.669
57.826	0.673	0.675	0.649	0.653	0.67
57.869	0.673	0.676	0.649	0.653	0.669
57.913	0.673	0.676	0.65	0.654	0.668
57.956	0.674	0.677	0.649	0.654	0.67
57.999	0.675	0.677	0.649	0.654	0.67
58.043	0.673	0.677	0.65	0.655	0.671
58.086	0.674	0.676	0.651	0.655	0.672
58.13	0.675	0.677	0.651	0.656	0.671
58.173	0.674	0.676	0.65	0.655	0.671
58.217	0.674	0.676	0.651	0.657	0.67
58.26	0.673	0.676	0.651	0.657	0.672
58.303	0.672	0.677	0.651	0.656	0.67
58.347	0.672	0.676	0.653	0.656	0.671
58.39	0.673	0.677	0.652	0.657	0.671
58.434	0.674	0.676	0.652	0.656	0.671
58.477	0.674	0.676	0.653	0.657	0.672
58.521	0.673	0.677	0.654	0.657	0.671
58.564	0.673	0.676	0.652	0.657	0.672
58.607	0.674	0.677	0.654	0.657	0.672
58.651	0.674	0.677	0.653	0.659	0.672
58.694	0.674	0.677	0.654	0.659	0.672
58.738	0.675	0.677	0.655	0.659	0.672
58.781	0.675	0.676	0.655	0.66	0.673
58.825	0.673	0.678	0.655	0.661	0.674
58.868	0.673	0.678	0.655	0.661	0.673
58.911	0.674	0.677	0.656	0.66	0.673
58.955	0.674	0.678	0.656	0.661	0.674
58.998	0.674	0.678	0.657	0.66	0.673
59.042	0.674	0.678	0.657	0.661	0.674
59.085	0.675	0.679	0.657	0.662	0.673
59.129	0.675	0.678	0.657	0.662	0.674
59.172	0.675	0.677	0.658	0.662	0.673
59.215	0.675	0.676	0.658	0.663	0.674
59.259	0.674	0.679	0.659	0.662	0.675
59.302	0.675	0.678	0.659	0.663	0.675
59.346	0.673	0.678	0.659	0.662	0.673
59.389	0.674	0.677	0.659	0.663	0.675
59.433	0.675	0.678	0.658	0.663	0.674
59.476	0.675	0.678	0.658	0.663	0.674
59.519	0.675	0.678	0.66	0.663	0.675
59.563	0.675	0.678	0.661	0.664	0.675
59.606	0.674	0.678	0.66	0.663	0.675
59.65	0.675	0.678	0.66	0.663	0.676
59.693	0.676	0.678	0.66	0.664	0.676
59.737	0.675	0.677	0.661	0.665	0.675
59.78	0.675	0.678	0.661	0.665	0.675
59.823	0.675	0.677	0.662	0.665	0.675
59.867	0.675	0.677	0.663	0.666	0.675
59.91	0.674	0.679	0.662	0.666	0.676
59.954	0.677	0.678	0.662	0.666	0.676
59.997	0.677	0.678	0.663	0.666	0.676
60.041	0.676	0.679	0.664	0.666	0.676
60.084	0.675	0.677	0.664	0.667	0.677
60.127	0.675	0.677	0.664	0.667	0.677
60.171	0.675	0.678	0.664	0.667	0.676
60.214	0.675	0.678	0.664	0.668	0.677
60.258	0.675	0.678	0.665	0.669	0.677
60.301	0.675	0.677	0.665	0.668	0.677
60.345	0.675	0.678	0.666	0.669	0.677
60.388	0.676	0.679	0.667	0.669	0.676
60.431	0.675	0.678	0.666	0.668	0.677
60.475	0.675	0.678	0.667	0.667	0.677
60.518	0.675	0.678	0.667	0.669	0.678
60.562	0.677	0.679	0.668	0.671	0.678
60.605	0.677	0.679	0.667	0.669	0.678
60.649	0.676	0.679	0.667	0.67	0.678
60.692	0.675	0.679	0.667	0.671	0.677
60.735	0.676	0.68	0.668	0.671	0.678
60.779	0.676	0.679	0.668	0.67	0.677
60.822	0.676	0.679	0.669	0.671	0.677
60.866	0.676	0.68	0.669	0.671	0.68
60.909	0.677	0.679	0.67	0.67	0.68
60.953	0.676	0.679	0.671	0.671	0.679
60.996	0.676	0.679	0.67	0.671	0.68
61.039	0.676	0.68	0.671	0.672	0.678
61.083	0.676	0.679	0.673	0.672	0.677
61.126	0.677	0.679	0.671	0.672	0.677
61.17	0.675	0.68	0.672	0.673	0.678
61.213	0.676	0.68	0.672	0.672	0.678
61.257	0.676	0.68	0.67	0.673	0.678
61.3	0.676	0.679	0.671	0.673	0.679
61.343	0.676	0.681	0.672	0.673	0.678
61.387	0.676	0.68	0.673	0.673	0.679
61.43	0.676	0.681	0.673	0.674	0.679
61.474	0.676	0.68	0.673	0.673	0.679
61.517	0.677	0.679	0.674	0.673	0.679
61.561	0.676	0.68	0.674	0.672	0.679
61.604	0.677	0.679	0.673	0.673	0.678
61.647	0.678	0.681	0.675	0.676	0.679
61.691	0.677	0.681	0.674	0.675	0.679
61.734	0.676	0.68	0.676	0.676	0.679
61.778	0.677	0.68	0.675	0.675	0.68
61.821	0.676	0.681	0.676	0.675	0.679
61.865	0.677	0.68	0.676	0.676	0.678
61.908	0.676	0.679	0.676	0.676	0.679
61.951	0.676	0.68	0.676	0.676	0.68
61.995	0.677	0.681	0.676	0.676	0.677
62.038	0.677	0.682	0.676	0.676	0.678
62.082	0.676	0.681	0.676	0.676	0.679
62.125	0.677	0.681	0.676	0.676	0.679
62.169	0.676	0.68	0.677	0.677	0.682
62.212	0.677	0.68	0.677	0.676	0.68
62.255	0.678	0.681	0.677	0.676	0.679
62.299	0.677	0.681	0.677	0.676	0.679
62.342	0.676	0.68	0.677	0.675	0.679
62.386	0.677	0.681	0.678	0.677	0.68
62.429	0.677	0.681	0.678	0.677	0.679
62.472	0.677	0.679	0.678	0.677	0.678
62.516	0.676	0.679	0.678	0.678	0.679
62.559	0.678	0.681	0.678	0.678	0.679
62.603	0.677	0.682	0.679	0.678	0.68
62.646	0.677	0.681	0.679	0.677	0.68
62.69	0.678	0.68	0.68	0.678	0.68
62.733	0.677	0.681	0.679	0.677	0.678
62.776	0.677	0.68	0.68	0.677	0.678
62.82	0.677	0.681	0.68	0.677	0.679
62.863	0.677	0.681	0.68	0.677	0.679
62.907	0.677	0.68	0.682	0.678	0.68
62.95	0.678	0.68	0.682	0.678	0.68
62.994	0.678	0.68	0.681	0.678	0.68
63.037	0.679	0.681	0.681	0.679	0.68
63.08	0.679	0.681	0.68	0.678	0.68
63.124	0.678	0.682	0.68	0.678	0.68
63.167	0.678	0.681	0.68	0.679	0.678
63.211	0.678	0.681	0.681	0.678	0.68
63.254	0.678	0.681	0.682	0.678	0.68
63.298	0.678	0.681	0.681	0.678	0.679
63.341	0.678	0.68	0.681	0.679	0.68
63.384	0.678	0.679	0.682	0.678	0.679
63.428	0.678	0.682	0.683	0.679	0.68
63.471	0.677	0.682	0.683	0.679	0.679
63.515	0.68	0.681	0.682	0.678	0.681
63.558	0.679	0.682	0.683	0.679	0.681
63.602	0.676	0.682	0.682	0.68	0.681
63.645	0.677	0.682	0.681	0.679	0.681
63.688	0.677	0.683	0.682	0.68	0.68
63.732	0.678	0.682	0.682	0.68	0.682
63.775	0.68	0.681	0.684	0.681	0.682
63.819	0.679	0.681	0.684	0.68	0.682
63.862	0.679	0.682	0.682	0.678	0.681
63.906	0.678	0.682	0.683	0.679	0.681
63.949	0.677	0.682	0.683	0.68	0.681
63.992	0.679	0.683	0.684	0.68	0.682
64.036	0.679	0.681	0.684	0.678	0.681
64.079	0.679	0.683	0.684	0.679	0.681
64.123	0.679	0.683	0.684	0.679	0.682
64.166	0.678	0.683	0.684	0.679	0.682
64.21	0.678	0.682	0.685	0.681	0.681
64.253	0.679	0.682	0.685	0.681	0.68
64.296	0.679	0.682	0.685	0.679	0.682
64.34	0.679	0.681	0.685	0.679	0.681
64.383	0.68	0.682	0.683	0.681	0.683
64.427	0.681	0.683	0.685	0.681	0.682
64.47	0.68	0.682	0.685	0.68	0.683
64.514	0.679	0.682	0.686	0.68	0.682
64.557	0.68	0.682	0.684	0.679	0.681
64.6	0.68	0.683	0.685	0.68	0.681
64.644	0.681	0.682	0.684	0.679	0.682
64.687	0.681	0.682	0.684	0.68	0.683
64.731	0.679	0.684	0.685	0.682	0.681
64.774	0.679	0.684	0.686	0.681	0.682
64.818	0.679	0.681	0.687	0.679	0.684
64.861	0.679	0.682	0.686	0.68	0.683
64.904	0.678	0.681	0.685	0.68	0.681
64.948	0.679	0.681	0.685	0.679	0.682
64.991	0.679	0.683	0.685	0.68	0.681
65.035	0.679	0.683	0.685	0.681	0.682
65.078	0.678	0.684	0.684	0.68	0.683
65.122	0.679	0.684	0.685	0.681	0.682
65.165	0.679	0.684	0.686	0.68	0.683
65.208	0.679	0.683	0.686	0.68	0.682
65.252	0.68	0.683	0.684	0.68	0.682
65.295	0.68	0.683	0.686	0.68	0.683
65.339	0.68	0.684	0.685	0.681	0.682
65.382	0.68	0.683	0.685	0.68	0.683
65.426	0.678	0.682	0.686	0.681	0.684
65.469	0.678	0.683	0.686	0.681	0.684
65.512	0.68	0.683	0.686	0.681	0.684
65.556	0.679	0.683	0.686	0.68	0.683
65.599	0.679	0.683	0.688	0.68	0.683
65.643	0.68	0.683	0.687	0.68	0.683
65.686	0.681	0.684	0.686	0.68	0.684
65.73	0.68	0.684	0.687	0.681	0.683
65.773	0.68	0.684	0.687	0.682	0.683
65.816	0.68	0.684	0.687	0.683	0.683
65.86	0.679	0.683	0.687	0.683	0.683
65.903	0.68	0.684	0.687	0.681	0.684
65.947	0.681	0.684	0.686	0.682	0.683
65.99	0.68	0.684	0.686	0.681	0.682
66.034	0.68	0.685	0.687	0.683	0.681
66.077	0.679	0.684	0.686	0.681	0.683
66.12	0.679	0.684	0.686	0.683	0.682
66.164	0.68	0.682	0.687	0.681	0.684
66.207	0.68	0.684	0.687	0.681	0.685
66.251	0.682	0.685	0.686	0.68	0.684
66.294	0.681	0.684	0.686	0.682	0.684
66.338	0.681	0.684	0.687	0.681	0.684
66.381	0.68	0.686	0.687	0.681	0.684
66.424	0.68	0.684	0.686	0.682	0.684
66.468	0.68	0.684	0.686	0.683	0.685
66.511	0.68	0.684	0.688	0.681	0.683
66.555	0.681	0.684	0.688	0.683	0.682
66.598	0.681	0.686	0.688	0.682	0.683
66.642	0.682	0.685	0.687	0.682	0.682
66.685	0.68	0.685	0.686	0.682	0.683
66.728	0.68	0.685	0.686	0.683	0.684
66.772	0.68	0.683	0.688	0.682	0.683
66.815	0.68	0.685	0.688	0.682	0.684
66.859	0.681	0.685	0.687	0.684	0.685
66.902	0.68	0.686	0.688	0.682	0.684
66.946	0.682	0.685	0.688	0.681	0.685
66.989	0.681	0.685	0.688	0.681	0.685
67.032	0.681	0.685	0.688	0.683	0.684
67.076	0.681	0.685	0.688	0.683	0.684
67.119	0.681	0.684	0.688	0.682	0.686
67.163	0.681	0.685	0.687	0.683	0.685
67.206	0.681	0.685	0.688	0.682	0.684
67.25	0.682	0.685	0.688	0.683	0.684
67.293	0.681	0.686	0.687	0.682	0.684
67.336	0.682	0.686	0.687	0.682	0.684
67.38	0.683	0.685	0.688	0.681	0.684
67.423	0.682	0.684	0.687	0.682	0.684
67.467	0.681	0.685	0.687	0.683	0.684
67.51	0.682	0.685	0.688	0.683	0.685
67.554	0.68	0.685	0.688	0.683	0.686
67.597	0.681	0.686	0.688	0.684	0.686
67.64	0.682	0.684	0.689	0.685	0.684
67.684	0.682	0.685	0.689	0.684	0.685
67.727	0.681	0.686	0.688	0.684	0.686
67.771	0.681	0.685	0.688	0.683	0.685
67.814	0.683	0.686	0.687	0.683	0.686
67.858	0.682	0.686	0.688	0.684	0.685
67.901	0.682	0.685	0.688	0.684	0.685
67.944	0.682	0.686	0.688	0.684	0.686
67.988	0.683	0.687	0.688	0.685	0.685
68.031	0.683	0.687	0.687	0.684	0.685
68.075	0.683	0.686	0.688	0.682	0.686
68.118	0.683	0.686	0.69	0.682	0.686
68.162	0.684	0.685	0.69	0.683	0.686
68.205	0.683	0.685	0.688	0.682	0.686
68.248	0.682	0.684	0.689	0.684	0.685
68.292	0.681	0.686	0.689	0.684	0.685
68.335	0.681	0.686	0.688	0.683	0.685
68.379	0.682	0.686	0.689	0.684	0.685
68.422	0.683	0.688	0.69	0.682	0.686
68.466	0.683	0.686	0.689	0.684	0.687
68.509	0.683	0.685	0.688	0.683	0.687
68.552	0.682	0.685	0.69	0.684	0.688
68.596	0.681	0.686	0.69	0.684	0.689
68.639	0.683	0.687	0.689	0.684	0.686
68.683	0.683	0.687	0.688	0.685	0.687
68.726	0.682	0.685	0.689	0.683	0.687
68.77	0.682	0.684	0.689	0.684	0.687
68.813	0.682	0.687	0.69	0.683	0.686
68.856	0.682	0.688	0.689	0.682	0.687
68.9	0.682	0.687	0.69	0.684	0.686
68.943	0.682	0.686	0.689	0.685	0.687
68.987	0.684	0.686	0.69	0.685	0.687
69.03	0.683	0.686	0.69	0.685	0.687
69.074	0.684	0.687	0.691	0.684	0.687
69.117	0.682	0.688	0.689	0.683	0.687
69.16	0.684	0.687	0.691	0.685	0.687
69.204	0.684	0.686	0.692	0.685	0.688
69.247	0.683	0.687	0.69	0.685	0.686
69.291	0.684	0.687	0.69	0.686	0.686
69.334	0.683	0.687	0.691	0.685	0.686
69.378	0.683	0.686	0.69	0.684	0.688
69.421	0.684	0.688	0.689	0.685	0.688
69.464	0.684	0.689	0.69	0.684	0.688
69.508	0.684	0.687	0.689	0.685	0.687
69.551	0.684	0.688	0.69	0.685	0.687
69.595	0.684	0.687	0.688	0.687	0.686
69.638	0.684	0.687	0.689	0.687	0.687
69.682	0.685	0.687	0.689	0.684	0.688
69.725	0.685	0.687	0.69	0.684	0.689
69.768	0.683	0.688	0.69	0.685	0.689
69.812	0.684	0.686	0.69	0.686	0.689
69.855	0.684	0.688	0.691	0.685	0.688
69.899	0.685	0.689	0.692	0.685	0.688
69.942	0.683	0.69	0.69	0.686	0.688
69.986	0.684	0.689	0.691	0.686	0.688
70.029	0.685	0.689	0.691	0.685	0.689
70.072	0.686	0.689	0.691	0.685	0.688
70.116	0.685	0.689	0.69	0.686	0.688
70.159	0.684	0.69	0.69	0.686	0.688
70.203	0.684	0.689	0.692	0.686	0.688
70.246	0.683	0.688	0.692	0.686	0.688
70.29	0.683	0.688	0.692	0.685	0.689
70.333	0.684	0.688	0.692	0.685	0.689
70.376	0.685	0.689	0.692	0.684	0.689
70.42	0.685	0.689	0.692	0.685	0.689
70.463	0.683	0.689	0.693	0.686	0.689
70.507	0.683	0.689	0.691	0.685	0.689
70.55	0.684	0.69	0.694	0.685	0.689
70.594	0.684	0.689	0.692	0.684	0.688
70.637	0.684	0.688	0.692	0.684	0.688
70.68	0.685	0.688	0.692	0.685	0.689
70.724	0.685	0.69	0.693	0.686	0.69
70.767	0.684	0.69	0.693	0.686	0.69
70.811	0.683	0.688	0.694	0.687	0.689
70.854	0.684	0.688	0.693	0.687	0.688
70.898	0.685	0.688	0.691	0.686	0.687
70.941	0.685	0.689	0.692	0.687	0.689
70.984	0.683	0.689	0.691	0.684	0.688
71.028	0.685	0.689	0.692	0.684	0.689
71.071	0.686	0.689	0.692	0.687	0.687
71.115	0.686	0.689	0.693	0.687	0.688
71.158	0.686	0.689	0.693	0.686	0.69
71.202	0.684	0.689	0.691	0.685	0.69
71.245	0.683	0.69	0.69	0.685	0.69
71.288	0.684	0.69	0.691	0.685	0.689
71.332	0.684	0.69	0.691	0.686	0.689
71.375	0.685	0.689	0.693	0.688	0.689
71.419	0.686	0.69	0.693	0.688	0.689
71.462	0.685	0.689	0.693	0.687	0.689
71.506	0.686	0.691	0.693	0.686	0.69
71.549	0.686	0.69	0.692	0.686	0.691
71.592	0.687	0.692	0.693	0.687	0.691
71.636	0.685	0.689	0.693	0.687	0.691
71.679	0.686	0.69	0.694	0.687	0.691
71.723	0.686	0.691	0.693	0.686	0.69
71.766	0.686	0.69	0.695	0.687	0.689
71.809	0.686	0.691	0.693	0.687	0.691
71.853	0.686	0.691	0.693	0.688	0.691
71.896	0.685	0.69	0.692	0.686	0.69
71.94	0.686	0.689	0.693	0.687	0.691
71.983	0.686	0.691	0.694	0.686	0.69
72.027	0.686	0.69	0.694	0.687	0.69
72.07	0.687	0.69	0.694	0.687	0.691
72.113	0.686	0.689	0.694	0.687	0.69
72.157	0.686	0.69	0.692	0.687	0.689
72.2	0.686	0.691	0.693	0.688	0.69
72.244	0.685	0.69	0.694	0.687	0.69
72.287	0.685	0.692	0.694	0.687	0.691
72.331	0.687	0.691	0.693	0.688	0.691
72.374	0.687	0.691	0.692	0.688	0.692
72.417	0.687	0.691	0.694	0.688	0.69
72.461	0.687	0.692	0.693	0.688	0.692
72.504	0.689	0.691	0.695	0.688	0.69
72.548	0.688	0.691	0.693	0.687	0.691
72.591	0.688	0.691	0.692	0.689	0.691
72.635	0.687	0.69	0.694	0.689	0.692
72.678	0.686	0.691	0.694	0.688	0.692
72.721	0.685	0.691	0.695	0.689	0.692
72.765	0.687	0.692	0.693	0.687	0.69
72.808	0.686	0.691	0.692	0.688	0.691
72.852	0.686	0.692	0.693	0.689	0.69
72.895	0.686	0.692	0.694	0.687	0.692
72.939	0.689	0.691	0.694	0.689	0.691
72.982	0.688	0.691	0.695	0.688	0.691
73.025	0.686	0.691	0.694	0.689	0.692
73.069	0.687	0.691	0.693	0.689	0.693
73.112	0.688	0.691	0.694	0.688	0.692
73.156	0.688	0.691	0.694	0.687	0.692
73.199	0.687	0.691	0.693	0.687	0.692
73.243	0.687	0.692	0.694	0.688	0.692
73.286	0.687	0.692	0.695	0.689	0.691
73.329	0.687	0.692	0.695	0.687	0.693
73.373	0.687	0.691	0.693	0.688	0.691
73.416	0.687	0.691	0.694	0.687	0.692
73.46	0.688	0.691	0.694	0.688	0.692
73.503	0.687	0.692	0.694	0.69	0.691
73.547	0.686	0.691	0.695	0.69	0.692
73.59	0.688	0.691	0.695	0.689	0.692
73.633	0.688	0.691	0.695	0.689	0.692
73.677	0.687	0.691	0.695	0.691	0.692
73.72	0.688	0.692	0.694	0.69	0.692
73.764	0.688	0.693	0.693	0.69	0.692
73.807	0.688	0.694	0.694	0.69	0.693
73.851	0.689	0.694	0.695	0.688	0.693
73.894	0.69	0.693	0.694	0.689	0.692
73.937	0.688	0.692	0.695	0.69	0.692
73.981	0.688	0.693	0.694	0.689	0.693
74.024	0.689	0.692	0.694	0.69	0.694
74.068	0.688	0.693	0.695	0.69	0.693
74.111	0.688	0.692	0.696	0.69	0.693
74.155	0.688	0.692	0.695	0.69	0.695
74.198	0.688	0.692	0.696	0.69	0.692
74.241	0.689	0.692	0.695	0.69	0.693
74.285	0.688	0.694	0.696	0.691	0.695
74.328	0.688	0.695	0.696	0.691	0.695
74.372	0.689	0.693	0.696	0.689	0.693
74.415	0.689	0.692	0.696	0.689	0.695
74.459	0.688	0.694	0.695	0.688	0.695
74.502	0.689	0.693	0.694	0.688	0.694
74.545	0.688	0.692	0.696	0.688	0.693
74.589	0.689	0.692	0.696	0.689	0.693
74.632	0.688	0.695	0.697	0.691	0.694
74.676	0.689	0.695	0.697	0.688	0.694
74.719	0.689	0.695	0.696	0.69	0.693
74.763	0.689	0.694	0.698	0.691	0.693
74.806	0.689	0.696	0.695	0.69	0.694
74.849	0.689	0.695	0.696	0.691	0.695
74.893	0.689	0.693	0.697	0.69	0.695
74.936	0.69	0.693	0.697	0.691	0.694
74.98	0.688	0.693	0.695	0.69	0.692
75.023	0.688	0.693	0.696	0.69	0.694
75.067	0.688	0.694	0.694	0.689	0.693
75.11	0.688	0.694	0.696	0.69	0.694
75.153	0.689	0.694	0.698	0.69	0.694
75.197	0.689	0.693	0.698	0.691	0.694
75.24	0.688	0.693	0.697	0.689	0.695
75.284	0.689	0.694	0.697	0.689	0.695
75.327	0.691	0.694	0.696	0.692	0.693
75.371	0.689	0.695	0.697	0.691	0.695
75.414	0.689	0.694	0.697	0.692	0.694
75.457	0.689	0.694	0.696	0.691	0.694
75.501	0.689	0.694	0.696	0.69	0.695
75.544	0.689	0.694	0.697	0.691	0.695
75.588	0.689	0.692	0.696	0.692	0.693
75.631	0.689	0.694	0.697	0.691	0.694
75.675	0.691	0.696	0.696	0.692	0.695
75.718	0.69	0.693	0.696	0.692	0.695
75.761	0.69	0.696	0.698	0.692	0.696
75.805	0.689	0.694	0.698	0.692	0.696
75.848	0.69	0.694	0.699	0.691	0.693
75.892	0.69	0.694	0.698	0.69	0.694
75.935	0.691	0.695	0.696	0.69	0.694
75.979	0.69	0.695	0.696	0.692	0.695
76.022	0.691	0.696	0.698	0.692	0.697
76.065	0.691	0.696	0.698	0.692	0.697
76.109	0.69	0.694	0.697	0.692	0.696
76.152	0.689	0.695	0.697	0.693	0.696
76.196	0.688	0.695	0.697	0.692	0.696
76.239	0.691	0.695	0.697	0.691	0.696
76.283	0.691	0.695	0.698	0.69	0.697
76.326	0.691	0.696	0.699	0.692	0.696
76.369	0.69	0.696	0.697	0.693	0.695
76.413	0.688	0.694	0.696	0.692	0.697
76.456	0.687	0.695	0.697	0.691	0.697
76.5	0.691	0.696	0.697	0.693	0.697
76.543	0.692	0.696	0.698	0.692	0.696
76.587	0.691	0.695	0.698	0.693	0.696
76.63	0.69	0.695	0.698	0.694	0.696
76.673	0.692	0.695	0.699	0.692	0.697
76.717	0.691	0.696	0.697	0.693	0.698
76.76	0.69	0.696	0.698	0.691	0.695
76.804	0.69	0.697	0.699	0.691	0.695
76.847	0.691	0.697	0.698	0.691	0.696
76.891	0.692	0.696	0.699	0.691	0.698
76.934	0.69	0.696	0.699	0.691	0.697
76.977	0.691	0.695	0.7	0.691	0.697
77.021	0.691	0.695	0.699	0.692	0.698
77.064	0.692	0.695	0.699	0.691	0.698
77.108	0.691	0.696	0.699	0.693	0.698
77.151	0.691	0.696	0.699	0.693	0.696
77.195	0.691	0.697	0.697	0.692	0.697
77.238	0.69	0.697	0.698	0.692	0.697
77.281	0.691	0.696	0.698	0.692	0.699
77.325	0.691	0.696	0.699	0.692	0.7
77.368	0.693	0.698	0.7	0.693	0.697
77.412	0.692	0.698	0.699	0.693	0.697
77.455	0.692	0.696	0.699	0.693	0.698
77.499	0.692	0.696	0.698	0.693	0.698
77.542	0.69	0.696	0.7	0.692	0.697
77.585	0.691	0.696	0.699	0.692	0.697
77.629	0.69	0.696	0.699	0.691	0.696
77.672	0.692	0.697	0.699	0.692	0.698
77.716	0.692	0.696	0.699	0.693	0.698
77.759	0.691	0.697	0.699	0.693	0.697
77.803	0.693	0.698	0.698	0.691	0.7
77.846	0.693	0.698	0.698	0.692	0.699
77.889	0.693	0.698	0.7	0.693	0.699
77.933	0.692	0.698	0.7	0.694	0.699
77.976	0.693	0.697	0.699	0.694	0.698
78.02	0.693	0.697	0.699	0.693	0.699
78.063	0.693	0.697	0.699	0.694	0.698
78.107	0.693	0.697	0.699	0.694	0.698
78.15	0.694	0.698	0.7	0.694	0.699
78.193	0.693	0.698	0.7	0.693	0.698
78.237	0.692	0.698	0.699	0.693	0.699
78.28	0.692	0.697	0.699	0.693	0.698
78.324	0.692	0.697	0.699	0.694	0.697
78.367	0.691	0.698	0.699	0.696	0.698
78.411	0.69	0.699	0.701	0.695	0.698
78.454	0.692	0.698	0.699	0.693	0.699
78.497	0.692	0.696	0.698	0.693	0.7
78.541	0.692	0.698	0.701	0.694	0.699
78.584	0.691	0.698	0.702	0.695	0.699
78.628	0.692	0.698	0.7	0.694	0.7
78.671	0.692	0.698	0.699	0.693	0.7
78.715	0.693	0.697	0.7	0.694	0.7
78.758	0.693	0.698	0.7	0.693	0.701
78.801	0.693	0.698	0.701	0.693	0.699
78.845	0.693	0.699	0.702	0.693	0.699
78.888	0.693	0.698	0.7	0.695	0.699
78.932	0.693	0.699	0.701	0.695	0.7
78.975	0.693	0.699	0.7	0.695	0.7
79.019	0.693	0.699	0.7	0.695	0.7
79.062	0.693	0.699	0.7	0.694	0.701
79.105	0.693	0.7	0.702	0.694	0.701
79.149	0.693	0.699	0.702	0.694	0.699
79.192	0.694	0.698	0.701	0.695	0.7
79.236	0.694	0.699	0.701	0.694	0.7
79.279	0.693	0.699	0.701	0.694	0.701
79.323	0.694	0.698	0.702	0.695	0.701
79.366	0.695	0.699	0.702	0.695	0.7
79.409	0.693	0.699	0.7	0.694	0.7
79.453	0.693	0.699	0.702	0.696	0.701
79.496	0.694	0.7	0.702	0.697	0.702
79.54	0.694	0.699	0.702	0.695	0.701
79.583	0.693	0.699	0.701	0.695	0.703
79.627	0.694	0.699	0.701	0.696	0.701
79.67	0.694	0.697	0.702	0.693	0.7
79.713	0.695	0.698	0.701	0.695	0.7
79.757	0.695	0.699	0.702	0.697	0.703
79.8	0.694	0.698	0.701	0.697	0.702
79.844	0.694	0.701	0.701	0.695	0.701
79.887	0.693	0.7	0.701	0.695	0.7
79.931	0.693	0.697	0.702	0.693	0.702
79.974	0.693	0.699	0.702	0.694	0.703
80.017	0.695	0.699	0.701	0.696	0.703
80.061	0.696	0.699	0.702	0.696	0.703
80.104	0.694	0.699	0.702	0.696	0.701
80.148	0.695	0.701	0.702	0.696	0.702
80.191	0.695	0.698	0.701	0.694	0.702
80.235	0.696	0.699	0.702	0.695	0.702
80.278	0.694	0.7	0.703	0.697	0.702
80.321	0.694	0.701	0.703	0.696	0.701
80.365	0.695	0.7	0.701	0.698	0.703
80.408	0.697	0.7	0.701	0.697	0.703
80.452	0.695	0.7	0.701	0.694	0.702
80.495	0.694	0.7	0.702	0.696	0.702
80.539	0.696	0.699	0.701	0.695	0.707
80.582	0.696	0.7	0.703	0.694	0.705
80.625	0.695	0.701	0.703	0.693	0.702
80.669	0.695	0.701	0.703	0.693	0.704
80.712	0.696	0.7	0.702	0.695	0.704
80.756	0.696	0.7	0.702	0.695	0.703
80.799	0.696	0.7	0.702	0.695	0.704
80.843	0.695	0.7	0.703	0.695	0.706
80.886	0.695	0.701	0.703	0.696	0.706
80.929	0.694	0.701	0.703	0.697	0.703
80.973	0.694	0.7	0.704	0.697	0.704
81.016	0.695	0.701	0.704	0.696	0.704
81.06	0.695	0.701	0.703	0.698	0.704
81.103	0.696	0.701	0.703	0.696	0.703
81.146	0.697	0.7	0.704	0.696	0.703
81.19	0.696	0.703	0.704	0.696	0.704
81.233	0.695	0.702	0.704	0.696	0.703
81.277	0.695	0.702	0.704	0.696	0.705
81.32	0.697	0.702	0.705	0.696	0.705
81.364	0.696	0.702	0.703	0.698	0.705
81.407	0.695	0.703	0.703	0.697	0.705
81.45	0.696	0.703	0.703	0.696	0.704
81.494	0.696	0.703	0.704	0.696	0.704
81.537	0.697	0.703	0.705	0.696	0.702
81.581	0.698	0.704	0.704	0.698	0.703
81.624	0.696	0.702	0.704	0.698	0.704
81.668	0.696	0.701	0.705	0.697	0.704
81.711	0.696	0.702	0.702	0.697	0.705
81.754	0.696	0.702	0.702	0.695	0.705
81.798	0.695	0.702	0.703	0.696	0.705
81.841	0.695	0.701	0.703	0.695	0.704
81.885	0.696	0.701	0.703	0.696	0.707
81.928	0.697	0.702	0.705	0.698	0.705
81.972	0.697	0.702	0.704	0.698	0.705
82.015	0.696	0.701	0.704	0.698	0.705
82.058	0.698	0.703	0.704	0.698	0.706
82.102	0.698	0.703	0.705	0.699	0.706
82.145	0.696	0.703	0.706	0.697	0.705
82.189	0.697	0.702	0.705	0.697	0.706
82.232	0.697	0.703	0.706	0.697	0.708
82.276	0.698	0.703	0.708	0.696	0.707
82.319	0.697	0.704	0.705	0.698	0.706
82.362	0.696	0.703	0.704	0.697	0.706
82.406	0.697	0.705	0.705	0.698	0.706
82.449	0.697	0.704	0.705	0.698	0.706
82.493	0.697	0.704	0.705	0.698	0.704
82.536	0.697	0.703	0.704	0.698	0.705
82.58	0.696	0.704	0.704	0.696	0.706
82.623	0.697	0.703	0.704	0.697	0.706
82.666	0.697	0.705	0.704	0.699	0.708
82.71	0.697	0.705	0.704	0.698	0.708
82.753	0.695	0.703	0.705	0.697	0.706
82.797	0.697	0.704	0.705	0.699	0.707
82.84	0.697	0.704	0.703	0.698	0.709
82.884	0.698	0.704	0.704	0.699	0.709
82.927	0.697	0.704	0.706	0.7	0.707
82.97	0.698	0.705	0.706	0.699	0.708
83.014	0.698	0.705	0.706	0.698	0.709
83.057	0.698	0.705	0.705	0.698	0.709
83.101	0.698	0.703	0.705	0.697	0.708
83.144	0.698	0.705	0.707	0.698	0.708
83.188	0.698	0.703	0.708	0.699	0.708
83.231	0.699	0.704	0.706	0.698	0.708
83.274	0.698	0.703	0.707	0.697	0.708
83.318	0.698	0.707	0.706	0.699	0.708
83.361	0.699	0.708	0.707	0.698	0.709
83.405	0.698	0.704	0.706	0.7	0.708
83.448	0.698	0.704	0.706	0.7	0.708
83.492	0.697	0.705	0.707	0.699	0.709
83.535	0.699	0.704	0.706	0.697	0.708
83.578	0.698	0.705	0.708	0.699	0.708
83.622	0.698	0.706	0.707	0.7	0.709
83.665	0.698	0.705	0.707	0.699	0.709
83.709	0.699	0.706	0.706	0.698	0.709
83.752	0.702	0.706	0.708	0.701	0.708
83.796	0.701	0.707	0.708	0.702	0.709
83.839	0.699	0.705	0.707	0.7	0.708
83.882	0.698	0.705	0.708	0.701	0.707
83.926	0.699	0.706	0.707	0.699	0.707
83.969	0.699	0.707	0.706	0.701	0.708
84.013	0.699	0.707	0.709	0.701	0.711
84.056	0.7	0.707	0.708	0.701	0.71
84.1	0.7	0.706	0.708	0.7	0.712
84.143	0.7	0.706	0.706	0.7	0.71
84.186	0.699	0.706	0.707	0.698	0.712
84.23	0.7	0.706	0.706	0.699	0.711
84.273	0.699	0.706	0.706	0.699	0.712
84.317	0.699	0.706	0.708	0.699	0.711
84.36	0.699	0.706	0.708	0.701	0.708
84.404	0.699	0.706	0.708	0.701	0.709
84.447	0.698	0.707	0.708	0.701	0.711
84.49	0.699	0.706	0.708	0.701	0.711
84.534	0.7	0.706	0.708	0.701	0.712
84.577	0.7	0.706	0.709	0.701	0.712
84.621	0.699	0.706	0.708	0.701	0.71
84.664	0.7	0.707	0.71	0.7	0.71
84.708	0.7	0.708	0.708	0.7	0.71
84.751	0.701	0.706	0.71	0.701	0.71
84.794	0.703	0.705	0.709	0.703	0.711
84.838	0.699	0.706	0.708	0.701	0.712
84.881	0.701	0.704	0.707	0.701	0.712
84.925	0.701	0.706	0.709	0.7	0.71
84.968	0.702	0.707	0.71	0.7	0.71
85.012	0.699	0.709	0.709	0.701	0.71
85.055	0.698	0.709	0.71	0.701	0.711
85.098	0.701	0.707	0.708	0.701	0.711
85.142	0.701	0.707	0.707	0.701	0.71
85.185	0.701	0.707	0.709	0.701	0.711
85.229	0.699	0.707	0.708	0.702	0.71
85.272	0.7	0.709	0.709	0.703	0.711
85.316	0.701	0.708	0.709	0.702	0.712
85.359	0.7	0.707	0.71	0.701	0.712
85.402	0.7	0.707	0.71	0.701	0.712
85.446	0.701	0.707	0.709	0.703	0.713
85.489	0.701	0.707	0.708	0.703	0.713
85.533	0.701	0.707	0.711	0.702	0.713
85.576	0.701	0.708	0.711	0.703	0.713
85.62	0.702	0.709	0.709	0.702	0.713
85.663	0.703	0.71	0.708	0.703	0.713
85.706	0.702	0.707	0.708	0.702	0.712
85.75	0.702	0.709	0.707	0.702	0.714
85.793	0.7	0.709	0.711	0.702	0.713
85.837	0.701	0.709	0.712	0.703	0.714
85.88	0.702	0.708	0.709	0.702	0.713
85.924	0.701	0.707	0.71	0.703	0.714
85.967	0.701	0.709	0.71	0.703	0.714
86.01	0.701	0.708	0.71	0.702	0.714
86.054	0.7	0.71	0.712	0.702	0.714
86.097	0.701	0.709	0.712	0.702	0.714
86.141	0.701	0.708	0.712	0.703	0.713
86.184	0.702	0.71	0.711	0.702	0.713
86.228	0.704	0.71	0.714	0.702	0.716
86.271	0.703	0.709	0.713	0.703	0.714
86.314	0.703	0.708	0.709	0.702	0.716
86.358	0.702	0.709	0.71	0.702	0.715
86.401	0.701	0.707	0.711	0.705	0.715
86.445	0.701	0.708	0.712	0.704	0.715
86.488	0.702	0.711	0.71	0.702	0.715
86.532	0.702	0.712	0.709	0.702	0.715
86.575	0.7	0.711	0.71	0.703	0.715
86.618	0.702	0.712	0.712	0.703	0.713
86.662	0.704	0.711	0.712	0.703	0.713
86.705	0.704	0.711	0.712	0.703	0.714
86.749	0.703	0.71	0.711	0.704	0.715
86.792	0.703	0.711	0.711	0.705	0.715
86.836	0.704	0.711	0.711	0.704	0.715
86.879	0.702	0.711	0.711	0.703	0.715
86.922	0.701	0.712	0.713	0.703	0.716
86.966	0.704	0.712	0.713	0.703	0.714
87.009	0.703	0.712	0.714	0.703	0.716
87.053	0.703	0.709	0.714	0.704	0.715
87.096	0.703	0.711	0.713	0.705	0.715
87.14	0.702	0.713	0.711	0.702	0.714
87.183	0.703	0.712	0.712	0.703	0.716
87.226	0.703	0.713	0.714	0.703	0.716
87.27	0.702	0.713	0.713	0.703	0.715
87.313	0.705	0.71	0.713	0.703	0.713
87.357	0.705	0.711	0.712	0.703	0.716
87.4	0.704	0.712	0.711	0.706	0.717
87.444	0.703	0.711	0.712	0.704	0.716
87.487	0.703	0.71	0.71	0.706	0.714
87.53	0.704	0.711	0.712	0.705	0.715
87.574	0.703	0.712	0.713	0.704	0.716
87.617	0.702	0.712	0.713	0.703	0.716
87.661	0.702	0.712	0.713	0.704	0.716
87.704	0.703	0.712	0.714	0.704	0.717
87.748	0.703	0.712	0.714	0.704	0.717
87.791	0.705	0.714	0.714	0.705	0.717
87.834	0.705	0.714	0.714	0.707	0.718
87.878	0.705	0.714	0.714	0.704	0.717
87.921	0.704	0.714	0.714	0.703	0.716
87.965	0.705	0.713	0.714	0.704	0.716
88.008	0.706	0.712	0.714	0.706	0.716
88.052	0.705	0.712	0.715	0.706	0.717
88.095	0.706	0.713	0.714	0.706	0.717
88.138	0.705	0.715	0.713	0.705	0.718
88.182	0.703	0.714	0.714	0.704	0.717
88.225	0.705	0.714	0.714	0.705	0.717
88.269	0.704	0.714	0.713	0.705	0.718
88.312	0.706	0.714	0.714	0.705	0.719
88.356	0.704	0.712	0.715	0.705	0.72
88.399	0.706	0.714	0.713	0.707	0.719
88.442	0.706	0.715	0.717	0.706	0.719
88.486	0.703	0.713	0.714	0.705	0.718
88.529	0.703	0.714	0.714	0.706	0.719
88.573	0.706	0.713	0.714	0.707	0.719
88.616	0.704	0.713	0.715	0.707	0.719
88.66	0.705	0.716	0.715	0.706	0.718
88.703	0.704	0.715	0.716	0.706	0.717
88.746	0.706	0.714	0.716	0.705	0.72
88.79	0.707	0.714	0.717	0.705	0.721
88.833	0.708	0.715	0.716	0.705	0.719
88.877	0.707	0.715	0.716	0.706	0.719
88.92	0.706	0.717	0.714	0.705	0.718
88.964	0.706	0.716	0.715	0.706	0.72
89.007	0.705	0.714	0.716	0.707	0.717
89.05	0.707	0.714	0.715	0.708	0.716
89.094	0.706	0.716	0.717	0.708	0.721
89.137	0.706	0.714	0.715	0.706	0.72
89.181	0.707	0.715	0.716	0.706	0.72
89.224	0.706	0.716	0.715	0.706	0.719
89.268	0.707	0.715	0.716	0.706	0.72
89.311	0.707	0.716	0.715	0.708	0.719
89.354	0.707	0.716	0.718	0.706	0.719
89.398	0.708	0.715	0.716	0.706	0.719
89.441	0.706	0.715	0.715	0.707	0.72
89.485	0.706	0.715	0.718	0.706	0.719
89.528	0.708	0.717	0.717	0.708	0.719
89.572	0.707	0.716	0.718	0.708	0.72
89.615	0.708	0.715	0.716	0.709	0.721
89.658	0.707	0.715	0.716	0.707	0.722
89.702	0.708	0.716	0.718	0.709	0.721
89.745	0.708	0.716	0.717	0.708	0.721
89.789	0.707	0.716	0.716	0.707	0.721
89.832	0.708	0.716	0.718	0.708	0.721
89.876	0.711	0.717	0.718	0.709	0.721
89.919	0.71	0.717	0.719	0.709	0.721
89.962	0.708	0.717	0.717	0.71	0.719
90.006	0.708	0.717	0.716	0.708	0.719
90.049	0.708	0.716	0.716	0.707	0.722
90.093	0.709	0.716	0.716	0.708	0.719
90.136	0.709	0.715	0.717	0.707	0.721
90.18	0.707	0.716	0.716	0.708	0.72
90.223	0.707	0.716	0.717	0.71	0.723
90.266	0.707	0.718	0.718	0.709	0.722
90.31	0.71	0.717	0.72	0.708	0.721
90.353	0.709	0.716	0.719	0.709	0.721
90.397	0.708	0.718	0.717	0.709	0.72
90.44	0.708	0.719	0.718	0.71	0.719
90.483	0.707	0.716	0.719	0.708	0.719
90.527	0.707	0.716	0.718	0.709	0.719
90.57	0.709	0.716	0.718	0.71	0.719
90.614	0.709	0.717	0.72	0.708	0.72
90.657	0.709	0.718	0.717	0.71	0.721
90.701	0.709	0.719	0.718	0.71	0.722
90.744	0.708	0.719	0.72	0.71	0.724
90.787	0.709	0.719	0.719	0.708	0.723
90.831	0.709	0.718	0.718	0.709	0.723
90.874	0.71	0.718	0.719	0.71	0.722
90.918	0.709	0.718	0.719	0.709	0.721
90.961	0.709	0.717	0.721	0.71	0.72
91.005	0.709	0.717	0.721	0.711	0.719
91.048	0.71	0.719	0.719	0.71	0.721
91.091	0.71	0.719	0.72	0.712	0.72
91.135	0.71	0.719	0.718	0.71	0.723
91.178	0.709	0.718	0.72	0.709	0.722
91.222	0.71	0.718	0.718	0.711	0.722
91.265	0.711	0.718	0.718	0.71	0.722
91.309	0.71	0.719	0.718	0.71	0.722
91.352	0.709	0.72	0.719	0.709	0.721
91.395	0.71	0.719	0.718	0.71	0.722
91.439	0.71	0.72	0.718	0.709	0.723
91.482	0.709	0.719	0.721	0.709	0.722
91.526	0.71	0.719	0.721	0.711	0.724
91.569	0.71	0.72	0.721	0.709	0.722
91.613	0.709	0.72	0.719	0.709	0.72
91.656	0.709	0.72	0.721	0.71	0.722
91.699	0.709	0.718	0.719	0.708	0.721
91.743	0.71	0.72	0.719	0.712	0.721
91.786	0.71	0.721	0.72	0.712	0.721
91.83	0.709	0.721	0.722	0.714	0.721
91.873	0.71	0.72	0.721	0.712	0.723
91.917	0.71	0.72	0.721	0.713	0.722
91.96	0.71	0.721	0.721	0.713	0.722
92.003	0.71	0.719	0.722	0.711	0.725
92.047	0.709	0.719	0.722	0.711	0.723
92.09	0.711	0.721	0.721	0.711	0.722
92.134	0.711	0.72	0.724	0.714	0.721
92.177	0.711	0.719	0.723	0.712	0.722
92.221	0.71	0.718	0.723	0.711	0.722
92.264	0.713	0.719	0.72	0.712	0.722
92.307	0.712	0.719	0.721	0.711	0.723
92.351	0.712	0.719	0.724	0.713	0.721
92.394	0.712	0.72	0.723	0.713	0.722
92.438	0.712	0.719	0.723	0.713	0.722
92.481	0.712	0.719	0.721	0.712	0.722
92.525	0.712	0.718	0.723	0.711	0.723
92.568	0.712	0.72	0.722	0.712	0.724
92.611	0.71	0.72	0.721	0.713	0.721
92.655	0.71	0.72	0.723	0.712	0.721
92.698	0.712	0.72	0.723	0.714	0.723
92.742	0.712	0.721	0.722	0.714	0.723
92.785	0.714	0.721	0.718	0.715	0.723
92.829	0.715	0.723	0.72	0.714	0.722
92.872	0.71	0.722	0.72	0.712	0.723
92.915	0.71	0.721	0.722	0.712	0.723
92.959	0.711	0.72	0.723	0.713	0.723
93.002	0.712	0.72	0.722	0.712	0.723
93.046	0.712	0.719	0.723	0.714	0.721
93.089	0.712	0.721	0.724	0.714	0.722
93.133	0.712	0.723	0.723	0.713	0.723
93.176	0.713	0.722	0.721	0.713	0.723
93.219	0.713	0.721	0.721	0.713	0.722
93.263	0.713	0.723	0.722	0.715	0.726
93.306	0.713	0.722	0.719	0.714	0.724
93.35	0.713	0.72	0.725	0.714	0.722
93.393	0.711	0.721	0.725	0.714	0.722
93.437	0.713	0.724	0.725	0.714	0.723
93.48	0.713	0.724	0.725	0.713	0.723
93.523	0.712	0.72	0.724	0.713	0.724
93.567	0.712	0.72	0.723	0.712	0.723
93.61	0.711	0.723	0.725	0.715	0.723
93.654	0.712	0.722	0.723	0.716	0.724
93.697	0.715	0.722	0.723	0.715	0.722
93.741	0.714	0.721	0.724	0.715	0.722
93.784	0.713	0.72	0.724	0.715	0.725
93.827	0.712	0.721	0.725	0.717	0.725
93.871	0.714	0.721	0.725	0.715	0.724
93.914	0.714	0.72	0.724	0.715	0.723
93.958	0.715	0.724	0.726	0.714	0.722
94.001	0.714	0.723	0.725	0.714	0.722
94.045	0.715	0.721	0.723	0.715	0.723
94.088	0.715	0.722	0.724	0.716	0.722
94.131	0.713	0.723	0.723	0.716	0.722
94.175	0.713	0.724	0.724	0.716	0.723
94.218	0.713	0.723	0.725	0.714	0.724
94.262	0.715	0.722	0.724	0.714	0.725
94.305	0.715	0.723	0.725	0.713	0.725
94.349	0.715	0.721	0.725	0.715	0.724
94.392	0.714	0.723	0.725	0.715	0.723
94.435	0.712	0.721	0.726	0.714	0.723
94.479	0.713	0.724	0.726	0.715	0.724
94.522	0.713	0.723	0.722	0.718	0.724
94.566	0.714	0.722	0.725	0.716	0.722
94.609	0.715	0.721	0.725	0.715	0.725
94.653	0.715	0.722	0.726	0.717	0.72
94.696	0.715	0.722	0.726	0.715	0.725
94.739	0.713	0.723	0.728	0.715	0.724
94.783	0.714	0.723	0.729	0.719	0.722
94.826	0.715	0.723	0.726	0.718	0.723
94.87	0.715	0.722	0.723	0.718	0.722
94.913	0.715	0.722	0.726	0.716	0.723
94.957	0.716	0.722	0.727	0.718	0.723
95	0.685	0.754	0.737	0.73	0.715

## Sheet: Figure 1H
	ΔTm (°C)
	A	C	D	E	F	G	H	I	K	L	M	N	P	Q	R	S	T	V	Glucose	D-galactonate	Maltose	Lactose	L-galactonate	AA	AD	AE	AF	AH	AI	AK	AL	AP	AQ	AV	βAβA	AR	DA	DE	EA	EE	EK	ES	GG	GS	HA	HD	HE	HH	HK
measurement 1	0.4	-0.4	0.4	0.1	-0.2	0.5	0.3	0.4	0.3	0.5	0.6	0.4	0.4	0.4	-0.6	0.1	0.5	0.3	0.4	-0.4	0.4	0.4	-0.4	2.7	0.4	1.9	1.9	0.4	2.4	9.1	2.1	6.8	0.9	1.3	0.2	3.5	0	-2.6	0.5	-1.8	0.8	-0.5	0.2	0.6	6.6	0.1	0.4	0.5	12.2
measurement 2	-0.2	0	-0.3	0.9	0.2	0.3	0.3	0.3	-0.1	0.6	0.1	0.4	0.5	0	0.5	0.2	0.4	0.1	0.4	-0.9	0.4	0.3	-0.1	1.6	0.1	0.4	1.3	0.8	1.9	8.6	2.2	6.8	1		-0.1		0.1	1.1	0.7	0.2	1.4	0.9	0.3	0.5	4.5	-0.1	0.4	0.6	12
measurement 3	-0.2	0.3	0	0.1	0.6	-0.2	0.2	0.5	-0.2	0.6	-2.2	0.2	0.7	0.2	0.4	0.5	-0.2	0.1	-0.1	-0.9	0.5	0.2	0.1	2.9	0.4	0.1	1.6	0.7	2.2	8.6	2.1		1	0.9	0.3	3	0	-3.7	0.2	-4.3	0	-0.1	0	0	6.4	0	0.2	0.5	11.8
																																5.4		1.4		3.7
[truncated: 44 more columns]

## Sheet: Figure 1I
His-Ala								first derivative (Ratio 330nm/350nm)
	ΔTm/Tmapo								measurement 1	measurement 2	measurement 3	measurement 1										measurement 2										measurement 3
ligand [mM]	measurement 1	measurement 2	measurement 3		ligand [mM]	fit		Temperature [°C]	none_0_mM	none_0_mM	none_0_mM	HA_20_mM	HA_10_mM	HA_7.5_mM	HA_5_mM	HA_2.5_mM	HA_2_mM	HA_1.5_mM	HA_1_mM	HA_0.75_mM	HA_0.5_mM	HA_20_mM	HA_10_mM	HA_7.5_mM	HA_5_mM	HA_2.5_mM	HA_2_mM	HA_1.5_mM	HA_1_mM	HA_0.75_mM	HA_0.5_mM	HA_20_mM	HA_10_mM	HA_7.5_mM	HA_5_mM	HA_2.5_mM	HA_2_mM	HA_1.5_mM	HA_1_mM	HA_0.75_mM	HA_0.5_mM
20	0.035201	0.036308	0.034613		0.5	0.001867		20	0.001406	0.001346	0.00166	0.001491	0.001263	0.001418	0.001417	0.001507	0.001572	0.001389	0.001314	0.001555	0.001637	0.001551	0.001389	0.001481	0.001364	0.001436	0.001404	0.001715	0.001417	0.001441	0.001254	0.001559	0.001444	0.001339	0.001422	0.001447	0.001584	0.0015	0.001412	0.001531	0.001291
10	0.025119	0.024541	0.024357		0.695	0.00256		20.047	0.001406	0.001348	0.001656	0.001492	0.001267	0.001419	0.001418	0.001507	0.001571	0.00139	0.001316	0.001553	0.001633	0.00155	0.001391	0.001481	0.001365	0.001437	0.001404	0.001711	0.001417	0.00144	0.001256	0.001558	0.001445	0.001341	0.001422	0.001447	0.001582	0.001499	0.001412	0.001529	0.001293
7.5	0.020911	0.020007	0.019269		0.89	0.003235		20.093	0.001406	0.00135	0.001653	0.001492	0.001271	0.00142	0.001419	0.001506	0.00157	0.00139	0.001318	0.001551	0.001629	0.001549	0.001393	0.001482	0.001367	0.001438	0.001405	0.001707	0.001417	0.00144	0.001259	0.001557	0.001445	0.001343	0.001422	0.001447	0.001579	0.001497	0.001413	0.001527	0.001296
5	0.014945	0.015378	0.014284		1.085	0.003894		20.14	0.001406	0.001352	0.001649	0.001493	0.001276	0.001421	0.001419	0.001505	0.001569	0.001391	0.00132	0.001548	0.001626	0.001549	0.001394	0.001482	0.001368	0.001438	0.001406	0.001703	0.001417	0.00144	0.001262	0.001557	0.001446	0.001345	0.001422	0.001447	0.001576	0.001496	0.001413	0.001526	0.001298
2.5	0.007805	0.008279	0.007939		1.28	0.004536		20.187	0.001406	0.001354	0.001646	0.001494	0.00128	0.001422	0.00142	0.001504	0.001568	0.001391	0.001322	0.001546	0.001622	0.001548	0.001396	0.001482	0.001369	0.001439	0.001407	0.001699	0.001417	0.00144	0.001264	0.001556	0.001447	0.001347	0.001422	0.001447	0.001574	0.001495	0.001414	0.001524	0.001301
2	0.006305	0.006414	0.005993		1.475	0.005163		20.233	0.001406	0.001356	0.001642	0.001494	0.001284	0.001422	0.001421	0.001504	0.001567	0.001392	0.001324	0.001544	0.001619	0.001547	0.001398	0.001483	0.001371	0.00144	0.001407	0.001695	0.001417	0.00144	0.001267	0.001555	0.001448	0.001349	0.001422	0.001447	0.001571	0.001494	0.001414	0.001523	0.001303
1.5	0.004041	0.004525	0.004034		1.67	0.005775		20.28	0.001406	0.001358	0.001639	0.001495	0.001288	0.001423	0.001422	0.001503	0.001566	0.001392	0.001325	0.001541	0.001616	0.001546	0.001399	0.001483	0.001372	0.001441	0.001408	0.001691	0.001417	0.001439	0.00127	0.001555	0.001449	0.001351	0.001422	0.001447	0.001569	0.001493	0.001415	0.001521	0.001306
1	0.002954	0.002543	0.002561		1.865	0.006373		20.327	0.001406	0.00136	0.001636	0.001496	0.001293	0.001424	0.001423	0.001503	0.001565	0.001393	0.001327	0.001539	0.001612	0.001546	0.001401	0.001483	0.001374	0.001442	0.001409	0.001688	0.001417	0.001439	0.001272	0.001554	0.00145	0.001353	0.001422	0.001448	0.001567	0.001492	0.001415	0.00152	0.001308
0.75	0.002807	0.002691	0.002646		2.06	0.006958		20.373	0.001406	0.001362	0.001632	0.001496	0.001297	0.001425	0.001424	0.001502	0.001564	0.001394	0.001329	0.001537	0.001609	0.001545	0.001403	0.001483	0.001375	0.001442	0.00141	0.001684	0.001417	0.001439	0.001275	0.001553	0.001451	0.001355	0.001423	0.001448	0.001564	0.001491	0.001416	0.001518	0.001311
0.5	0.001673	0.001187	0.001762		2.255	0.00753		20.42	0.001406	0.001364	0.001629	0.001497	0.001301	0.001426	0.001425	0.001501	0.001563	0.001394	0.001331	0.001535	0.001606	0.001544	0.001404	0.001484	0.001377	0.001443	0.001411	0.00168	0.001417	0.001439	0.001277	0.001553	0.001452	0.001357	0.001423	0.001448	0.001562	0.00149	0.001417	0.001517	0.001313
					2.45	0.00809		20.467	0.001406	0.001365	0.001626	0.001498	0.001305	0.001427	0.001426	0.001501	0.001563	0.001395	0.001333	0.001532	0.001602	0.001543	0.001406	0.001484	0.001378	0.001444	0.001412	0.001676	0.001417	0.001439	0.00128	0.001552	0.001453	0.001359	0.001423	0.001448	0.00156	0.00149	0.001417	0.001515	0.001316
					2.645	0.008639		20.513	0.001406	0.001367	0.001622	0.001498	0.001309	0.001428	0.001427	0.0015	0.001562	0.001395	0.001335	0.00153	0.001599	0.001543	0.001408	0.001484	0.00138	0.001445	0.001413	0.001673	0.001417	0.001439	0.001282	0.001551	0.001454	0.001361	0.001423	0.001448	0.001557	0.001489	0.001418	0.001514	0.001318
					2.84	0.009175		20.56	0.001407	0.001369	0.001619	0.001499	0.001314	0.001429	0.001428	0.0015	0.001561	0.001396	0.001336	0.001528	0.001596	0.001542	0.00141	0.001484	0.001381	0.001446	0.001414	0.001669	0.001417	0.001439	0.001285	0.001551	0.001455	0.001364	0.001423	0.001448	0.001555	0.001488	0.001418	0.001512	0.001321
					3.035	0.009702		20.607	0.001407	0.001371	0.001616	0.0015	0.001318	0.00143	0.001429	0.001499	0.00156	0.001397	0.001338	0.001526	0.001593	0.001542	0.001411	0.001485	0.001383	0.001447	0.001415	0.001665	0.001417	0.001439	0.001288	0.00155	0.001457	0.001366	0.001423	0.001448	0.001553	0.001487	0.001419	0.001511	0.001323
					3.23	0.010217		20.653	0.001407	0.001373	0.001613	0.0015	0.001322	0.001431	0.00143	0.001499	0.001559	0.001398	0.00134	0.001524	0.00159	0.001541	0.001413	0.001485	0.001384	0.001448	0.001416	0.001662	0.001418	0.001439	0.00129	0.00155	0.001458	0.001368	0.001424	0.001448	0.001551	0.001486	0.00142	0.00151	0.001326
					3.425	0.010723		20.7	0.001408	0.001375	0.001609	0.001501	0.001326	0.001432	0.001431	0.001499	0.001558	0.001398	0.001342	0.001522	0.001587	0.00154	0.001415	0.001485	0.001386	0.001449	0.001417	0.001658	0.001418	0.001439	0.001293	0.001549	0.001459	0.00137	0.001424	0.001448	0.001549	0.001485	0.00142	0.001508	0.001328
					3.62	0.011219		20.747	0.001408	0.001377	0.001606	0.001502	0.00133	0.001433	0.001432	0.001498	0.001557	0.001399	0.001344	0.00152	0.001584	0.00154	0.001417	0.001485	0.001387	0.00145	0.001418	0.001655	0.001418	0.001439	0.001295	0.001549	0.00146	0.001372	0.001424	0.001449	0.001547	0.001485	0.001421	0.001507	0.001331
					3.815	0.011706		20.793	0.001408	0.001379	0.001603	0.001502	0.001334	0.001434	0.001433	0.001498	0.001555	0.0014	0.001345	0.001518	0.001581	0.001539	0.001418	0.001486	0.001388	0.001451	0.001419	0.001651	0.001418	0.001439	0.001298	0.001548	0.001461	0.001374	0.001424	0.001449	0.001545	0.001484	0.001422	0.001506	0.001333
					4.01	0.012184		20.84	0.001409	0.00138	0.0016	0.001503	0.001338	0.001435	0.001434	0.001497	0.001554	0.001401	0.001347	0.001516	0.001578	0.001539	0.00142	0.001486	0.00139	0.001453	0.00142	0.001648	0.001418	0.001439	0.0013	0.001548	0.001463	0.001376	0.001425	0.001449	0.001543	0.001483	0.001422	0.001505	0.001336
					4.205	0.012654		20.887	0.001409	0.001382	0.001597	0.001503	0.001343	0.001436	0.001435	0.001497	0.001553	0.001401	0.001349	0.001514	0.001575	0.001538	0.001422	0.001486	0.001391	0.001454	0.001422	0.001644	0.001418	0.001439	0.001303	0.001547	0.001464	0.001379	0.001425	0.001449	0.001541	0.001483	0.001423	0.001503	0.001338
					4.4	0.013115		20.933	0.00141	0.001384	0.001594	0.001504	0.001347	0.001437	0.001436	0.001497	0.001552	0.001402	0.001351	0.001512	0.001572	0.001538	0.001424	0.001486	0.001393	0.001455	0.001423	0.001641	0.001419	0.001439	0.001305	0.001547	0.001465	0.001381	0.001425	0.001449	0.001539	0.001482	0.001424	0.001502	0.001341
					4.595	0.013568		20.98	0.00141	0.001386	0.001591	0.001505	0.001351	0.001437	0.001437	0.001497	0.001551	0.001403	0.001352	0.00151	0.001569	0.001537	0.001425	0.001486	0.001394	0.001456	0.001424	0.001637	0.001419	0.00144	0.001308	0.001547	0.001466	0.001383	0.001425	0.001449	0.001537	0.001481	0.001424	0.001501	0.001343
					4.79	0.014014		21.027	0.001411	0.001388	0.001588	0.001505	0.001355	0.001438	0.001438	0.001496	0.00155	0.001404	0.001354	0.001508	0.001566	0.001537	0.001427	0.001487	0.001396	0.001457	0.001425	0.001634	0.001419	0.00144	0.00131	0.001546	0.001468	0.001385	0.001426	0.00145	0.001535	0.001481	0.001425	0.0015	0.001345
					4.985	0.014452		21.073	0.001412	0.001389	0.001585	0.001506	0.001359	0.001439	0.001439	0.001496	0.001549	0.001405	0.001356	0.001506	0.001564	0.001536	0.001429	0.001487	0.001397	0.001458	0.001427	0.001631	0.001419	0.00144	0.001313	0.001546	0.001469	0.001387	0.001426	0.00145	0.001533	0.00148	0.001426	0.001499	0.001348
					5.18	0.014883		21.12	0.001412	0.001391	0.001582	0.001507	0.001363	0.00144	0.00144	0.001496	0.001548	0.001406	0.001358	0.001505	0.001561	0.001536	0.001431	0.001487	0.001399	0.00146	0.001428	0.001628	0.00142	0.00144	0.001315	0.001546	0.00147	0.001389	0.001426	0.00145	0.001532	0.001479	0.001427	0.001498	0.00135
					5.375	0.015307		21.167	0.001413	0.001393	0.001579	0.001507	0.001367	0.001441	0.001441	0.001496	0.001547	0.001407	0.001359	0.001503	0.001558	0.001535	0.001433	0.001487	0.0014	0.001461	0.00143	0.001624	0.00142	0.00144	0.001318	0.001545	0.001472	0.001392	0.001427	0.00145	0.00153	0.001479	0.001427	0.001497	0.001353
					5.57	0.015724		21.213	0.001414	0.001395	0.001576	0.001508	0.001371	0.001442	0.001442	0.001496	0.001546	0.001408	0.001361	0.001501	0.001556	0.001535	0.001435	0.001487	0.001402	0.001462	0.001431	0.001621	0.00142	0.001441	0.00132	0.001545	0.001473	0.001394	0.001427	0.001451	0.001528	0.001478	0.001428	0.001496	0.001355
					5.765	0.016135		21.26	0.001415	0.001397	0.001573	0.001509	0.001375	0.001443	0.001443	0.001495	0.001545	0.001409	0.001363	0.001499	0.001553	0.001535	0.001436	0.001487	0.001403	0.001464	0.001432	0.001618	0.001421	0.001441	0.001323	0.001545	0.001475	0.001396	0.001428	0.001451	0.001526	0.001478	0.001429	0.001495	0.001358
					5.96	0.016539		21.307	0.001415	0.001398	0.00157	0.001509	0.001379	0.001444	0.001444	0.001495	0.001543	0.00141	0.001365	0.001498	0.00155	0.001534	0.001438	0.001488	0.001405	0.001465	0.001434	0.001615	0.001421	0.001441	0.001325	0.001545	0.001476	0.001398	0.001428	0.001451	0.001525	0.001477	0.00143	0.001494	0.00136
					6.155	0.016937		21.353	0.001416	0.0014	0.001567	0.00151	0.001383	0.001445	0.001445	0.001495	0.001542	0.001411	0.001366	0.001496	0.001548	0.001534	0.00144	0.001488	0.001406	0.001466	0.001435	0.001611	0.001421	0.001441	0.001328	0.001545	0.001478	0.0014	0.001428	0.001451	0.001523	0.001476	0.00143	0.001493	0.001362
					6.35	0.017329		21.4	0.001417	0.001402	0.001564	0.001511	0.001387	0.001446	0.001446	0.001495	0.001541	0.001412	0.001368	0.001494	0.001545	0.001533	0.001442	0.001488	0.001408	0.001468	0.001437	0.001608	0.001422	0.001442	0.00133	0.001545	0.001479	0.001403	0.001429	0.001452	0.001522	0.001476	0.001431	0.001492	0.001365
					6.545	0.017716		21.447	0.001418	0.001404	0.001562	0.001511	0.001391	0.001447	0.001447	0.001495	0.00154	0.001413	0.00137	0.001493	0.001543	0.001533	0.001444	0.001488	0.001409	0.001469	0.001438	0.001605	0.001422	0.001442	0.001333	0.001544	0.001481	0.001405	0.001429	0.001452	0.00152	0.001475	0.001432	0.001491	0.001367
					6.74	0.018096		21.493	0.001419	0.001405	0.001559	0.001512	0.001395	0.001448	0.001448	0.001495	0.001539	0.001414	0.001372	0.001491	0.00154	0.001533	0.001445	0.001488	0.001411	0.00147	0.00144	0.001602	0.001422	0.001442	0.001335	0.001544	0.001482	0.001407	0.00143	0.001452	0.001519	0.001475	0.001433	0.00149	0.00137
					6.935	0.018472		21.54	0.00142	0.001407	0.001556	0.001513	0.001399	0.001449	0.001449	0.001495	0.001538	0.001415	0.001373	0.00149	0.001538	0.001532	0.001447	0.001489	0.001412	0.001472	0.001441	0.001599	0.001423	0.001443	0.001338	0.001544	0.001484	0.001409	0.00143	0.001453	0.001517	0.001474	0.001434	0.001489	0.001372
					7.13	0.018842		21.587	0.001421	0.001409	0.001553	0.001513	0.001403	0.00145	0.001451	0.001495	0.001536	0.001416	0.001375	0.001488	0.001536	0.001532	0.001449	0.001489	0.001413	0.001473	0.001443	0.001596	0.001423	0.001443	0.00134	0.001544	0.001485	0.001411	0.001431	0.001453	0.001516	0.001474	0.001434	0.001489	0.001374
					7.325	0.019206		21.633	0.001422	0.00141	0.001551	0.001514	0.001407	0.001451	0.001452	0.001495	0.001535	0.001417	0.001377	0.001487	0.001533	0.001532	0.001451	0.001489	0.001415	0.001475	0.001444	0.001593	0.001424	0.001443	0.001343	0.001544	0.001487	0.001413	0.001431	0.001453	0.001514	0.001473	0.001435	0.001488	0.001377
					7.52	0.019566		21.68	0.001423	0.001412	0.001548	0.001515	0.001411	0.001452	0.001453	0.001495	0.001534	0.001419	0.001379	0.001485	0.001531	0.001531	0.001453	0.001489	0.001416	0.001476	0.001446	0.00159	0.001424	0.001443	0.001345	0.001544	0.001488	0.001416	0.001432	0.001454	0.001513	0.001473	0.001436	0.001487	0.001379
					7.715	0.019921		21.727	0.001424	0.001413	0.001545	0.001515	0.001415	0.001453	0.001454	0.001495	0.001533	0.00142	0.00138	0.001484	0.001529	0.001531	0.001455	0.00149	0.001418	0.001478	0.001448	0.001587	0.001424	0.001444	0.001348	0.001544	0.00149	0.001418	0.001432	0.001454	0.001512	0.001472	0.001437	0.001486	0.001381
					7.91	0.020271		21.773	0.001425	0.001415	0.001543	0.001516	0.001419	0.001454	0.001455	0.001495	0.001532	0.001421	0.001382	0.001482	0.001526	0.001531	0.001456	0.00149	0.001419	0.001479	0.001449	0.001584	0.001425	0.001444	0.00135	0.001544	0.001492	0.00142	0.001433	0.001455	0.00151	0.001472	0.001438	0.001486	0.001384
					8.105	0.020617		21.82	0.001426	0.001417	0.00154	0.001517	0.001423	0.001455	0.001456	0.001495	0.001531	0.001422	0.001384	0.001481	0.001524	0.00153	0.001458	0.00149	0.001421	0.001481	0.001451	0.001581	0.001425	0.001444	0.001353	0.001545	0.001493	0.001422	0.001433	0.001455	0.001509	0.001471	0.001439	0.001485	0.001386
					8.3	0.020958		21.867	0.001428	0.001418	0.001537	0.001518	0.001427	0.001455	0.001457	0.001495	0.001529	0.001423	0.001386	0.00148	0.001522	0.00153	0.00146	0.001491	0.001422	0.001482	0.001452	0.001578	0.001426	0.001445	0.001355	0.001545	0.001495	0.001424	0.001434	0.001455	0.001507	0.00147	0.001439	0.001485	0.001389
					8.495	0.021295		21.914	0.001429	0.00142	0.001535	0.001518	0.001431	0.001456	0.001459	0.001495	0.001528	0.001425	0.001387	0.001478	0.00152	0.00153	0.001462	0.001491	0.001424	0.001484	0.001454	0.001575	0.001427	0.001445	0.001358	0.001545	0.001496	0.001426	0.001435	0.001456	0.001506	0.00147	0.00144	0.001484	0.001391
					8.69	0.021627		21.96	0.00143	0.001421	0.001532	0.001519	0.001435	0.001457	0.00146	0.001495	0.001527	0.001426	0.001389	0.001477	0.001517	0.001529	0.001464	0.001491	0.001425	0.001485	0.001456	0.001572	0.001427	0.001445	0.00136	0.001545	0.001498	0.001429	0.001435	0.001456	0.001505	0.001469	0.001441	0.001483	0.001393
					8.885	0.021955		22.007	0.001431	0.001423	0.001529	0.00152	0.001438	0.001458	0.001461	0.001496	0.001526	0.001427	0.001391	0.001476	0.001515	0.001529	0.001466	0.001492	0.001427	0.001487	0.001457	0.001569	0.001428	0.001445	0.001363	0.001545	0.0015	0.001431	0.001436	0.001457	0.001504	0.001469	0.001442	0.001483	0.001396
					9.08	0.02228		22.054	0.001433	0.001424	0.001527	0.001521	0.001442	0.001459	0.001462	0.001496	0.001525	0.001428	0.001393	0.001475	0.001513	0.001529	0.001468	0.001492	0.001428	0.001489	0.001459	0.001566	0.001428	0.001446	0.001366	0.001545	0.001501	0.001433	0.001437	0.001457	0.001502	0.001468	0.001443	0.001482	0.001398
					9.275	0.0226		22.1	0.001434	0.001425	0.001524	0.001521	0.001446	0.00146	0.001463	0.001496	0.001523	0.00143	0.001395	0.001473	0.001511	0.001529	0.001469	0.001492	0.00143	0.00149	0.001461	0.001564	0.001429	0.001446	0.001368	0.001546	0.001503	0.001435	0.001437	0.001458	0.001501	0.001468	0.001444	0.001482	0.0014
					9.47	0.022916		22.147	0.001435	0.001427	0.001522	0.001522	0.00145	0.001461	0.001465	0.001496	0.001522	0.001431	0.001396	0.001472	0.001509	0.001528	0.001471	0.001493	0.001431	0.001492	0.001462	0.001561	0.00143	0.001446	0.001371	0.001546	0.001505	0.001437	0.001438	0.001458	0.0015	0.001467	0.001445	0.001481	0.001403
					9.665	0.023229		22.194	0.001436	0.001428	0.001519	0.001523	0.001454	0.001462	0.001466	0.001496	0.001521	0.001432	0.001398	0.001471	0.001507	0.001528	0.001473	0.001493	0.001433	0.001493	0.001464	0.001558	0.00143	0.001446	0.001373	0.001546	0.001506	0.001439	0.001439	0.001459	0.001499	0.001466	0.001446	0.001481	0.001405
					9.86	0.023538		22.24	0.001438	0.00143	0.001517	0.001524	0.001458	0.001463	0.001467	0.001496	0.00152	0.001434	0.0014	0.00147	0.001504	0.001528	0.001475	0.001494	0.001434	0.001495	0.001466	0.001555	0.001431	0.001446	0.001376	0.001546	0.001508	0.001441	0.001439	0.001459	0.001498	0.001466	0.001447	0.00148	0.001407
					10.055	0.023843		22.287	0.001439	0.001431	0.001514	0.001525	0.001462	0.001464	0.001469	0.001497	0.001519	0.001435	0.001402	0.001468	0.001502	0.001527	0.001477	0.001494	0.001436	0.001497	0.001467	0.001552	0.001432	0.001447	0.001379	0.001547	0.00151	0.001443	0.00144	0.00146	0.001496	0.001465	0.001447	0.00148	0.00141
					10.25	0.024145		22.334	0.00144	0.001432	0.001512	0.001526	0.001466	0.001465	0.00147	0.001497	0.001518	0.001436	0.001404	0.001467	0.0015	0.001527	0.001479	0.001494	0.001438	0.001498	0.001469	0.001549	0.001432	0.001447	0.001381	0.001547	0.001511	0.001446	0.001441	0.00146	0.001495	0.001464	0.001448	0.001479	0.001412
					10.445	0.024443		22.38	0.001442	0.001434	0.001509	0.001527	0.001469	0.001467	0.001471	0.001497	0.001517	0.001438	0.001406	0.001466	0.001498	0.001527	0.00148	0.001495	0.001439	0.0015	0.00147	0.001546	0.001433	0.001447	0.001384	0.001547	0.001513	0.001448	0.001441	0.001461	0.001494	0.001463	0.001449	0.001479	0.001414
					10.64	0.024738		22.427	0.001443	0.001435	0.001506	0.001528	0.001473	0.001468	0.001472	0.001497	0.001515	0.001439	0.001408	0.001465	0.001496	0.001527	0.001482	0.001495	0.001441	0.001501	0.001472	0.001544	0.001434	0.001447	0.001387	0.001547	0.001515	0.00145	0.001442	0.001462	0.001493	0.001463	0.00145	0.001478	0.001417
					10.835	0.02503		22.474	0.001445	0.001436	0.001504	0.001529	0.001477	0.001469	0.001474	0.001497	0.001514	0.00144	0.001409	0.001464	0.001494	0.001526	0.001484	0.001496	0.001442	0.001503	0.001474	0.001541	0.001435	0.001447	0.00139	0.001548	0.001516	0.001452	0.001443	0.001462	0.001492	0.001462	0.001451	0.001478	0.001419
					11.03	0.025318		22.52	0.001446	0.001438	0.001501	0.001529	0.001481	0.00147	0.001475	0.001498	0.001513	0.001442	0.001411	0.001462	0.001492	0.001526	0.001486	0.001496	0.001444	0.001505	0.001475	0.001538	0.001436	0.001447	0.001392	0.001548	0.001518	0.001454	0.001444	0.001463	0.001491	0.001461	0.001452	0.001477	0.001421
					11.225	0.025603		22.567	0.001447	0.001439	0.001499	0.00153	0.001485	0.001471	0.001476	0.001498	0.001512	0.001443	0.001413	0.001461	0.001489	0.001526	0.001488	0.001497	0.001445	0.001506	0.001477	0.001535	0.001436	0.001447	0.001395	0.001548	0.00152	0.001456	0.001445	0.001464	0.001489	0.00146	0.001453	0.001477	0.001424
					11.42	0.025886		22.614	0.001449	0.00144	0.001496	0.001531	0.001489	0.001472	0.001478	0.001498	0.001511	0.001444	0.001415	0.00146	0.001487	0.001525	0.00149	0.001497	0.001447	0.001508	0.001478	0.001532	0.001437	0.001447	0.001398	0.001548	0.001521	0.001458	0.001445	0.001464	0.001488	0.001459	0.001454	0.001476	0.001426
					11.615	0.026165		22.66	0.00145	0.001441	0.001494	0.001532	0.001493	0.001473	0.001479	0.001499	0.00151	0.001446	0.001417	0.001459	0.001485	0.001525	0.001492	0.001498	0.001449	0.001509	0.00148	0.00153	0.001438	0.001447	0.001401	0.001549	0.001523	0.00146	0.001446	0.001465	0.001487	0.001459	0.001455	0.001476	0.001428
					11.81	0.026441		22.707	0.001452	0.001443	0.001491	0.001533	0.001496	0.001474	0.00148	0.001499	0.001509	0.001447	0.001419	0.001457	0.001483	0.001525	0.001493	0.001499	0.00145	0.001511	0.001481	0.001527	0.001439	0.001447	0.001403	0.001549	0.001524	0.001462	0.001447	0.001465	0.001486	0.001458	0.001456	0.001476	0.001431
					12.005	0.026714		22.754	0.001453	0.001444	0.001489	0.001534	0.0015	0.001475	0.001482	0.001499	0.001508	0.001448	0.001421	0.001456	0.001481	0.001524	0.001495	0.001499	0.001452	0.001512	0.001483	0.001524	0.00144	0.001447	0.001406	0.001549	0.001526	0.001464	0.001448	0.001466	0.001485	0.001457	0.001457	0.001475	0.001433
					12.2	0.026985		22.8	0.001455	0.001445	0.001487	0.001535	0.001504	0.001476	0.001483	0.001499	0.001507	0.00145	0.001423	0.001455	0.001479	0.001524	0.001497	0.0015	0.001454	0.001514	0.001484	0.001521	0.001441	0.001447	0.001409	0.001549	0.001528	0.001466	0.001449	0.001467	0.001484	0.001456	0.001458	0.001475	0.001435
					12.395	0.027253		22.847	0.001456	0.001446	0.001484	0.001536	0.001508	0.001477	0.001484	0.0015	0.001505	0.001451	0.001425	0.001454	0.001477	0.001524	0.001499	0.0015	0.001455	0.001515	0.001486	0.001518	0.001442	0.001447	0.001412	0.00155	0.001529	0.001468	0.00145	0.001467	0.001483	0.001455	0.001459	0.001474	0.001438
					12.59	0.027518		22.894	0.001457	0.001448	0.001482	0.001538	0.001512	0.001479	0.001486	0.0015	0.001504	0.001452	0.001427	0.001452	0.001475	0.001523	0.001501	0.001501	0.001457	0.001517	0.001487	0.001516	0.001443	0.001447	0.001415	0.00155	0.001531	0.00147	0.001451	0.001468	0.001481	0.001454	0.00146	0.001474	0.00144
					12.785	0.02778		22.94	0.001459	0.001449	0.001479	0.001539	0.001516	0.00148	0.001487	0.0015	0.001503	0.001454	0.001428	0.001451	0.001472	0.001523	0.001503	0.001501	0.001459	0.001518	0.001489	0.001513	0.001444	0.001447	0.001417	0.00155	0.001532	0.001472	0.001451	0.001469	0.00148	0.001453	0.00146	0.001473	0.001442
					12.98	0.02804		22.987	0.00146	0.00145	0.001477	0.00154	0.001519	0.001481	0.001488	0.001501	0.001502	0.001455	0.00143	0.001449	0.00147	0.001523	0.001505	0.001502	0.00146	0.00152	0.00149	0.00151	0.001444	0.001447	0.00142	0.00155	0.001534	0.001474	0.001452	0.00147	0.001479	0.001452	0.001461	0.001473	0.001445
					13.175	0.028297		23.034	0.001462	0.001451	0.001474	0.001541	0.001523	0.001482	0.00149	0.001501	0.001501	0.001456	0.001432	0.001448	0.001468	0.001522	0.001507	0.001503	0.001462	0.001521	0.001492	0.001507	0.001445	0.001447	0.001423	0.00155	0.001535	0.001476	0.001453	0.00147	0.001478	0.001451	0.001462	0.001472	0.001447
					13.37	0.028552		23.08	0.001463	0.001453	0.001472	0.001542	0.001527	0.001483	0.001491	0.001501	0.0015	0.001458	0.001434	0.001446	0.001466	0.001522	0.001509	0.001503	0.001464	0.001523	0.001493	0.001505	0.001446	0.001447	0.001426	0.00155	0.001537	0.001479	0.001454	0.001471	0.001477	0.00145	0.001463	0.001472	0.001449
					13.565	0.028805		23.127	0.001464	0.001454	0.001469	0.001543	0.001531	0.001484	0.001492	0.001502	0.001499	0.001459	0.001436	0.001445	0.001464	0.001521	0.001511	0.001504	0.001466	0.001524	0.001494	0.001502	0.001447	0.001447	0.001429	0.00155	0.001538	0.001481	0.001455	0.001472	0.001476	0.001449	0.001464	0.001471	0.001452
					13.76	0.029054		23.174	0.001466	0.001455	0.001467	0.001544	0.001535	0.001486	0.001494	0.001502	0.001498	0.00146	0.001438	0.001443	0.001461	0.001521	0.001512	0.001504	0.001468	0.001525	0.001496	0.001499	0.001448	0.001447	0.001432	0.00155	0.001539	0.001483	0.001456	0.001472	0.001475	0.001448	0.001465	0.001471	0.001454
					13.955	0.029302		23.22	0.001467	0.001457	0.001464	0.001545	0.001539	0.001487	0.001495	0.001503	0.001497	0.001461	0.00144	0.001442	0.001459	0.00152	0.001514	0.001505	0.001469	0.001527	0.001497	0.001496	0.001449	0.001447	0.001435	0.00155	0.001541	0.001485	0.001457	0.001473	0.001474	0.001447	0.001466	0.00147	0.001456
					14.15	0.029547		23.267	0.001468	0.001458	0.001462	0.001546	0.001542	0.001488	0.001496	0.001503	0.001496	0.001463	0.001441	0.00144	0.001457	0.00152	0.001516	0.001505	0.001471	0.001528	0.001498	0.001494	0.00145	0.001447	0.001438	0.00155	0.001542	0.001487	0.001458	0.001473	0.001473	0.001446	0.001467	0.001469	0.001458
					14.345	0.02979		23.314	0.00147	0.001459	0.001459	0.001547	0.001546	0.001489	0.001497	0.001503	0.001495	0.001464	0.001443	0.001438	0.001455	0.00152	0.001518	0.001505	0.001473	0.001529	0.0015	0.001491	0.001451	0.001447	0.00144	0.001549	0.001544	0.001489	0.001458	0.001474	0.001472	0.001445	0.001468	0.001469	0.001461
					14.54	0.030031		23.36	0.001471	0.001461	0.001457	0.001548	0.00155	0.00149	0.001498	0.001504	0.001494	0.001465	0.001445	0.001436	0.001453	0.001519	0.00152	0.001506	0.001475	0.00153	0.001501	0.001488	0.001452	0.001448	0.001443	0.001549	0.001545	0.001491	0.001459	0.001475	0.001471	0.001444	0.001469	0.001468	0.001463
					14.735	0.030269		23.407	0.001472	0.001462	0.001454	0.001549	0.001554	0.001492	0.001499	0.001504	0.001492	0.001466	0.001447	0.001434	0.001451	0.001519	0.001522	0.001506	0.001477	0.001532	0.001502	0.001486	0.001453	0.001448	0.001446	0.001549	0.001546	0.001493	0.00146	0.001475	0.00147	0.001443	0.00147	0.001467	0.001465
					14.93	0.030506		23.454	0.001474	0.001464	0.001452	0.001549	0.001558	0.001493	0.0015	0.001505	0.001491	0.001468	0.001448	0.001433	0.001449	0.001518	0.001525	0.001506	0.001479	0.001533	0.001504	0.001483	0.001454	0.001448	0.001449	0.001548	0.001548	0.001495	0.001461	0.001476	0.001469	0.001442	0.001471	0.001467	0.001468
					15.125	0.03074		23.5	0.001475	0.001465	0.00145	0.00155	0.001561	0.001494	0.001501	0.001505	0.00149	0.001469	0.00145	0.001431	0.001447	0.001518	0.001527	0.001506	0.001481	0.001534	0.001505	0.001481	0.001454	0.001448	0.001452	0.001548	0.001549	0.001497	0.001462	0.001476	0.001469	0.001441	0.001472	0.001466	0.00147
					15.32	0.030972		23.547	0.001477	0.001467	0.001447	0.001551	0.001565	0.001495	0.001502	0.001506	0.001489	0.00147	0.001451	0.001429	0.001445	0.001518	0.001529	0.001506	0.001483	0.001535	0.001507	0.001478	0.001455	0.001449	0.001454	0.001548	0.001551	0.001499	0.001463	0.001477	0.001468	0.001441	0.001473	0.001466	0.001472
					15.515	0.031202		23.594	0.001478	0.001469	0.001445	0.001551	0.001569	0.001497	0.001503	0.001507	0.001487	0.001472	0.001453	0.001427	0.001443	0.001517	0.001531	0.001506	0.001485	0.001537	0.001509	0.001476	0.001456	0.00145	0.001457	0.001547	0.001552	0.001502	0.001464	0.001477	0.001468	0.00144	0.001474	0.001465	0.001474
					15.71	0.031431		23.64	0.00148	0.00147	0.001443	0.001552	0.001572	0.001498	0.001503	0.001508	0.001486	0.001473	0.001454	0.001425	0.001442	0.001517	0.001533	0.001506	0.001487	0.001538	0.001511	0.001474	0.001457	0.001451	0.001459	0.001547	0.001554	0.001504	0.001465	0.001478	0.001468	0.00144	0.001475	0.001464	0.001477
					15.905	0.031657		23.687	0.001482	0.001472	0.001442	0.001552	0.001576	0.001499	0.001504	0.001509	0.001484	0.001474	0.001455	0.001423	0.001441	0.001517	0.001536	0.001506	0.001489	0.00154	0.001513	0.001473	0.001458	0.001452	0.001462	0.001546	0.001556	0.001507	0.001466	0.001478	0.001468	0.00144	0.001476	0.001464	0.001479
					16.1	0.031881		23.734	0.001485	0.001473	0.001442	0.001552	0.001578	0.0015	0.001505	0.00151	0.001484	0.001476	0.001456	0.001423	0.001441	0.001518	0.001538	0.001506	0.001491	0.001542	0.001515	0.001472	0.00146	0.001453	0.001464	0.001546	0.001558	0.001509	0.001468	0.001479	0.001471	0.001441	0.001478	0.001466	0.00148
					16.295	0.032103		23.78	0.001487	0.001474	0.001443	0.001552	0.00158	0.001502	0.001505	0.001512	0.001483	0.001478	0.001456	0.001423	0.001442	0.001518	0.00154	0.001506	0.001493	0.001544	0.001517	0.001472	0.001462	0.001454	0.001467	0.001547	0.001559	0.001512	0.001471	0.00148	0.001474	0.001441	0.001479	0.001467	0.001481
					16.49	0.032324		23.827	0.00149	0.001476	0.001443	0.001552	0.001581	0.001503	0.001506	0.001514	0.001483	0.00148	0.001457	0.001423	0.001443	0.001519	0.001541	0.001506	0.001496	0.001547	0.001518	0.001472	0.001464	0.001455	0.00147	0.001547	0.001561	0.001514	0.001473	0.001482	0.001477	0.001442	0.001481	0.001469	0.001483
					16.685	0.032542		23.874	0.001493	0.001477	0.001444	0.001552	0.001582	0.001504	0.001506	0.001515	0.001483	0.001482	0.001458	0.001423	0.001444	0.00152	0.001543	0.001506	0.001498	0.001549	0.00152	0.001472	0.001466	0.001457	0.001472	0.001547	0.001563	0.001517	0.001475	0.001483	0.001481	0.001443	0.001483	0.001471	0.001484
					16.88	0.032759		23.92	0.001496	0.001478	0.001445	0.001552	0.001584	0.001505	0.001507	0.001517	0.001483	0.001484	0.001459	0.001424	0.001444	0.001521	0.001544	0.001506	0.001501	0.001552	0.001522	0.001472	0.001469	0.001458	0.001475	0.001547	0.001565	0.001519	0.001478	0.001484	0.001484	0.001444	0.001484	0.001472	0.001485
					17.075	0.032974		23.967	0.001499	0.001479	0.001446	0.001551	0.001585	0.001506	0.001507	0.001518	0.001483	0.001486	0.001459	0.001424	0.001445	0.001522	0.001546	0.001506	0.001503	0.001554	0.001524	0.001473	0.001471	0.001459	0.001478	0.001547	0.001566	0.001522	0.00148	0.001486	0.001488	0.001445	0.001486	0.001474	0.001486
					17.27	0.033187		24.014	0.001502	0.00148	0.001448	0.001551	0.001586	0.001507	0.001508	0.00152	0.001483	0.001488	0.00146	0.001425	0.001446	0.001523	0.001547	0.001506	0.001505	0.001557	0.001525	0.001473	0.001473	0.001461	0.00148	0.001548	0.001568	0.001525	0.001482	0.001487	0.001491	0.001446	0.001488	0.001476	0.001487
					17.465	0.033399		24.06	0.001505	0.001482	0.001449	0.001551	0.001587	0.001508	0.001508	0.001521	0.001483	0.00149	0.001461	0.001427	0.001448	0.001524	0.001549	0.001506	0.001508	0.001559	0.001527	0.001474	0.001475	0.001462	0.001483	0.001548	0.00157	0.001528	0.001485	0.001489	0.001495	0.001448	0.00149	0.001478	0.001488
					17.66	0.033609		24.107	0.001508	0.001483	0.001451	0.00155	0.001587	0.001509	0.001509	0.001523	0.001484	0.001492	0.001462	0.001428	0.001449	0.001525	0.00155	0.001506	0.00151	0.001562	0.001529	0.001474	0.001478	0.001464	0.001485	0.001548	0.001572	0.00153	0.001487	0.00149	0.001498	0.00145	0.001492	0.00148	0.00149
					17.855	0.033817		24.154	0.001511	0.001485	0.001453	0.00155	0.001588	0.00151	0.001509	0.001524	0.001484	0.001494	0.001463	0.001429	0.00145	0.001527	0.001551	0.001506	0.001513	0.001565	0.001531	0.001475	0.00148	0.001466	0.001488	0.001549	0.001573	0.001533	0.00149	0.001492	0.001502	0.001452	0.001494	0.001483	0.001491
					18.05	0.034023		24.2	0.001514	0.001486	0.001455	0.00155	0.001588	0.001511	0.00151	0.001526	0.001485	0.001496	0.001464	0.001431	0.001451	0.001528	0.001553	0.001506	0.001515	0.001567	0.001532	0.001476	0.001482	0.001467	0.00149	0.001549	0.001575	0.001536	0.001493	0.001493	0.001506	0.001454	0.001496	0.001485	0.001492
					18.245	0.034228		24.247	0.001518	0.001488	0.001457	0.001549	0.001588	0.001512	0.001511	0.001527	0.001485	0.001498	0.001465	0.001433	0.001453	0.00153	0.001554	0.001506	0.001518	0.00157	0.001534	0.001477	0.001484	0.001469	0.001493	0.001549	0.001577	0.001538	0.001495	0.001495	0.00151	0.001456	0.001498	0.001487	0.001493
					18.44	0.034432		24.294	0.001521	0.001489	0.001459	0.001549	0.001589	0.001513	0.001512	0.001528	0.001486	0.001501	0.001466	0.001436	0.001454	0.001531	0.001555	0.001506	0.00152	0.001573	0.001536	0.001478	0.001486	0.001471	0.001495	0.00155	0.001578	0.001541	0.001498	0.001497	0.001513	0.001459	0.0015	0.00149	0.001494
					18.635	0.034633		24.34	0.001524	0.001491	0.001461	0.001548	0.001589	0.001513	0.001513	0.001529	0.001487	0.001503	0.001467	0.001438	0.001456	0.001533	0.001556	0.001506	0.001523	0.001575	0.001537	0.001479	0.001489	0.001473	0.001498	0.00155	0.00158	0.001544	0.0015	0.001499	0.001517	0.001461	0.001502	0.001492	0.001495
					18.83	0.034834		24.387	0.001527	0.001493	0.001463	0.001548	0.001588	0.001514	0.001514	0.00153	0.001487	0.001505	0.001468	0.001441	0.001457	0.001534	0.001558	0.001506	0.001525	0.001578	0.001539	0.001481	0.001491	0.001475	0.0015	0.001551	0.001582	0.001546	0.001503	0.001501	0.001521	0.001464	0.001505	0.001495	0.001496
					19.025	0.035032		24.434	0.00153	0.001495	0.001466	0.001548	0.001588	0.001515	0.001515	0.001532	0.001488	0.001507	0.001469	0.001444	0.001459	0.001536	0.001559	0.001507	0.001528	0.001581	0.001541	0.001482	0.001493	0.001477	0.001503	0.001551	0.001584	0.001549	0.001506	0.001503	0.001525	0.001467	0.001507	0.001498	0.001498
					19.22	0.03523		24.48	0.001534	0.001497	0.001468	0.001548	0.001588	0.001516	0.001516	0.001533	0.001489	0.00151	0.001471	0.001447	0.001461	0.001538	0.00156	0.001507	0.001531	0.001583	0.001543	0.001483	0.001495	0.001479	0.001505	0.001552	0.001585	0.001552	0.001508	0.001505	0.001528	0.00147	0.001509	0.001501	0.001499
					19.415	0.035425		24.527	0.001537	0.001498	0.001471	0.001547	0.001588	0.001517	0.001517	0.001534	0.00149	0.001512	0.001473	0.001451	0.001463	0.00154	0.001561	0.001508	0.001533	0.001586	0.001545	0.001485	0.001497	0.001482	0.001508	0.001553	0.001587	0.001554	0.001511	0.001508	0.001532	0.001473	0.001511	0.001503	0.0015
					19.61	0.03562		24.574	0.00154	0.0015	0.001474	0.001547	0.001587	0.001518	0.001519	0.001535	0.001491	0.001514	0.001474	0.001454	0.001464	0.001541	0.001562	0.001508	0.001536	0.001589	0.001547	0.001487	0.001499	0.001484	0.00151	0.001553	0.001589	0.001557	0.001514	0.00151	0.001536	0.001476	0.001514	0.001506	0.001502
					19.805	0.035812		24.62	0.001544	0.001502	0.001476	0.001547	0.001587	0.001519	0.001521	0.001536	0.001493	0.001517	0.001476	0.001458	0.001466	0.001543	0.001564	0.001509	0.001539	0.001591	0.001548	0.001489	0.001501	0.001486	0.001513	0.001554	0.001591	0.001559	0.001516	0.001512	0.001539	0.00148	0.001516	0.001509	0.001503
								24.667	0.001547	0.001504	0.001479	0.001547	0.001587	0.001521	0.001522	0.001537	0.001494	0.001519	0.001478	0.001463	0.001468	0.001545	0.001565	0.00151	0.001541	0.001594	0.00155	0.001491	0.001503	0.001489	0.001515	0.001555	0.001593	0.001561	0.001519	0.001515	0.001543	0.001483	0.001519	0.001512	0.001505
								24.714	0.00155	0.001506	0.001482	0.001547	0.001586	0.001522	0.001524	0.001538	0.001495	0.001521	0.00148	0.001467	0.00147	0.001547	0.001566	0.001511	0.001544	0.001597	0.001552	0.001493	0.001505	0.001491	0.001518	0.001556	0.001595	0.001564	0.001522	0.001518	0.001546	0.001487	0.001521	0.001515	0.001506
								24.76	0.001554	0.001508	0.001485	0.001548	0.001586	0.001523	0.001526	0.00154	0.001497	0.001524	0.001482	0.001472	0.001472	0.001549	0.001568	0.001512	0.001547	0.001599	0.001555	0.001495	0.001508	0.001493	0.00152	0.001557	0.001597	0.001566	0.001525	0.001521	0.001549	0.00149	0.001524	0.001519	0.001508
								24.807	0.001557	0.00151	0.001488	0.001548	0.001585	0.001524	0.001529	0.001541	0.001498	0.001526	0.001485	0.001477	0.001474	0.001551	0.001569	0.001513	0.00155	0.001602	0.001557	0.001497	0.00151	0.001496	0.001523	0.001558	0.001599	0.001568	0.001527	0.001524	0.001553	0.001494	0.001526	0.001522	0.00151
								24.854	0.00156	0.001512	0.001491	0.001548	0.001585	0.001525	0.001531	0.001542	0.001499	0.001529	0.001488	0.001482	0.001476	0.001552	0.001571	0.001514	0.001553	0.001605	0.001559	0.001499	0.001512	0.001498	0.001526	0.00156	0.001601	0.00157	0.00153	0.001526	0.001556	0.001498	0.001529	0.001525	0.001512
								24.9	0.001564	0.001514	0.001494	0.001549	0.001584	0.001527	0.001534	0.001543	0.001501	0.001531	0.00149	0.001487	0.001478	0.001554	0.001572	0.001515	0.001555	0.001608	0.001561	0.001502	0.001514	0.001501	0.001528	0.001561	0.001603	0.001572	0.001533	0.00153	0.001559	0.001502	0.001532	0.001528	0.001514
								24.947	0.001567	0.001516	0.001497	0.001549	0.001583	0.001528	0.001536	0.001545	0.001502	0.001534	0.001493	0.001492	0.001481	0.001556	0.001574	0.001516	0.001558	0.00161	0.001563	0.001504	0.001516	0.001503	0.001531	0.001562	0.001605	0.001574	0.001535	0.001533	0.001562	0.001506	0.001535	0.001531	0.001516
								24.994	0.00157	0.001519	0.0015	0.00155	0.001583	0.00153	0.001539	0.001546	0.001504	0.001536	0.001496	0.001498	0.001483	0.001557	0.001575	0.001518	0.001561	0.001613	0.001566	0.001507	0.001518	0.001505	0.001534	0.001564	0.001608	0.001576	0.001538	0.001536	0.001565	0.00151	0.001537	0.001535	0.001518
								25.04	0.001573	0.001521	0.001504	0.001551	0.001583	0.001532	0.001542	0.001548	0.001506	0.001539	0.001499	0.001503	0.001485	0.001559	0.001577	0.001519	0.001564	0.001616	0.001568	0.00151	0.00152	0.001508	0.001537	0.001565	0.00161	0.001577	0.001541	0.001539	0.001568	0.001514	0.00154	0.001538	0.00152
								25.087	0.001576	0.001523	0.001507	0.001552	0.001582	0.001533	0.001546	0.00155	0.001508	0.001541	0.001503	0.001509	0.001488	0.001561	0.001579	0.001521	0.001567	0.001619	0.001571	0.001512	0.001522	0.001511	0.00154	0.001567	0.001612	0.001579	0.001544	0.001543	0.001571	0.001518	0.001543	0.001541	0.001523
								25.134	0.001579	0.001525	0.00151	0.001553	0.001582	0.001535	0.001549	0.001551	0.00151	0.001544	0.001506	0.001515	0.00149	0.001562	0.001581	0.001522	0.00157	0.001621	0.001573	0.001515	0.001524	0.001513	0.001542	0.001568	0.001615	0.001581	0.001547	0.001546	0.001574	0.001523	0.001546	0.001545	0.001525
								25.18	0.001583	0.001528	0.001514	0.001554	0.001581	0.001537	0.001552	0.001553	0.001511	0.001547	0.00151	0.001521	0.001493	0.001564	0.001583	0.001524	0.001574	0.001624	0.001576	0.001518	0.001527	0.001516	0.001545	0.00157	0.001617	0.001582	0.00155	0.00155	0.001577	0.001527	0.001549	0.001548	0.001527
								25.227	0.001586	0.00153	0.001517	0.001555	0.001581	0.001539	0.001556	0.001555	0.001513	0.001549	0.001514	0.001527	0.001495	0.001565	0.001585	0.001526	0.001577	0.001627	0.001579	0.001521	0.001529	0.001518	0.001548	0.001571	0.00162	0.001583	0.001552	0.001553	0.001579	0.001531	0.001552	0.001551	0.00153
								25.274	0.001589	0.001532	0.00152	0.001556	0.001581	0.001541	0.00156	0.001557	0.001516	0.001552	0.001518	0.001533	0.001498	0.001566	0.001587	0.001528	0.00158	0.00163	0.001581	0.001524	0.001531	0.001521	0.001551	0.001573	0.001622	0.001585	0.001555	0.001557	0.001582	0.001535	0.001554	0.001554	0.001532
								25.32	0.001592	0.001535	0.001524	0.001557	0.001581	0.001543	0.001564	0.00156	0.001518	0.001555	0.001522	0.001538	0.001501	0.001567	0.001589	0.001529	0.001583	0.001632	0.001584	0.001526	0.001534	0.001524	0.001554	0.001574	0.001625	0.001586	0.001558	0.001561	0.001585	0.001539	0.001557	0.001558	0.001535
								25.367	0.001594	0.001537	0.001527	0.001559	0.001581	0.001545	0.001568	0.001562	0.00152	0.001558	0.001526	0.001544	0.001503	0.001568	0.001591	0.001531	0.001586	0.001635	0.001587	0.001529	0.001536	0.001526	0.001558	0.001576	0.001627	0.001587	0.001561	0.001564	0.001588	0.001544	0.00156	0.001561	0.001538
								25.414	0.001597	0.001539	0.001531	0.00156	0.001581	0.001547	0.001572	0.001564	0.001522	0.001561	0.00153	0.00155	0.001506	0.001569	0.001594	0.001533	0.001589	0.001638	0.00159	0.001532	0.001538	0.001529	0.001561	0.001577	0.00163	0.001588	0.001564	0.001568	0.00159	0.001548	0.001563	0.001564	0.00154
								25.46	0.0016	0.001542	0.001534	0.001562	0.001581	0.00155	0.001577	0.001567	0.001525	0.001563	0.001535	0.001556	0.001509	0.00157	0.001596	0.001535	0.001593	0.00164	0.001592	0.001536	0.001541	0.001532	0.001564	0.001579	0.001632	0.001589	0.001567	0.001572	0.001593	0.001552	0.001567	0.001567	0.001543
								25.507	0.001603	0.001545	0.001537	0.001563	0.001582	0.001552	0.001581	0.00157	0.001528	0.001567	0.001539	0.001562	0.001512	0.001571	0.001598	0.001537	0.001596	0.001643	0.001595	0.001539	0.001543	0.001535	0.001567	0.00158	0.001635	0.00159	0.00157	0.001576	0.001596	0.001556	0.00157	0.00157	0.001546
								25.554	0.001606	0.001547	0.001541	0.001565	0.001582	0.001555	0.001586	0.001573	0.00153	0.00157	0.001544	0.001568	0.001515	0.001572	0.001601	0.001539	0.001599	0.001645	0.001598	0.001542	0.001546	0.001537	0.00157	0.001582	0.001637	0.001591	0.001573	0.001579	0.001598	0.00156	0.001573	0.001573	0.001549
								25.6	0.001608	0.00155	0.001544	0.001567	0.001583	0.001557	0.00159	0.001575	0.001533	0.001573	0.001548	0.001573	0.001519	0.001572	0.001603	0.001541	0.001603	0.001648	0.001601	0.001545	0.001548	0.00154	0.001573	0.001583	0.001639	0.001592	0.001576	0.001583	0.001601	0.001564	0.001576	0.001576	0.001552
								25.647	0.001611	0.001552	0.001548	0.001568	0.001583	0.00156	0.001595	0.001579	0.001536	0.001576	0.001553	0.001579	0.001522	0.001573	0.001606	0.001543	0.001606	0.00165	0.001604	0.001548	0.001551	0.001543	0.001577	0.001584	0.001642	0.001592	0.001579	0.001587	0.001604	0.001568	0.001579	0.001579	0.001555
								25.694	0.001614	0.001555	0.001552	0.00157	0.001584	0.001562	0.0016	0.001582	0.001539	0.001579	0.001558	0.001584	0.001525	0.001573	0.001608	0.001544	0.001609	0.001653	0.001606	0.001551	0.001554	0.001546	0.00158	0.001585	0.001644	0.001593	0.001582	0.001591	0.001607	0.001571	0.001582	0.001582	0.001558
								25.741	0.001617	0.001558	0.001555	0.001572	0.001585	0.001565	0.001604	0.001585	0.001542	0.001583	0.001563	0.00159	0.001529	0.001574	0.001611	0.001546	0.001613	0.001655	0.001609	0.001554	0.001557	0.001549	0.001583	0.001586	0.001646	0.001594	0.001585	0.001594	0.00161	0.001575	0.001585	0.001585	0.001561
								25.787	0.001619	0.001561	0.001559	0.001574	0.001586	0.001568	0.001609	0.001588	0.001545	0.001586	0.001568	0.001595	0.001532	0.001574	0.001613	0.001548	0.001616	0.001657	0.001612	0.001557	0.001559	0.001552	0.001587	0.001588	0.001648	0.001594	0.001588	0.001598	0.001613	0.001579	0.001589	0.001588	0.001564
								25.834	0.001622	0.001564	0.001563	0.001576	0.001587	0.001571	0.001614	0.001591	0.001548	0.001589	0.001573	0.0016	0.001535	0.001574	0.001615	0.00155	0.00162	0.001659	0.001614	0.00156	0.001562	0.001555	0.00159	0.001589	0.00165	0.001595	0.001591	0.001602	0.001616	0.001582	0.001592	0.001591	0.001567
								25.881	0.001624	0.001567	0.001566	0.001578	0.001588	0.001574	0.001619	0.001595	0.001552	0.001593	0.001578	0.001605	0.001539	0.001574	0.001618	0.001552	0.001623	0.001661	0.001617	0.001563	0.001565	0.001558	0.001593	0.001589	0.001652	0.001596	0.001595	0.001605	0.001619	0.001585	0.001595	0.001594	0.00157
								25.927	0.001627	0.00157	0.00157	0.00158	0.001589	0.001577	0.001624	0.001598	0.001555	0.001597	0.001583	0.00161	0.001543	0.001574	0.00162	0.001554	0.001626	0.001663	0.001619	0.001567	0.001568	0.001561	0.001597	0.00159	0.001654	0.001596	0.001598	0.001609	0.001622	0.001589	0.001599	0.001596	0.001573
								25.974	0.001629	0.001573	0.001574	0.001582	0.00159	0.001579	0.001629	0.001601	0.001559	0.0016	0.001588	0.001615	0.001546	0.001574	0.001622	0.001556	0.00163	0.001665	0.001622	0.00157	0.001571	0.001564	0.0016	0.001591	0.001656	0.001597	0.001601	0.001612	0.001625	0.001592	0.001602	0.001599	0.001577
								26.021	0.001632	0.001576	0.001578	0.001584	0.001592	0.001582	0.001634	0.001605	0.001563	0.001604	0.001594	0.00162	0.00155	0.001574	0.001624	0.001557	0.001633	0.001667	0.001624	0.001573	0.001574	0.001567	0.001604	0.001592	0.001657	0.001597	0.001604	0.001616	0.001628	0.001595	0.001605	0.001602	0.00158
								26.067	0.001634	0.00158	0.001582	0.001586	0.001593	0.001586	0.001639	0.001608	0.001567	0.001608	0.001599	0.001624	0.001554	0.001574	0.001626	0.001559	0.001637	0.001669	0.001626	0.001576	0.001577	0.00157	0.001607	0.001592	0.001659	0.001598	0.001607	0.001619	0.001632	0.001598	0.001609	0.001604	0.001583
								26.114	0.001637	0.001583	0.001587	0.001588	0.001595	0.001589	0.001644	0.001612	0.001571	0.001611	0.001604	0.001629	0.001558	0.001574	0.001628	0.001561	0.001641	0.001671	0.001629	0.001579	0.00158	0.001573	0.001611	0.001593	0.00166	0.001598	0.00161	0.001623	0.001635	0.001601	0.001612	0.001607	0.001587
								26.161	0.001639	0.001586	0.001591	0.00159	0.001597	0.001592	0.001649	0.001615	0.001575	0.001615	0.00161	0.001633	0.001562	0.001573	0.00163	0.001563	0.001644	0.001673	0.001631	0.001582	0.001583	0.001577	0.001615	0.001593	0.001661	0.001599	0.001613	0.001626	0.001639	0.001604	0.001615	0.00161	0.00159
								26.207	0.001642	0.00159	0.001595	0.001591	0.001598	0.001595	0.001653	0.001618	0.001579	0.001619	0.001615	0.001637	0.001565	0.001573	0.001632	0.001565	0.001648	0.001674	0.001633	0.001585	0.001586	0.00158	0.001618	0.001593	0.001662	0.0016	0.001616	0.001629	0.001642	0.001607	0.001619	0.001612	0.001593
								26.254	0.001644	0.001594	0.0016	0.001593	0.0016	0.001598	0.001658	0.001622	0.001584	0.001623	0.00162	0.001642	0.001569	0.001573	0.001633	0.001567	0.001651	0.001676	0.001634	0.001588	0.001589	0.001583	0.001622	0.001594	0.001663	0.0016	0.001619	0.001632	0.001646	0.00161	0.001622	0.001615	0.001597
								26.301	0.001647	0.001597	0.001604	0.001595	0.001602	0.001601	0.001663	0.001625	0.001589	0.001627	0.001626	0.001646	0.001573	0.001573	0.001635	0.001569	0.001655	0.001678	0.001636	0.001591	0.001592	0.001586	0.001626	0.001594	0.001664	0.001601	0.001622	0.001635	0.001649	0.001613	0.001626	0.001618	0.0016
								26.347	0.001649	0.001601	0.001609	0.001597	0.001604	0.001604	0.001667	0.001628	0.001593	0.001631	0.001631	0.00165	0.001577	0.001572	0.001636	0.001571	0.001659	0.001679	0.001638	0.001594	0.001595	0.00159	0.001629	0.001594	0.001665	0.001602	0.001624	0.001638	0.001653	0.001615	0.001629	0.00162	0.001604
								26.394	0.001652	0.001605	0.001614	0.001598	0.001606	0.001607	0.001672	0.001632	0.001598	0.001635	0.001636	0.001653	0.001581	0.001572	0.001637	0.001574	0.001662	0.001681	0.00164	0.001597	0.001598	0.001593	0.001633	0.001594	0.001665	0.001602	0.001627	0.001641	0.001657	0.001618	0.001632	0.001623	0.001607
								26.441	0.001654	0.001609	0.001619	0.0016	0.001608	0.00161	0.001676	0.001635	0.001603	0.001639	0.001642	0.001657	0.001586	0.001572	0.001638	0.001576	0.001666	0.001683	0.001641	0.0016	0.001602	0.001597	0.001637	0.001594	0.001666	0.001603	0.00163	0.001644	0.001661	0.001621	0.001636	0.001626	0.001611
								26.487	0.001656	0.001613	0.001624	0.001601	0.00161	0.001614	0.001681	0.001638	0.001608	0.001643	0.001647	0.001661	0.00159	0.001572	0.001639	0.001578	0.001669	0.001684	0.001643	0.001603	0.001605	0.0016	0.001641	0.001593	0.001666	0.001604	0.001632	0.001647	0.001665	0.001623	0.001639	0.001629	0.001615
								26.534	0.001659	0.001617	0.001629	0.001602	0.001612	0.001617	0.001685	0.001641	0.001613	0.001647	0.001653	0.001665	0.001594	0.001572	0.00164	0.001581	0.001673	0.001686	0.001644	0.001606	0.001608	0.001604	0.001645	0.001593	0.001667	0.001605	0.001635	0.00165	0.001669	0.001626	0.001643	0.001632	0.001618
								26.581	0.001661	0.001622	0.001635	0.001603	0.001614	0.00162	0.001689	0.001644	0.001619	0.001651	0.001658	0.001668	0.001598	0.001572	0.00164	0.001583	0.001677	0.001687	0.001646	0.001609	0.001611	0.001607	0.001649	0.001593	0.001667	0.001606	0.001638	0.001652	0.001674	0.001629	0.001646	0.001635	0.001622
								26.627	0.001663	0.001626	0.00164	0.001604	0.001616	0.001623	0.001693	0.001647	0.001624	0.001655	0.001664	0.001672	0.001602	0.001572	0.001641	0.001586	0.001681	0.001689	0.001647	0.001612	0.001614	0.001611	0.001652	0.001593	0.001667	0.001607	0.00164	0.001655	0.001678	0.001631	0.00165	0.001638	0.001626
								26.674	0.001666	0.001631	0.001646	0.001605	0.001618	0.001626	0.001697	0.00165	0.00163	0.001659	0.001669	0.001675	0.001606	0.001572	0.001641	0.001588	0.001684	0.001691	0.001648	0.001615	0.001617	0.001615	0.001656	0.001592	0.001667	0.001608	0.001643	0.001658	0.001682	0.001634	0.001653	0.001641	0.00163
								26.721	0.001668	0.001635	0.001652	0.001606	0.001621	0.001629	0.001701	0.001653	0.001635	0.001663	0.001675	0.001679	0.00161	0.001572	0.001641	0.001591	0.001688	0.001693	0.00165	0.001618	0.001621	0.001618	0.00166	0.001592	0.001667	0.001609	0.001645	0.00166	0.001686	0.001637	0.001657	0.001644	0.001634
								26.767	0.001671	0.00164	0.001658	0.001607	0.001623	0.001632	0.001705	0.001656	0.001641	0.001667	0.00168	0.001683	0.001615	0.001573	0.001641	0.001593	0.001692	0.001694	0.001651	0.001621	0.001624	0.001622	0.001664	0.001591	0.001667	0.001611	0.001647	0.001663	0.001691	0.00164	0.001661	0.001648	0.001638
								26.814	0.001673	0.001645	0.001664	0.001607	0.001625	0.001635	0.001709	0.001659	0.001647	0.001671	0.001686	0.001686	0.001619	0.001573	0.001641	0.001596	0.001695	0.001696	0.001652	0.001623	0.001627	0.001626	0.001668	0.001591	0.001667	0.001612	0.00165	0.001666	0.001695	0.001643	0.001664	0.001651	0.001641
								26.861	0.001675	0.00165	0.00167	0.001608	0.001627	0.001638	0.001713	0.001662	0.001653	0.001675	0.001692	0.00169	0.001623	0.001574	0.001641	0.001599	0.001699	0.001698	0.001654	0.001626	0.001631	0.00163	0.001672	0.00159	0.001667	0.001614	0.001652	0.001668	0.0017	0.001646	0.001668	0.001655	0.001645
								26.907	0.001678	0.001655	0.001676	0.001608	0.001629	0.001641	0.001716	0.001665	0.001659	0.001679	0.001697	0.001694	0.001628	0.001574	0.001641	0.001602	0.001703	0.0017	0.001655	0.001629	0.001634	0.001634	0.001676	0.00159	0.001667	0.001615	0.001654	0.001671	0.001704	0.001649	0.001671	0.001658	0.001649
								26.954	0.00168	0.00166	0.001683	0.001608	0.001631	0.001644	0.00172	0.001668	0.001665	0.001682	0.001703	0.001697	0.001632	0.001575	0.00164	0.001605	0.001707	0.001702	0.001657	0.001632	0.001638	0.001638	0.00168	0.001589	0.001667	0.001617	0.001656	0.001674	0.001709	0.001652	0.001675	0.001662	0.001653
								27.001	0.001682	0.001665	0.001689	0.001608	0.001633	0.001647	0.001723	0.001671	0.001672	0.001686	0.001708	0.001701	0.001636	0.001576	0.00164	0.001608	0.00171	0.001705	0.001658	0.001635	0.001641	0.001642	0.001684	0.001589	0.001667	0.001618	0.001659	0.001676	0.001713	0.001656	0.001679	0.001666	0.001658
								27.047	0.001685	0.00167	0.001696	0.001608	0.001636	0.00165	0.001727	0.001674	0.001678	0.00169	0.001714	0.001705	0.001641	0.001577	0.001639	0.001611	0.001714	0.001707	0.00166	0.001637	0.001645	0.001646	0.001688	0.001588	0.001667	0.00162	0.001661	0.001679	0.001718	0.001659	0.001682	0.00167	0.001662
								27.094	0.001687	0.001676	0.001702	0.001608	0.001638	0.001652	0.001731	0.001677	0.001684	0.001694	0.00172	0.001709	0.001645	0.001578	0.001638	0.001614	0.001718	0.001709	0.001662	0.00164	0.001648	0.001651	0.001692	0.001588	0.001667	0.001622	0.001663	0.001682	0.001722	0.001663	0.001686	0.001674	0.001666
								27.141	0.00169	0.001681	0.001709	0.001607	0.00164	0.001655	0.001734	0.001681	0.001691	0.001697	0.001725	0.001713	0.00165	0.001579	0.001638	0.001617	0.001722	0.001712	0.001664	0.001643	0.001652	0.001655	0.001695	0.001587	0.001667	0.001624	0.001665	0.001684	0.001727	0.001667	0.00169	0.001678	0.00167
								27.187	0.001693	0.001687	0.001716	0.001607	0.001642	0.001658	0.001738	0.001684	0.001698	0.001701	0.001731	0.001717	0.001654	0.001581	0.001637	0.00162	0.001725	0.001714	0.001666	0.001646	0.001656	0.001659	0.001699	0.001586	0.001667	0.001625	0.001667	0.001687	0.001731	0.001671	0.001693	0.001682	0.001675
								27.234	0.001695	0.001692	0.001723	0.001606	0.001644	0.00166	0.001741	0.001687	0.001704	0.001705	0.001737	0.001721	0.001659	0.001582	0.001636	0.001623	0.001729	0.001717	0.001668	0.001649	0.00166	0.001664	0.001703	0.001586	0.001667	0.001627	0.001669	0.00169	0.001736	0.001675	0.001697	0.001687	0.001679
								27.281	0.001698	0.001698	0.00173	0.001605	0.001647	0.001663	0.001745	0.001691	0.001711	0.001708	0.001742	0.001726	0.001664	0.001584	0.001635	0.001627	0.001733	0.00172	0.00167	0.001652	0.001664	0.001668	0.001707	0.001585	0.001668	0.001629	0.001672	0.001693	0.00174	0.00168	0.001701	0.001691	0.001684
								27.327	0.001701	0.001704	0.001737	0.001605	0.001649	0.001665	0.001748	0.001694	0.001718	0.001712	0.001748	0.00173	0.001668	0.001586	0.001635	0.00163	0.001737	0.001723	0.001673	0.001656	0.001668	0.001673	0.001711	0.001585	0.001668	0.001631	0.001674	0.001696	0.001745	0.001685	0.001705	0.001696	0.001688
								27.374	0.001704	0.00171	0.001744	0.001604	0.001651	0.001668	0.001752	0.001698	0.001725	0.001716	0.001754	0.001735	0.001673	0.001588	0.001634	0.001633	0.00174	0.001726	0.001675	0.001659	0.001672	0.001678	0.001715	0.001584	0.001669	0.001633	0.001676	0.001699	0.001749	0.00169	0.001709	0.0017	0.001693
								27.421	0.001707	0.001716	0.001751	0.001603	0.001654	0.00167	0.001756	0.001701	0.001731	0.00172	0.001759	0.00174	0.001678	0.001589	0.001633	0.001636	0.001744	0.001729	0.001678	0.001662	0.001676	0.001682	0.001719	0.001584	0.001669	0.001635	0.001678	0.001702	0.001754	0.001695	0.001713	0.001705	0.001698
								27.467	0.00171	0.001722	0.001758	0.001602	0.001656	0.001672	0.001759	0.001705	0.001738	0.001723	0.001765	0.001744	0.001683	0.001591	0.001632	0.00164	0.001748	0.001733	0.001681	0.001666	0.00168	0.001687	0.001723	0.001583	0.00167	0.001638	0.00168	0.001705	0.001758	0.0017	0.001717	0.00171	0.001703
								27.514	0.001713	0.001728	0.001765	0.001601	0.001659	0.001675	0.001763	0.001709	0.001745	0.001727	0.001771	0.001749	0.001688	0.001593	0.001632	0.001643	0.001752	0.001736	0.001685	0.00167	0.001685	0.001692	0.001727	0.001583	0.001671	0.00164	0.001683	0.001708	0.001763	0.001705	0.001721	0.001715	0.001708
								27.561	0.001716	0.001734	0.001773	0.0016	0.001661	0.001677	0.001767	0.001713	0.001752	0.001731	0.001777	0.001754	0.001693	0.001595	0.001631	0.001646	0.001756	0.00174	0.001688	0.001674	0.001689	0.001697	0.001731	0.001583	0.001672	0.001642	0.001685	0.001712	0.001767	0.001711	0.001725	0.00172	0.001713
								27.607	0.00172	0.001741	0.00178	0.001599	0.001664	0.001679	0.001771	0.001717	0.001759	0.001735	0.001783	0.00176	0.001698	0.001597	0.001631	0.001649	0.001759	0.001744	0.001692	0.001677	0.001694	0.001702	0.001735	0.001582	0.001672	0.001644	0.001687	0.001715	0.001771	0.001717	0.00173	0.001725	0.001718
								27.654	0.001724	0.001747	0.001787	0.001597	0.001667	0.001681	0.001775	0.001721	0.001766	0.001739	0.001788	0.001765	0.001703	0.001599	0.00163	0.001652	0.001763	0.001748	0.001696	0.001682	0.001698	0.001707	0.001739	0.001582	0.001674	0.001647	0.001689	0.001719	0.001776	0.001722	0.001734	0.00173	0.001724
								27.701	0.001728	0.001754	0.001794	0.001596	0.00167	0.001683	0.001779	0.001725	0.001772	0.001743	0.001794	0.00177	0.001709	0.001601	0.00163	0.001656	0.001767	0.001752	0.0017	0.001686	0.001703	0.001712	0.001742	0.001582	0.001675	0.001649	0.001692	0.001722	0.00178	0.001728	0.001738	0.001735	0.001729
								27.747	0.001732	0.00176	0.001801	0.001595	0.001672	0.001685	0.001783	0.00173	0.001779	0.001747	0.0018	0.001776	0.001714	0.001603	0.00163	0.001659	0.001771	0.001756	0.001705	0.00169	0.001708	0.001717	0.001746	0.001582	0.001676	0.001651	0.001694	0.001726	0.001785	0.001735	0.001743	0.00174	0.001735
								27.794	0.001736	0.001767	0.001809	0.001594	0.001675	0.001687	0.001787	0.001734	0.001786	0.001751	0.001806	0.001782	0.001719	0.001605	0.00163	0.001662	0.001775	0.001761	0.001709	0.001695	0.001713	0.001723	0.001751	0.001581	0.001677	0.001654	0.001697	0.00173	0.001789	0.001741	0.001748	0.001746	0.001741
								27.841	0.00174	0.001774	0.001816	0.001593	0.001679	0.001689	0.001792	0.001738	0.001792	0.001755	0.001812	0.001787	0.001725	0.001607	0.00163	0.001665	0.001778	0.001765	0.001714	0.001699	0.001718	0.001728	0.001755	0.001581	0.001679	0.001656	0.001699	0.001734	0.001794	0.001747	0.001753	0.001751	0.001746
								27.887	0.001745	0.00178	0.001823	0.001592	0.001682	0.001691	0.001796	0.001743	0.001799	0.001759	0.001818	0.001793	0.001731	0.001609	0.00163	0.001668	0.001782	0.00177	0.001719	0.001704	0.001723	0.001734	0.001759	0.001581	0.00168	0.001658	0.001702	0.001738	0.001798	0.001754	0.001758	0.001757	0.001752
								27.934	0.00175	0.001787	0.00183	0.001591	0.001685	0.001693	0.001801	0.001747	0.001805	0.001763	0.001823	0.001799	0.001737	0.001611	0.001631	0.001672	0.001786	0.001774	0.001724	0.001709	0.001728	0.001739	0.001763	0.001581	0.001682	0.001661	0.001705	0.001742	0.001803	0.00176	0.001763	0.001762	0.001759
								27.981	0.001755	0.001794	0.001837	0.00159	0.001688	0.001694	0.001805	0.001752	0.001811	0.001767	0.001829	0.001805	0.001743	0.001612	0.001631	0.001675	0.00179	0.001779	0.00173	0.001714	0.001734	0.001745	0.001767	0.001581	0.001683	0.001663	0.001707	0.001747	0.001808	0.001767	0.001768	0.001768	0.001765
								28.027	0.00176	0.001801	0.001844	0.001589	0.001692	0.001696	0.00181	0.001757	0.001817	0.001772	0.001835	0.001811	0.001749	0.001614	0.001632	0.001678	0.001794	0.001784	0.001735	0.00172	0.001739	0.00175	0.001771	0.001582	0.001685	0.001666	0.00171	0.001751	0.001812	0.001773	0.001773	0.001774	0.001771
								28.074	0.001766	0.001808	0.001851	0.001589	0.001696	0.001698	0.001815	0.001761	0.001823	0.001776	0.001841	0.001817	0.001755	0.001615	0.001633	0.001681	0.001797	0.001789	0.001741	0.001725	0.001745	0.001756	0.001776	0.001582	0.001687	0.001668	0.001713	0.001756	0.001817	0.00178	0.001779	0.001779	0.001778
								28.121	0.001771	0.001814	0.001858	0.001588	0.001699	0.001699	0.00182	0.001766	0.001829	0.001781	0.001847	0.001823	0.001762	0.001616	0.001634	0.001684	0.001801	0.001795	0.001747	0.001731	0.00175	0.001762	0.00178	0.001582	0.001688	0.00167	0.001716	0.001761	0.001822	0.001787	0.001785	0.001785	0.001784
								28.167	0.001777	0.001821	0.001865	0.001587	0.001703	0.001701	0.001826	0.001771	0.001835	0.001786	0.001853	0.001829	0.001768	0.001617	0.001635	0.001687	0.001805	0.0018	0.001753	0.001736	0.001756	0.001767	0.001785	0.001582	0.00169	0.001673	0.001719	0.001765	0.001827	0.001793	0.00179	0.001791	0.001791
								28.214	0.001784	0.001828	0.001871	0.001586	0.001707	0.001702	0.001831	0.001776	0.00184	0.00179	0.001858	0.001835	0.001775	0.001618	0.001637	0.001691	0.001808	0.001805	0.001759	0.001742	0.001762	0.001773	0.00179	0.001582	0.001692	0.001675	0.001723	0.00177	0.001832	0.0018	0.001796	0.001797	0.001798
								28.261	0.00179	0.001835	0.001878	0.001586	0.001711	0.001704	0.001836	0.001781	0.001845	0.001795	0.001864	0.001841	0.001782	0.001619	0.001638	0.001694	0.001812	0.001811	0.001766	0.001748	0.001768	0.001779	0.001794	0.001583	0.001694	0.001677	0.001726	0.001775	0.001837	0.001807	0.001802	0.001803	0.001804
								28.307	0.001797	0.001841	0.001885	0.001585	0.001716	0.001705	0.001842	0.001785	0.001851	0.0018	0.00187	0.001847	0.001789	0.00162	0.00164	0.001697	0.001816	0.001816	0.001772	0.001754	0.001774	0.001785	0.001799	0.001583	0.001696	0.00168	0.00173	0.00178	0.001842	0.001813	0.001808	0.001809	0.001811
								28.354	0.001804	0.001848	0.001891	0.001585	0.00172	0.001706	0.001848	0.00179	0.001856	0.001805	0.001876	0.001853	0.001796	0.00162	0.001642	0.0017	0.00182	0.001822	0.001779	0.001761	0.00178	0.001791	0.001804	0.001583	0.001698	0.001682	0.001733	0.001785	0.001847	0.00182	0.001815	0.001815	0.001818
								28.401	0.001811	0.001855	0.001898	0.001584	0.001724	0.001708	0.001853	0.001795	0.001861	0.00181	0.001882	0.001859	0.001804	0.001621	0.001644	0.001703	0.001823	0.001828	0.001785	0.001767	0.001786	0.001797	0.00181	0.001584	0.0017	0.001684	0.001737	0.001791	0.001853	0.001827	0.001821	0.001821	0.001826
								28.447	0.001818	0.001862	0.001904	0.001584	0.001729	0.001709	0.001859	0.0018	0.001865	0.001816	0.001887	0.001866	0.001811	0.001621	0.001646	0.001706	0.001827	0.001834	0.001792	0.001774	0.001793	0.001803	0.001815	0.001584	0.001702	0.001687	0.001741	0.001796	0.001858	0.001833	0.001828	0.001827	0.001833
								28.494	0.001826	0.001868	0.00191	0.001584	0.001733	0.00171	0.001865	0.001805	0.00187	0.001821	0.001893	0.001872	0.001819	0.001621	0.001648	0.00171	0.00183	0.00184	0.001799	0.00178	0.001799	0.001809	0.00182	0.001585	0.001704	0.001689	0.001745	0.001801	0.001864	0.001839	0.001834	0.001833	0.00184
								28.541	0.001834	0.001875	0.001917	0.001583	0.001738	0.001711	0.001871	0.00181	0.001875	0.001826	0.001899	0.001878	0.001827	0.001621	0.00165	0.001713	0.001834	0.001846	0.001806	0.001787	0.001805	0.001816	0.001826	0.001585	0.001706	0.001691	0.001749	0.001807	0.00187	0.001846	0.001841	0.001839	0.001847
								28.587	0.001842	0.001881	0.001923	0.001583	0.001743	0.001712	0.001876	0.001815	0.001879	0.001832	0.001905	0.001884	0.001835	0.001621	0.001653	0.001716	0.001837	0.001852	0.001813	0.001794	0.001812	0.001822	0.001832	0.001586	0.001708	0.001693	0.001753	0.001812	0.001876	0.001852	0.001848	0.001845	0.001855
								28.634	0.00185	0.001888	0.001929	0.001583	0.001748	0.001714	0.001882	0.00182	0.001883	0.001838	0.00191	0.00189	0.001843	0.00162	0.001655	0.001719	0.001841	0.001858	0.00182	0.001801	0.001818	0.001828	0.001838	0.001586	0.00171	0.001696	0.001757	0.001818	0.001882	0.001858	0.001855	0.001852	0.001862
								28.681	0.001858	0.001894	0.001935	0.001583	0.001752	0.001715	0.001888	0.001825	0.001887	0.001843	0.001916	0.001896	0.001852	0.001619	0.001658	0.001722	0.001844	0.001864	0.001827	0.001808	0.001825	0.001834	0.001844	0.001587	0.001712	0.001698	0.001762	0.001823	0.001888	0.001864	0.001862	0.001858	0.00187
								28.727	0.001867	0.001901	0.001941	0.001583	0.001757	0.001716	0.001894	0.00183	0.001891	0.001849	0.001922	0.001902	0.00186	0.001619	0.001661	0.001725	0.001848	0.001871	0.001835	0.001815	0.001832	0.001841	0.00185	0.001587	0.001714	0.0017	0.001766	0.001829	0.001894	0.00187	0.001869	0.001865	0.001877
								28.774	0.001875	0.001907	0.001947	0.001582	0.001762	0.001717	0.0019	0.001836	0.001895	0.001855	0.001927	0.001907	0.001869	0.001618	0.001664	0.001729	0.001851	0.001877	0.001842	0.001822	0.001838	0.001847	0.001856	0.001588	0.001716	0.001702	0.001771	0.001835	0.001901	0.001876	0.001876	0.001871	0.001885
								28.821	0.001884	0.001914	0.001953	0.001582	0.001767	0.001718	0.001905	0.001841	0.001899	0.001861	0.001933	0.001913	0.001878	0.001617	0.001667	0.001732	0.001854	0.001884	0.001849	0.00183	0.001845	0.001853	0.001863	0.001588	0.001718	0.001705	0.001776	0.00184	0.001907	0.001882	0.001884	0.001878	0.001893
								28.867	0.001893	0.00192	0.001959	0.001582	0.001772	0.001719	0.001911	0.001846	0.001903	0.001867	0.001938	0.001919	0.001887	0.001615	0.001669	0.001735	0.001857	0.00189	0.001856	0.001837	0.001852	0.00186	0.001869	0.001589	0.00172	0.001707	0.00178	0.001846	0.001914	0.001887	0.001891	0.001885	0.0019
								28.914	0.001902	0.001927	0.001965	0.001582	0.001776	0.00172	0.001917	0.001851	0.001907	0.001873	0.001944	0.001925	0.001896	0.001614	0.001672	0.001738	0.00186	0.001897	0.001864	0.001845	0.001859	0.001866	0.001876	0.00159	0.001722	0.001709	0.001785	0.001852	0.001921	0.001893	0.001898	0.001891	0.001908
								28.961	0.001911	0.001933	0.00197	0.001582	0.001781	0.001721	0.001922	0.001857	0.001911	0.00188	0.001949	0.001931	0.001905	0.001613	0.001675	0.001741	0.001864	0.001903	0.001871	0.001852	0.001866	0.001873	0.001883	0.00159	0.001724	0.001712	0.00179	0.001858	0.001928	0.001898	0.001906	0.001898	0.001916
								29.007	0.001921	0.001939	0.001976	0.001581	0.001786	0.001722	0.001928	0.001862	0.001915	0.001886	0.001954	0.001937	0.001915	0.001611	0.001678	0.001744	0.001867	0.00191	0.001878	0.00186	0.001873	0.00188	0.001891	0.001591	0.001725	0.001714	0.001796	0.001863	0.001936	0.001904	0.001913	0.001905	0.001924
								29.054	0.00193	0.001946	0.001982	0.001581	0.00179	0.001723	0.001933	0.001868	0.001919	0.001892	0.001959	0.001943	0.001924	0.001609	0.001681	0.001748	0.00187	0.001917	0.001886	0.001867	0.001881	0.001886	0.001898	0.001591	0.001727	0.001717	0.001801	0.001869	0.001943	0.001909	0.001921	0.001912	0.001932
								29.101	0.00194	0.001952	0.001988	0.001581	0.001795	0.001724	0.001938	0.001873	0.001923	0.001899	0.001965	0.001948	0.001934	0.001608	0.001684	0.001751	0.001873	0.001924	0.001893	0.001875	0.001888	0.001893	0.001905	0.001592	0.001729	0.001719	0.001806	0.001875	0.00195	0.001914	0.001928	0.001919	0.00194
								29.147	0.001949	0.001958	0.001993	0.001581	0.001799	0.001725	0.001944	0.001879	0.001927	0.001905	0.00197	0.001954	0.001943	0.001606	0.001687	0.001754	0.001875	0.00193	0.0019	0.001883	0.001895	0.0019	0.001913	0.001592	0.00173	0.001722	0.001811	0.001881	0.001958	0.00192	0.001936	0.001926	0.001947
								29.194	0.001959	0.001965	0.001999	0.00158	0.001804	0.001726	0.001949	0.001885	0.001931	0.001912	0.001975	0.00196	0.001953	0.001604	0.00169	0.001757	0.001878	0.001937	0.001907	0.001891	0.001903	0.001906	0.001921	0.001593	0.001732	0.001724	0.001817	0.001886	0.001966	0.001925	0.001944	0.001933	0.001955
								29.241	0.001969	0.001971	0.002005	0.00158	0.001808	0.001727	0.001954	0.00189	0.001935	0.001918	0.00198	0.001966	0.001962	0.001602	0.001693	0.00176	0.001881	0.001944	0.001914	0.001898	0.00191	0.001913	0.001929	0.001593	0.001733	0.001727	0.001822	0.001892	0.001973	0.00193	0.001951	0.001941	0.001963
								29.287	0.001979	0.001978	0.002011	0.001579	0.001812	0.001728	0.001958	0.001896	0.001939	0.001925	0.001985	0.001972	0.001972	0.0016	0.001695	0.001763	0.001884	0.001951	0.001921	0.001906	0.001918	0.00192	0.001937	0.001593	0.001735	0.001729	0.001828	0.001897	0.001981	0.001935	0.001959	0.001948	0.001971
								29.334	0.001989	0.001985	0.002017	0.001579	0.001816	0.001729	0.001963	0.001902	0.001943	0.001932	0.001989	0.001978	0.001982	0.001598	0.001698	0.001766	0.001887	0.001959	0.001928	0.001914	0.001926	0.001927	0.001945	0.001594	0.001736	0.001732	0.001834	0.001903	0.001989	0.00194	0.001967	0.001955	0.001979
								29.381	0.001999	0.001991	0.002023	0.001578	0.00182	0.00173	0.001967	0.001909	0.001948	0.001938	0.001994	0.001984	0.001992	0.001596	0.001701	0.001769	0.001889	0.001966	0.001935	0.001922	0.001933	0.001934	0.001953	0.001594	0.001737	0.001735	0.001839	0.001909	0.001997	0.001945	0.001974	0.001963	0.001988
								29.428	0.00201	0.001998	0.002029	0.001578	0.001824	0.001732	0.001972	0.001915	0.001952	0.001945	0.001999	0.00199	0.002001	0.001595	0.001703	0.001772	0.001892	0.001973	0.001942	0.00193	0.001941	0.001941	0.001962	0.001594	0.001739	0.001738	0.001845	0.001914	0.002005	0.00195	0.001982	0.00197	0.001996
								29.474	0.00202	0.002005	0.002035	0.001577	0.001827	0.001733	0.001976	0.001921	0.001957	0.001952	0.002004	0.001997	0.002011	0.001593	0.001706	0.001776	0.001895	0.001981	0.001949	0.001938	0.001949	0.001948	0.00197	0.001594	0.00174	0.001741	0.001851	0.00192	0.002013	0.001956	0.00199	0.001978	0.002004
								29.521	0.002031	0.002012	0.002041	0.001576	0.001831	0.001735	0.00198	0.001927	0.001962	0.001959	0.002008	0.002003	0.002021	0.001591	0.001708	0.001779	0.001898	0.001988	0.001956	0.001946	0.001957	0.001955	0.001979	0.001594	0.001741	0.001744	0.001856	0.001925	0.002021	0.001961	0.001997	0.001986	0.002012
								29.568	0.002041	0.002019	0.002048	0.001576	0.001834	0.001736	0.001984	0.001934	0.001967	0.001965	0.002013	0.002009	0.00203	0.001589	0.00171	0.001782	0.0019	0.001996	0.001963	0.001954	0.001965	0.001962	0.001988	0.001594	0.001742	0.001747	0.001862	0.00193	0.002029	0.001966	0.002005	0.001994	0.00202
								29.614	0.002052	0.002026	0.002054	0.001575	0.001837	0.001738	0.001988	0.00194	0.001972	0.001972	0.002018	0.002015	0.00204	0.001587	0.001712	0.001785	0.001903	0.002004	0.001969	0.001962	0.001973	0.00197	0.001997	0.001594	0.001743	0.00175	0.001868	0.001936	0.002037	0.001971	0.002013	0.002002	0.002028
								29.661	0.002062	0.002034	0.002061	0.001574	0.00184	0.001739	0.001991	0.001947	0.001977	0.001979	0.002022	0.002022	0.002049	0.001586	0.001714	0.001788	0.001905	0.002011	0.001976	0.001971	0.001981	0.001977	0.002006	0.001594	0.001744	0.001753	0.001874	0.001941	0.002046	0.001977	0.002021	0.00201	0.002037
								29.708	0.002073	0.002041	0.002067	0.001573	0.001843	0.001741	0.001995	0.001954	0.001982	0.001986	0.002027	0.002028	0.002059	0.001584	0.001716	0.001791	0.001908	0.002019	0.001983	0.001979	0.00199	0.001984	0.002015	0.001594	0.001745	0.001756	0.00188	0.001946	0.002054	0.001982	0.002028	0.002018	0.002045
								29.754	0.002084	0.002049	0.002074	0.001572	0.001846	0.001743	0.001998	0.00196	0.001988	0.001993	0.002032	0.002035	0.002068	0.001583	0.001718	0.001795	0.001911	0.002027	0.001989	0.001987	0.001998	0.001992	0.002024	0.001594	0.001746	0.001759	0.001886	0.001952	0.002062	0.001988	0.002036	0.002026	0.002053
								29.801	0.002095	0.002057	0.002081	0.001571	0.001848	0.001745	0.002001	0.001967	0.001993	0.002	0.002037	0.002042	0.002078	0.001581	0.00172	0.001798	0.001913	0.002035	0.001996	0.001995	0.002006	0.002	0.002033	0.001593	0.001747	0.001762	0.001892	0.001957	0.00207	0.001993	0.002044	0.002034	0.002061
								29.848	0.002106	0.002065	0.002088	0.00157	0.00185	0.001747	0.002004	0.001974	0.001999	0.002006	0.002041	0.002048	0.002087	0.00158	0.001721	0.001801	0.001916	0.002044	0.002002	0.002004	0.002015	0.002007	0.002042	0.001593	0.001747	0.001766	0.001897	0.001962	0.002078	0.001999	0.002052	0.002042	0.00207
								29.894	0.002117	0.002073	0.002095	0.001569	0.001852	0.001749	0.002008	0.001981	0.002005	0.002013	0.002046	0.002055	0.002096	0.001579	0.001723	0.001804	0.001919	0.002052	0.002009	0.002012	0.002023	0.002015	0.002052	0.001592	0.001748	0.001769	0.001903	0.001967	0.002086	0.002005	0.00206	0.002051	0.002078
								29.941	0.002128	0.002081	0.002102	0.001568	0.001854	0.001751	0.00201	0.001988	0.002011	0.00202	0.002051	0.002062	0.002105	0.001578	0.001724	0.001808	0.001922	0.00206	0.002015	0.002021	0.002032	0.002023	0.002061	0.001591	0.001749	0.001773	0.001909	0.001972	0.002094	0.002011	0.002068	0.002059	0.002086
								29.988	0.002139	0.00209	0.00211	0.001567	0.001856	0.001753	0.002013	0.001995	0.002017	0.002027	0.002056	0.002069	0.002114	0.001577	0.001726	0.001811	0.001924	0.002068	0.002021	0.002029	0.002041	0.002031	0.002071	0.001591	0.00175	0.001776	0.001915	0.001978	0.002102	0.002017	0.002076	0.002068	0.002094
								30.034	0.002151	0.002099	0.002117	0.001566	0.001858	0.001755	0.002016	0.002003	0.002023	0.002034	0.002061	0.002077	0.002123	0.001576	0.001727	0.001815	0.001927	0.002076	0.002028	0.002038	0.00205	0.002039	0.002081	0.00159	0.00175	0.001779	0.001921	0.001983	0.002109	0.002023	0.002084	0.002077	0.002103
								30.081	0.002162	0.002108	0.002125	0.001565	0.001859	0.001757	0.002019	0.00201	0.00203	0.002041	0.002066	0.002084	0.002132	0.001575	0.001729	0.001818	0.00193	0.002085	0.002034	0.002046	0.002058	0.002047	0.00209	0.001588	0.001751	0.001783	0.001927	0.001988	0.002117	0.00203	0.002092	0.002086	0.002111
								30.128	0.002173	0.002117	0.002133	0.001564	0.001861	0.00176	0.002021	0.002017	0.002036	0.002047	0.002072	0.002091	0.002141	0.001574	0.00173	0.001821	0.001933	0.002093	0.00204	0.002055	0.002067	0.002055	0.0021	0.001587	0.001752	0.001786	0.001933	0.001994	0.002125	0.002037	0.0021	0.002094	0.002119
								30.174	0.002185	0.002126	0.002141	0.001563	0.001862	0.001762	0.002024	0.002024	0.002042	0.002054	0.002077	0.002099	0.00215	0.001574	0.001731	0.001825	0.001936	0.002101	0.002047	0.002064	0.002076	0.002063	0.00211	0.001586	0.001753	0.00179	0.00194	0.001999	0.002132	0.002044	0.002108	0.002103	0.002127
								30.221	0.002196	0.002135	0.002149	0.001562	0.001863	0.001765	0.002027	0.002032	0.002049	0.002061	0.002083	0.002107	0.002159	0.001573	0.001732	0.001828	0.001939	0.00211	0.002053	0.002073	0.002085	0.002071	0.00212	0.001584	0.001753	0.001793	0.001946	0.002004	0.00214	0.002051	0.002117	0.002112	0.002135
								30.268	0.002208	0.002145	0.002157	0.001561	0.001864	0.001767	0.002029	0.002039	0.002055	0.002068	0.002088	0.002115	0.002168	0.001573	0.001734	0.001832	0.001942	0.002118	0.00206	0.002082	0.002094	0.002079	0.00213	0.001583	0.001754	0.001797	0.001952	0.00201	0.002147	0.002058	0.002125	0.002121	0.002144
								30.314	0.002219	0.002154	0.002165	0.001559	0.001865	0.00177	0.002032	0.002047	0.002062	0.002075	0.002094	0.002123	0.002177	0.001573	0.001735	0.001835	0.001945	0.002126	0.002066	0.002091	0.002104	0.002088	0.002141	0.001581	0.001755	0.0018	0.001958	0.002015	0.002155	0.002065	0.002134	0.002131	0.002152
								30.361	0.002231	0.002164	0.002174	0.001558	0.001866	0.001772	0.002034	0.002054	0.002069	0.002082	0.0021	0.002131	0.002185	0.001573	0.001736	0.001839	0.001949	0.002134	0.002072	0.002101	0.002113	0.002096	0.002151	0.001579	0.001756	0.001804	0.001964	0.002021	0.002162	0.002073	0.002142	0.00214	0.00216
								30.408	0.002243	0.002174	0.002182	0.001557	0.001866	0.001775	0.002037	0.002062	0.002075	0.002089	0.002107	0.002139	0.002194	0.001573	0.001738	0.001843	0.001952	0.002142	0.002079	0.00211	0.002122	0.002104	0.002162	0.001577	0.001757	0.001807	0.00197	0.002026	0.002169	0.00208	0.002151	0.002149	0.002168
								30.454	0.002255	0.002185	0.002191	0.001556	0.001867	0.001778	0.002039	0.002069	0.002082	0.002096	0.002113	0.002148	0.002203	0.001573	0.001739	0.001846	0.001956	0.00215	0.002085	0.002119	0.002131	0.002113	0.002172	0.001574	0.001758	0.001811	0.001977	0.002032	0.002176	0.002088	0.00216	0.002159	0.002176
								30.501	0.002266	0.002195	0.002199	0.001554	0.001867	0.001781	0.002042	0.002077	0.002088	0.002103	0.00212	0.002156	0.002211	0.001573	0.001741	0.00185	0.001959	0.002158	0.002092	0.002129	0.002141	0.002121	0.002183	0.001572	0.001759	0.001814	0.001983	0.002038	0.002183	0.002096	0.002169	0.002168	0.002185
								30.548	0.002278	0.002206	0.002208	0.001553	0.001868	0.001784	0.002044	0.002084	0.002095	0.002109	0.002127	0.002165	0.00222	0.001574	0.001742	0.001853	0.001963	0.002166	0.002099	0.002139	0.00215	0.00213	0.002194	0.00157	0.00176	0.001818	0.001989	0.002044	0.00219	0.002105	0.002178	0.002178	0.002193
								30.594	0.00229	0.002217	0.002217	0.001552	0.001868	0.001787	0.002047	0.002092	0.002102	0.002116	0.002134	0.002174	0.002229	0.001574	0.001744	0.001857	0.001967	0.002174	0.002106	0.002149	0.002159	0.002138	0.002204	0.001567	0.001762	0.001821	0.001996	0.00205	0.002197	0.002113	0.002187	0.002188	0.002201
								30.641	0.002302	0.002228	0.002226	0.00155	0.001868	0.00179	0.002049	0.0021	0.002108	0.002123	0.002142	0.002183	0.002238	0.001575	0.001746	0.001861	0.001971	0.002181	0.002113	0.002159	0.002169	0.002147	0.002215	0.001564	0.001763	0.001824	0.002002	0.002056	0.002204	0.002122	0.002196	0.002198	0.00221
								30.688	0.002314	0.002239	0.002235	0.001549	0.001869	0.001793	0.002052	0.002108	0.002115	0.002131	0.002149	0.002193	0.002247	0.001575	0.001748	0.001864	0.001974	0.002189	0.00212	0.002169	0.002178	0.002155	0.002227	0.001561	0.001765	0.001828	0.002009	0.002062	0.002211	0.002131	0.002206	0.002208	0.002218
								30.734	0.002326	0.00225	0.002244	0.001548	0.001869	0.001796	0.002055	0.002115	0.002122	0.002138	0.002157	0.002202	0.002255	0.001576	0.00175	0.001868	0.001979	0.002196	0.002127	0.002179	0.002188	0.002164	0.002238	0.001559	0.001766	0.001831	0.002015	0.002068	0.002218	0.00214	0.002215	0.002218	0.002227
								30.781	0.002338	0.002262	0.002252	0.001546	0.001869	0.001799	0.002057	0.002123	0.002128	0.002145	0.002166	0.002212	0.002264	0.001576	0.001752	0.001872	0.001983	0.002204	0.002134	0.002189	0.002197	0.002173	0.002249	0.001556	0.001768	0.001834	0.002022	0.002075	0.002225	0.002149	0.002225	0.002228	0.002235
								30.828	0.00235	0.002274	0.002261	0.001545	0.001869	0.001802	0.00206	0.002131	0.002135	0.002152	0.002174	0.002221	0.002273	0.001577	0.001755	0.001875	0.001987	0.002211	0.002142	0.002199	0.002207	0.002181	0.002261	0.001553	0.00177	0.001837	0.002029	0.002081	0.002232	0.002158	0.002235	0.002238	0.002244
								30.874	0.002362	0.002286	0.002271	0.001543	0.00187	0.001806	0.002063	0.002139	0.002142	0.00216	0.002182	0.002231	0.002283	0.001578	0.001757	0.001879	0.001992	0.002218	0.00215	0.00221	0.002216	0.00219	0.002272	0.001549	0.001772	0.00184	0.002035	0.002088	0.002239	0.002167	0.002245	0.002249	0.002253
								30.921	0.002374	0.002298	0.00228	0.001542	0.00187	0.001809	0.002066	0.002147	0.002149	0.002167	0.002191	0.002241	0.002292	0.001579	0.00176	0.001882	0.001996	0.002225	0.002157	0.002221	0.002226	0.002199	0.002284	0.001546	0.001774	0.001843	0.002042	0.002095	0.002245	0.002177	0.002255	0.002259	0.002262
								30.968	0.002386	0.00231	0.002289	0.00154	0.00187	0.001812	0.002069	0.002156	0.002156	0.002175	0.0022	0.002252	0.002301	0.001579	0.001763	0.001886	0.002001	0.002232	0.002166	0.002231	0.002236	0.002208	0.002296	0.001543	0.001776	0.001846	0.002049	0.002102	0.002252	0.002187	0.002266	0.00227	0.002271
								31.014	0.002398	0.002323	0.002298	0.001539	0.00187	0.001816	0.002072	0.002164	0.002162	0.002182	0.00221	0.002262	0.002311	0.00158	0.001766	0.001889	0.002005	0.002239	0.002174	0.002242	0.002245	0.002217	0.002308	0.00154	0.001778	0.001849	0.002056	0.002109	0.002259	0.002197	0.002276	0.00228	0.00228
								31.061	0.00241	0.002336	0.002307	0.001537	0.00187	0.001819	0.002075	0.002173	0.002169	0.00219	0.002219	0.002272	0.00232	0.001581	0.001769	0.001892	0.00201	0.002245	0.002182	0.002253	0.002255	0.002226	0.00232	0.001537	0.001781	0.001852	0.002063	0.002116	0.002266	0.002207	0.002287	0.002291	0.002289
								31.108	0.002422	0.002349	0.002316	0.001536	0.00187	0.001823	0.002078	0.002181	0.002176	0.002198	0.002229	0.002283	0.00233	0.001582	0.001772	0.001895	0.002015	0.002252	0.002191	0.002264	0.002265	0.002235	0.002332	0.001534	0.001783	0.001854	0.00207	0.002123	0.002273	0.002217	0.002297	0.002302	0.002298
								31.154	0.002435	0.002362	0.002325	0.001534	0.001871	0.001826	0.002082	0.00219	0.002183	0.002206	0.002239	0.002294	0.00234	0.001582	0.001776	0.001899	0.00202	0.002259	0.0022	0.002275	0.002275	0.002245	0.002344	0.001531	0.001786	0.001857	0.002077	0.00213	0.00228	0.002227	0.002308	0.002313	0.002307
								31.201	0.002447	0.002375	0.002334	0.001533	0.001871	0.00183	0.002085	0.002199	0.00219	0.002214	0.002249	0.002305	0.00235	0.001583	0.001779	0.001902	0.002025	0.002265	0.002209	0.002286	0.002285	0.002254	0.002356	0.001528	0.001789	0.00186	0.002084	0.002138	0.002288	0.002238	0.002319	0.002324	0.002317
								31.248	0.002459	0.002389	0.002344	0.001531	0.001871	0.001833	0.002089	0.002207	0.002197	0.002222	0.002259	0.002316	0.00236	0.001584	0.001783	0.001905	0.00203	0.002272	0.002218	0.002297	0.002294	0.002264	0.002369	0.001525	0.001792	0.001863	0.002091	0.002145	0.002295	0.002248	0.00233	0.002335	0.002326
								31.294	0.002472	0.002403	0.002353	0.00153	0.001872	0.001837	0.002093	0.002216	0.002204	0.002231	0.002269	0.002327	0.002371	0.001585	0.001787	0.001908	0.002036	0.002278	0.002227	0.002308	0.002304	0.002273	0.002381	0.001522	0.001795	0.001865	0.002098	0.002153	0.002302	0.002259	0.002342	0.002346	0.002336
								31.341	0.002484	0.002417	0.002362	0.001528	0.001872	0.001841	0.002097	0.002226	0.002211	0.002239	0.00228	0.002338	0.002381	0.001585	0.001791	0.001911	0.002041	0.002284	0.002237	0.002319	0.002314	0.002283	0.002394	0.001519	0.001799	0.001868	0.002106	0.002161	0.00231	0.00227	0.002353	0.002357	0.002346
								31.388	0.002496	0.002431	0.002371	0.001526	0.001872	0.001844	0.0021	0.002235	0.002218	0.002248	0.00229	0.002349	0.002392	0.001586	0.001795	0.001913	0.002046	0.002291	0.002247	0.00233	0.002324	0.002293	0.002406	0.001516	0.001802	0.001871	0.002113	0.002169	0.002318	0.002281	0.002364	0.002368	0.002356
								31.434	0.002509	0.002445	0.002381	0.001525	0.001873	0.001848	0.002105	0.002244	0.002226	0.002257	0.002301	0.00236	0.002403	0.001586	0.001799	0.001916	0.002052	0.002297	0.002257	0.002341	0.002334	0.002303	0.002419	0.001513	0.001805	0.001873	0.00212	0.002177	0.002325	0.002292	0.002376	0.002379	0.002366
								31.481	0.002521	0.00246	0.00239	0.001523	0.001873	0.001852	0.002109	0.002254	0.002233	0.002266	0.002312	0.002372	0.002414	0.001587	0.001803	0.001919	0.002057	0.002303	0.002267	0.002352	0.002344	0.002313	0.002432	0.00151	0.001809	0.001876	0.002128	0.002185	0.002333	0.002303	0.002388	0.002391	0.002376
								31.528	0.002534	0.002474	0.002399	0.001522	0.001874	0.001856	0.002113	0.002263	0.002241	0.002275	0.002323	0.002383	0.002425	0.001587	0.001807	0.001921	0.002063	0.002309	0.002277	0.002364	0.002354	0.002323	0.002445	0.001508	0.001813	0.001879	0.002135	0.002193	0.002341	0.002314	0.0024	0.002402	0.002387
								31.574	0.002547	0.002489	0.002409	0.00152	0.001875	0.00186	0.002117	0.002273	0.002248	0.002284	0.002335	0.002395	0.002437	0.001588	0.001811	0.001924	0.002068	0.002315	0.002287	0.002375	0.002364	0.002334	0.002457	0.001505	0.001817	0.001881	0.002143	0.002202	0.00235	0.002326	0.002411	0.002413	0.002397
								31.621	0.002559	0.002504	0.002418	0.001519	0.001875	0.001864	0.002122	0.002282	0.002256	0.002293	0.002346	0.002406	0.002448	0.001588	0.001816	0.001926	0.002074	0.002321	0.002297	0.002386	0.002374	0.002345	0.00247	0.001502	0.00182	0.001884	0.00215	0.00221	0.002358	0.002337	0.002423	0.002425	0.002408
								31.668	0.002572	0.002519	0.002427	0.001517	0.001876	0.001867	0.002126	0.002292	0.002263	0.002303	0.002357	0.002418	0.00246	0.001589	0.00182	0.001928	0.002079	0.002328	0.002308	0.002397	0.002384	0.002355	0.002484	0.0015	0.001824	0.001887	0.002158	0.002218	0.002366	0.002348	0.002435	0.002436	0.002419
								31.714	0.002585	0.002534	0.002437	0.001516	0.001877	0.001871	0.002131	0.002302	0.002271	0.002312	0.002369	0.002429	0.002472	0.001589	0.001824	0.001931	0.002085	0.002334	0.002318	0.002409	0.002394	0.002366	0.002497	0.001498	0.001828	0.00189	0.002166	0.002227	0.002375	0.00236	0.002448	0.002447	0.00243
								31.761	0.002598	0.00255	0.002446	0.001514	0.001878	0.001875	0.002136	0.002311	0.002279	0.002322	0.002381	0.002441	0.002484	0.001589	0.001828	0.001933	0.00209	0.00234	0.002329	0.00242	0.002404	0.002378	0.00251	0.001496	0.001832	0.001893	0.002173	0.002236	0.002384	0.002372	0.00246	0.002459	0.002441
								31.808	0.00261	0.002565	0.002456	0.001512	0.001879	0.001879	0.002141	0.002321	0.002287	0.002332	0.002392	0.002452	0.002496	0.001589	0.001833	0.001935	0.002096	0.002346	0.002339	0.002431	0.002414	0.002389	0.002523	0.001493	0.001836	0.001896	0.002181	0.002244	0.002393	0.002383	0.002472	0.00247	0.002452
								31.854	0.002623	0.002581	0.002465	0.001511	0.00188	0.001883	0.002145	0.002331	0.002295	0.002342	0.002404	0.002464	0.002508	0.00159	0.001837	0.001937	0.002102	0.002352	0.00235	0.002443	0.002424	0.002401	0.002536	0.001491	0.00184	0.001899	0.002189	0.002253	0.002402	0.002395	0.002484	0.002482	0.002464
								31.901	0.002636	0.002597	0.002475	0.00151	0.001881	0.001888	0.00215	0.002341	0.002303	0.002352	0.002416	0.002476	0.002521	0.00159	0.001841	0.001939	0.002107	0.002358	0.00236	0.002454	0.002434	0.002412	0.00255	0.001489	0.001844	0.001902	0.002197	0.002262	0.002411	0.002407	0.002496	0.002493	0.002475
								31.948	0.002649	0.002612	0.002484	0.001508	0.001882	0.001892	0.002155	0.00235	0.002311	0.002363	0.002427	0.002487	0.002533	0.00159	0.001845	0.001941	0.002113	0.002364	0.002371	0.002465	0.002444	0.002424	0.002563	0.001487	0.001847	0.001906	0.002204	0.002271	0.00242	0.002419	0.002509	0.002505	0.002487
								31.994	0.002663	0.002628	0.002494	0.001507	0.001883	0.001896	0.00216	0.00236	0.002319	0.002373	0.002439	0.002499	0.002545	0.00159	0.001849	0.001944	0.002119	0.002371	0.002381	0.002477	0.002454	0.002436	0.002576	0.001486	0.001851	0.001909	0.002212	0.00228	0.002429	0.002431	0.002521	0.002516	0.002499
								32.041	0.002676	0.002644	0.002504	0.001505	0.001884	0.0019	0.002165	0.00237	0.002328	0.002384	0.002451	0.00251	0.002558	0.00159	0.001853	0.001946	0.002124	0.002377	0.002392	0.002488	0.002464	0.002449	0.00259	0.001484	0.001855	0.001913	0.00222	0.002289	0.002438	0.002443	0.002533	0.002528	0.002511
								32.088	0.002689	0.00266	0.002514	0.001504	0.001886	0.001904	0.002171	0.002379	0.002336	0.002394	0.002463	0.002522	0.00257	0.00159	0.001856	0.001948	0.00213	0.002383	0.002402	0.002499	0.002474	0.002461	0.002603	0.001482	0.001858	0.001917	0.002227	0.002297	0.002448	0.002455	0.002546	0.002539	0.002523
								32.134	0.002702	0.002676	0.002524	0.001503	0.001887	0.001909	0.002176	0.002389	0.002345	0.002405	0.002475	0.002533	0.002583	0.00159	0.00186	0.00195	0.002135	0.002389	0.002412	0.002511	0.002484	0.002474	0.002617	0.001481	0.001862	0.001921	0.002235	0.002306	0.002457	0.002467	0.002558	0.00255	0.002535
								32.181	0.002716	0.002693	0.002534	0.001501	0.001889	0.001913	0.002181	0.002398	0.002353	0.002416	0.002487	0.002545	0.002596	0.00159	0.001863	0.001952	0.002141	0.002395	0.002422	0.002522	0.002494	0.002487	0.00263	0.001479	0.001865	0.001925	0.002243	0.002315	0.002467	0.002479	0.00257	0.002562	0.002548
								32.228	0.002729	0.002709	0.002544	0.0015	0.00189	0.001918	0.002186	0.002408	0.002362	0.002427	0.002499	0.002556	0.002608	0.00159	0.001867	0.001954	0.002147	0.002402	0.002432	0.002533	0.002504	0.0025	0.002644	0.001478	0.001868	0.001929	0.00225	0.002324	0.002476	0.002491	0.002583	0.002573	0.00256
								32.274	0.002743	0.002725	0.002555	0.001499	0.001892	0.001922	0.002191	0.002417	0.002371	0.002438	0.002511	0.002568	0.002621	0.00159	0.00187	0.001956	0.002152	0.002408	0.002442	0.002545	0.002514	0.002513	0.002657	0.001476	0.001871	0.001933	0.002258	0.002334	0.002486	0.002503	0.002595	0.002585	0.002573
								32.321	0.002756	0.002741	0.002565	0.001498	0.001894	0.001927	0.002197	0.002426	0.002379	0.002449	0.002523	0.002579	0.002633	0.00159	0.001873	0.001959	0.002158	0.002414	0.002452	0.002556	0.002523	0.002526	0.002671	0.001475	0.001874	0.001938	0.002265	0.002343	0.002496	0.002515	0.002607	0.002596	0.002586
								32.368	0.00277	0.002757	0.002576	0.001497	0.001895	0.001931	0.002202	0.002435	0.002388	0.002461	0.002535	0.002591	0.002646	0.00159	0.001875	0.001961	0.002164	0.002421	0.002462	0.002567	0.002533	0.00254	0.002685	0.001474	0.001877	0.001942	0.002272	0.002352	0.002505	0.002527	0.002619	0.002608	0.002599
								32.414	0.002784	0.002774	0.002587	0.001495	0.001897	0.001936	0.002207	0.002444	0.002397	0.002472	0.002547	0.002602	0.002658	0.001589	0.001878	0.001963	0.00217	0.002427	0.002472	0.002578	0.002543	0.002553	0.002698	0.001473	0.00188	0.001947	0.002279	0.002361	0.002515	0.002539	0.002631	0.002619	0.002612
								32.461	0.002798	0.00279	0.002598	0.001494	0.001899	0.001941	0.002212	0.002453	0.002406	0.002483	0.00256	0.002613	0.002671	0.001589	0.00188	0.001966	0.002175	0.002433	0.002481	0.00259	0.002553	0.002567	0.002712	0.001472	0.001883	0.001952	0.002286	0.00237	0.002525	0.002551	0.002643	0.00263	0.002625
								32.508	0.002812	0.002806	0.002609	0.001493	0.001901	0.001946	0.002217	0.002462	0.002415	0.002495	0.002572	0.002625	0.002683	0.001589	0.001883	0.001968	0.002181	0.00244	0.002491	0.002601	0.002563	0.002581	0.002726	0.001471	0.001886	0.001957	0.002293	0.002379	0.002534	0.002563	0.002655	0.002642	0.002639
								32.554	0.002826	0.002823	0.002621	0.001492	0.001903	0.00195	0.002223	0.00247	0.002424	0.002507	0.002584	0.002636	0.002696	0.001589	0.001885	0.001971	0.002187	0.002446	0.0025	0.002612	0.002573	0.002595	0.002739	0.00147	0.001888	0.001962	0.0023	0.002388	0.002544	0.002575	0.002667	0.002653	0.002652
								32.601	0.00284	0.002839	0.002632	0.001491	0.001905	0.001955	0.002228	0.002479	0.002433	0.002518	0.002596	0.002647	0.002708	0.001589	0.001887	0.001973	0.002193	0.002453	0.002509	0.002623	0.002583	0.00261	0.002753	0.001469	0.001891	0.001967	0.002307	0.002397	0.002553	0.002587	0.002679	0.002665	0.002666
								32.648	0.002854	0.002855	0.002644	0.00149	0.001908	0.00196	0.002233	0.002488	0.002443	0.00253	0.002609	0.002658	0.00272	0.001589	0.001888	0.001976	0.002199	0.00246	0.002518	0.002634	0.002593	0.002624	0.002767	0.001468	0.001893	0.001972	0.002314	0.002406	0.002563	0.002599	0.002691	0.002677	0.00268
								32.694	0.002868	0.002872	0.002656	0.001489	0.00191	0.001966	0.002238	0.002496	0.002452	0.002542	0.002621	0.00267	0.002733	0.001589	0.00189	0.001979	0.002205	0.002467	0.002527	0.002645	0.002603	0.002638	0.00278	0.001468	0.001896	0.001978	0.00232	0.002415	0.002572	0.002611	0.002703	0.002689	0.002694
								32.741	0.002883	0.002888	0.002668	0.001488	0.001912	0.001971	0.002243	0.002505	0.002461	0.002554	0.002634	0.002681	0.002745	0.00159	0.001891	0.001982	0.002211	0.002473	0.002536	0.002657	0.002613	0.002653	0.002794	0.001467	0.001898	0.001983	0.002327	0.002424	0.002581	0.002623	0.002714	0.0027	0.002708
								32.788	0.002897	0.002904	0.00268	0.001487	0.001915	0.001976	0.002248	0.002513	0.00247	0.002565	0.002646	0.002692	0.002757	0.00159	0.001893	0.001985	0.002218	0.00248	0.002546	0.002668	0.002623	0.002668	0.002808	0.001467	0.001901	0.001989	0.002333	0.002433	0.002591	0.002635	0.002726	0.002712	0.002722
								32.834	0.002912	0.002921	0.002693	0.001487	0.001917	0.001981	0.002253	0.002521	0.00248	0.002577	0.002659	0.002703	0.002769	0.00159	0.001894	0.001988	0.002224	0.002487	0.002555	0.002679	0.002633	0.002683	0.002821	0.001466	0.001903	0.001994	0.002339	0.002442	0.0026	0.002647	0.002737	0.002724	0.002736
								32.881	0.002926	0.002937	0.002705	0.001486	0.00192	0.001986	0.002258	0.00253	0.002489	0.002589	0.002672	0.002715	0.002781	0.00159	0.001895	0.001992	0.00223	0.002495	0.002564	0.00269	0.002643	0.002698	0.002835	0.001466	0.001905	0.001999	0.002345	0.002451	0.002609	0.002659	0.002749	0.002736	0.00275
								32.928	0.002941	0.002954	0.002718	0.001485	0.001922	0.001992	0.002264	0.002538	0.002499	0.002602	0.002684	0.002726	0.002793	0.00159	0.001895	0.001995	0.002236	0.002502	0.002573	0.002701	0.002653	0.002713	0.002848	0.001466	0.001908	0.002005	0.002351	0.00246	0.002618	0.002671	0.00276	0.002749	0.002765
								32.974	0.002955	0.00297	0.002731	0.001484	0.001925	0.001997	0.002269	0.002547	0.002508	0.002614	0.002697	0.002737	0.002804	0.001591	0.001896	0.001999	0.002243	0.002509	0.002582	0.002712	0.002664	0.002728	0.002862	0.001466	0.00191	0.00201	0.002356	0.002468	0.002627	0.002683	0.002771	0.002761	0.002779
								33.021	0.00297	0.002987	0.002744	0.001483	0.001928	0.002002	0.002274	0.002555	0.002518	0.002626	0.00271	0.002748	0.002816	0.001591	0.001897	0.002002	0.002249	0.002517	0.002591	0.002723	0.002674	0.002743	0.002875	0.001466	0.001913	0.002016	0.002362	0.002477	0.002636	0.002696	0.002782	0.002773	0.002793
								33.068	0.002985	0.003004	0.002758	0.001482	0.00193	0.002008	0.002279	0.002564	0.002528	0.002638	0.002723	0.002759	0.002828	0.001592	0.001897	0.002006	0.002256	0.002525	0.0026	0.002733	0.002685	0.002758	0.002888	0.001466	0.001915	0.002021	0.002367	0.002486	0.002645	0.002708	0.002793	0.002786	0.002808
								33.114	0.003	0.00302	0.002772	0.001482	0.001933	0.002013	0.002284	0.002572	0.002538	0.002651	0.002736	0.00277	0.00284	0.001592	0.001898	0.002009	0.002263	0.002532	0.002609	0.002744	0.002695	0.002773	0.002902	0.001466	0.001918	0.002026	0.002373	0.002495	0.002654	0.00272	0.002804	0.002799	0.002823
								33.161	0.003015	0.003037	0.002785	0.001481	0.001936	0.002018	0.002289	0.002581	0.002548	0.002663	0.00275	0.002782	0.002852	0.001593	0.001898	0.002013	0.002269	0.00254	0.002619	0.002755	0.002706	0.002789	0.002915	0.001466	0.00192	0.002032	0.002378	0.002504	0.002663	0.002732	0.002815	0.002812	0.002837
								33.208	0.00303	0.003054	0.002799	0.00148	0.001939	0.002023	0.002294	0.00259	0.002557	0.002676	0.002763	0.002793	0.002863	0.001593	0.001899	0.002017	0.002276	0.002548	0.002628	0.002766	0.002717	0.002804	0.002928	0.001466	0.001923	0.002037	0.002383	0.002513	0.002671	0.002744	0.002825	0.002825	0.002852
								33.255	0.003045	0.003071	0.002814	0.001479	0.001942	0.002028	0.002299	0.002599	0.002567	0.002689	0.002777	0.002804	0.002875	0.001594	0.001899	0.002021	0.002283	0.002556	0.002638	0.002777	0.002728	0.002819	0.002941	0.001467	0.001926	0.002042	0.002388	0.002522	0.00268	0.002757	0.002836	0.002838	0.002866
								33.301	0.00306	0.003087	0.002828	0.001478	0.001945	0.002034	0.002304	0.002608	0.002578	0.002702	0.00279	0.002815	0.002887	0.001594	0.0019	0.002025	0.00229	0.002564	0.002648	0.002788	0.002739	0.002834	0.002954	0.001467	0.001928	0.002047	0.002393	0.002531	0.002689	0.002769	0.002847	0.002851	0.002881
								33.348	0.003076	0.003104	0.002843	0.001477	0.001949	0.002039	0.002309	0.002617	0.002588	0.002715	0.002804	0.002827	0.002898	0.001595	0.0019	0.002029	0.002296	0.002573	0.002658	0.002799	0.002751	0.002849	0.002967	0.001468	0.001931	0.002053	0.002398	0.00254	0.002697	0.002781	0.002857	0.002864	0.002895
								33.395	0.003091	0.003121	0.002857	0.001477	0.001952	0.002044	0.002314	0.002626	0.002598	0.002728	0.002818	0.002838	0.00291	0.001595	0.001901	0.002033	0.002303	0.002581	0.002668	0.002809	0.002762	0.002865	0.00298	0.001469	0.001934	0.002058	0.002403	0.002549	0.002706	0.002793	0.002868	0.002878	0.00291
								33.441	0.003106	0.003138	0.002872	0.001476	0.001955	0.002049	0.002319	0.002635	0.002608	0.002741	0.002832	0.00285	0.002922	0.001596	0.001901	0.002037	0.00231	0.00259	0.002678	0.00282	0.002774	0.00288	0.002992	0.001469	0.001938	0.002063	0.002407	0.002558	0.002715	0.002806	0.002878	0.002892	0.002924
								33.488	0.003122	0.003155	0.002887	0.001475	0.001959	0.002053	0.002324	0.002645	0.002619	0.002754	0.002846	0.002861	0.002934	0.001597	0.001902	0.002041	0.002317	0.002598	0.002688	0.002831	0.002786	0.002895	0.003005	0.00147	0.001941	0.002067	0.002412	0.002567	0.002723	0.002818	0.002889	0.002905	0.002939
								33.535	0.003138	0.003172	0.002902	0.001474	0.001962	0.002058	0.002329	0.002654	0.002629	0.002768	0.00286	0.002872	0.002946	0.001597	0.001903	0.002046	0.002324	0.002607	0.002699	0.002842	0.002798	0.00291	0.003018	0.001471	0.001944	0.002072	0.002417	0.002576	0.002732	0.00283	0.002899	0.002919	0.002953
								33.581	0.003153	0.003189	0.002918	0.001473	0.001966	0.002063	0.002334	0.002664	0.00264	0.002781	0.002875	0.002884	0.002957	0.001598	0.001903	0.00205	0.002331	0.002616	0.00271	0.002853	0.002811	0.002925	0.00303	0.001472	0.001948	0.002077	0.002422	0.002586	0.00274	0.002843	0.00291	0.002934	0.002968
								33.628	0.003169	0.003206	0.002933	0.001472	0.001969	0.002067	0.002339	0.002674	0.002651	0.002795	0.002889	0.002896	0.002969	0.001598	0.001904	0.002054	0.002337	0.002624	0.002721	0.002863	0.002823	0.002939	0.003043	0.001473	0.001951	0.002082	0.002426	0.002595	0.002749	0.002855	0.002921	0.002948	0.002982
								33.675	0.003185	0.003223	0.002949	0.001471	0.001973	0.002072	0.002345	0.002684	0.002662	0.002809	0.002904	0.002907	0.002982	0.001599	0.001905	0.002059	0.002344	0.002633	0.002732	0.002874	0.002836	0.002954	0.003055	0.001474	0.001955	0.002086	0.002431	0.002604	0.002758	0.002867	0.002931	0.002962	0.002996
								33.721	0.003201	0.00324	0.002964	0.00147	0.001977	0.002076	0.00235	0.002694	0.002673	0.002823	0.002918	0.002919	0.002994	0.0016	0.001906	0.002063	0.002351	0.002642	0.002744	0.002885	0.002849	0.002969	0.003067	0.001475	0.001959	0.002091	0.002436	0.002613	0.002766	0.00288	0.002942	0.002976	0.00301
								33.768	0.003217	0.003257	0.00298	0.001469	0.001981	0.00208	0.002355	0.002704	0.002684	0.002837	0.002933	0.00293	0.003006	0.0016	0.001908	0.002067	0.002358	0.002651	0.002755	0.002896	0.002862	0.002983	0.00308	0.001476	0.001962	0.002095	0.00244	0.002622	0.002775	0.002892	0.002953	0.002991	0.003025
								33.815	0.003234	0.003274	0.002996	0.001468	0.001985	0.002084	0.002361	0.002715	0.002695	0.002851	0.002948	0.002942	0.003018	0.001601	0.001909	0.002072	0.002365	0.00266	0.002767	0.002907	0.002876	0.002998	0.003092	0.001477	0.001966	0.002099	0.002445	0.002631	0.002784	0.002904	0.002964	0.003005	0.003039
								33.861	0.00325	0.003291	0.003012	0.001466	0.001989	0.002088	0.002367	0.002725	0.002706	0.002866	0.002963	0.002954	0.003031	0.001601	0.001911	0.002076	0.002372	0.002669	0.002779	0.002918	0.00289	0.003012	0.003104	0.001478	0.00197	0.002104	0.00245	0.002641	0.002793	0.002917	0.002975	0.00302	0.003053
								33.908	0.003267	0.003308	0.003028	0.001465	0.001993	0.002092	0.002372	0.002736	0.002717	0.00288	0.002978	0.002966	0.003044	0.001602	0.001913	0.00208	0.002379	0.002678	0.002791	0.002929	0.002903	0.003026	0.003117	0.001479	0.001974	0.002108	0.002455	0.00265	0.002801	0.002929	0.002986	0.003035	0.003067
								33.955	0.003283	0.003324	0.003044	0.001464	0.001997	0.002096	0.002378	0.002747	0.002729	0.002895	0.002993	0.002978	0.003056	0.001602	0.001915	0.002085	0.002386	0.002688	0.002804	0.00294	0.002918	0.00304	0.003129	0.00148	0.001978	0.002112	0.002459	0.002659	0.00281	0.002941	0.002997	0.00305	0.003081
								34.001	0.0033	0.003341	0.00306	0.001463	0.002001	0.0021	0.002384	0.002757	0.002741	0.00291	0.003008	0.002989	0.003069	0.001602	0.001917	0.002089	0.002393	0.002697	0.002816	0.002951	0.002932	0.003054	0.003141	0.001481	0.001983	0.002117	0.002464	0.002669	0.002819	0.002954	0.003009	0.003065	0.003095
								34.048	0.003318	0.003358	0.003076	0.001462	0.002005	0.002103	0.00239	0.002768	0.002752	0.002925	0.003023	0.003001	0.003082	0.001602	0.001919	0.002094	0.0024	0.002706	0.002829	0.002962	0.002946	0.003068	0.003154	0.001482	0.001987	0.002121	0.002469	0.002678	0.002828	0.002966	0.00302	0.00308	0.003109
								34.095	0.003335	0.003375	0.003092	0.001461	0.00201	0.002107	0.002396	0.002779	0.002764	0.00294	0.003038	0.003013	0.003096	0.001603	0.001922	0.002098	0.002407	0.002715	0.002841	0.002973	0.002961	0.003081	0.003166	0.001483	0.001991	0.002125	0.002474	0.002688	0.002837	0.002978	0.003032	0.003094	0.003123
								34.141	0.003352	0.003391	0.003108	0.00146	0.002014	0.00211	0.002402	0.00279	0.002776	0.002955	0.003053	0.003025	0.003109	0.001603	0.001924	0.002103	0.002414	0.002725	0.002854	0.002984	0.002976	0.003095	0.003179	0.001484	0.001995	0.00213	0.00248	0.002698	0.002847	0.00299	0.003043	0.003109	0.003137
								34.188	0.00337	0.003408	0.003124	0.001459	0.002019	0.002113	0.002409	0.002801	0.002788	0.002971	0.003068	0.003037	0.003123	0.001603	0.001927	0.002108	0.002421	0.002734	0.002867	0.002995	0.002991	0.003108	0.003191	0.001485	0.001999	0.002134	0.002485	0.002707	0.002856	0.003002	0.003055	0.003124	0.003151
								34.235	0.003388	0.003424	0.003141	0.001458	0.002023	0.002117	0.002415	0.002812	0.0028	0.002986	0.003084	0.003049	0.003136	0.001603	0.00193	0.002112	0.002428	0.002743	0.00288	0.003007	0.003006	0.003121	0.003204	0.001486	0.002003	0.002139	0.00249	0.002717	0.002866	0.003014	0.003067	0.00314	0.003165
								34.281	0.003406	0.00344	0.003157	0.001457	0.002028	0.00212	0.002422	0.002823	0.002812	0.003002	0.003099	0.003061	0.00315	0.001602	0.001933	0.002117	0.002435	0.002753	0.002893	0.003018	0.003021	0.003134	0.003217	0.001487	0.002007	0.002143	0.002495	0.002727	0.002875	0.003027	0.003079	0.003155	0.003178
								34.328	0.003424	0.003456	0.003173	0.001456	0.002032	0.002123	0.002429	0.002834	0.002825	0.003018	0.003114	0.003074	0.003164	0.001602	0.001937	0.002122	0.002442	0.002762	0.002905	0.003029	0.003036	0.003147	0.00323	0.001488	0.002011	0.002148	0.002501	0.002737	0.002885	0.003039	0.003092	0.00317	0.003192
								34.375	0.003442	0.003472	0.003189	0.001455	0.002037	0.002126	0.002436	0.002845	0.002837	0.003033	0.003129	0.003086	0.003179	0.001602	0.00194	0.002126	0.002449	0.002771	0.002918	0.00304	0.003052	0.00316	0.003243	0.001489	0.002015	0.002153	0.002506	0.002747	0.002894	0.00305	0.003104	0.003185	0.003206
								34.421	0.003461	0.003488	0.003205	0.001455	0.002042	0.002129	0.002443	0.002856	0.002849	0.003049	0.003144	0.003098	0.003193	0.001601	0.001944	0.002131	0.002457	0.002781	0.002931	0.003052	0.003067	0.003173	0.003256	0.00149	0.002019	0.002158	0.002512	0.002757	0.002904	0.003062	0.003117	0.0032	0.00322
								34.468	0.003479	0.003504	0.003222	0.001454	0.002046	0.002132	0.00245	0.002867	0.002862	0.003065	0.003159	0.00311	0.003208	0.001601	0.001948	0.002136	0.002464	0.00279	0.002944	0.003063	0.003083	0.003186	0.00327	0.001491	0.002023	0.002163	0.002517	0.002767	0.002914	0.003074	0.00313	0.003215	0.003234
								34.515	0.003498	0.00352	0.003238	0.001453	0.002051	0.002135	0.002458	0.002878	0.002874	0.00308	0.003175	0.003122	0.003223	0.0016	0.001952	0.002141	0.002471	0.0028	0.002956	0.003074	0.003099	0.003199	0.003283	0.001492	0.002027	0.002168	0.002523	0.002777	0.002924	0.003086	0.003143	0.00323	0.003248
								34.561	0.003517	0.003535	0.003254	0.001453	0.002056	0.002138	0.002466	0.002889	0.002887	0.003096	0.00319	0.003134	0.003238	0.0016	0.001956	0.002146	0.002479	0.002809	0.002969	0.003085	0.003114	0.003212	0.003297	0.001493	0.002031	0.002174	0.002528	0.002788	0.002935	0.003098	0.003156	0.003245	0.003262
								34.608	0.003536	0.003551	0.00327	0.001452	0.002061	0.002141	0.002473	0.0029	0.0029	0.003112	0.003205	0.003147	0.003253	0.001599	0.00196	0.002151	0.002486	0.002819	0.002981	0.003097	0.00313	0.003225	0.003311	0.001494	0.002035	0.00218	0.002534	0.002798	0.002945	0.003109	0.003169	0.00326	0.003276
								34.655	0.003555	0.003566	0.003287	0.001452	0.002065	0.002144	0.002481	0.002911	0.002912	0.003128	0.00322	0.003159	0.003268	0.001598	0.001964	0.002156	0.002494	0.002829	0.002994	0.003108	0.003146	0.003237	0.003325	0.001495	0.002039	0.002186	0.00254	0.002809	0.002956	0.003121	0.003183	0.003275	0.00329
								34.701	0.003575	0.003581	0.003303	0.001451	0.00207	0.002147	0.002489	0.002922	0.002925	0.003143	0.003234	0.003171	0.003284	0.001597	0.001968	0.002161	0.002501	0.002838	0.003006	0.003119	0.003162	0.00325	0.00334	0.001496	0.002042	0.002192	0.002545	0.002819	0.002966	0.003132	0.003196	0.003289	0.003305
								34.748	0.003594	0.003596	0.003319	0.001451	0.002075	0.002151	0.002498	0.002934	0.002938	0.003159	0.003249	0.003184	0.0033	0.001596	0.001973	0.002166	0.002509	0.002848	0.003018	0.003131	0.003178	0.003263	0.003354	0.001498	0.002046	0.002198	0.002551	0.00283	0.002977	0.003144	0.00321	0.003304	0.003319
								34.795	0.003614	0.003611	0.003336	0.001451	0.00208	0.002154	0.002506	0.002945	0.00295	0.003175	0.003264	0.003196	0.003315	0.001595	0.001977	0.002171	0.002517	0.002858	0.00303	0.003142	0.003194	0.003276	0.003369	0.001499	0.002049	0.002204	0.002557	0.002841	0.002988	0.003155	0.003224	0.003319	0.003333
								34.841	0.003633	0.003626	0.003352	0.001451	0.002084	0.002157	0.002514	0.002956	0.002963	0.00319	0.003279	0.003208	0.003331	0.001594	0.001982	0.002177	0.002524	0.002868	0.003042	0.003153	0.00321	0.003289	0.003384	0.0015	0.002053	0.002211	0.002562	0.002852	0.002998	0.003166	0.003238	0.003334	0.003348
								34.888	0.003653	0.003641	0.003368	0.001451	0.002089	0.00216	0.002523	0.002967	0.002976	0.003206	0.003293	0.003221	0.003347	0.001593	0.001987	0.002182	0.002532	0.002878	0.003053	0.003165	0.003226	0.003301	0.0034	0.001501	0.002056	0.002218	0.002568	0.002863	0.003009	0.003177	0.003252	0.003348	0.003362
								34.935	0.003673	0.003656	0.003385	0.001452	0.002094	0.002163	0.002532	0.002978	0.002988	0.003221	0.003308	0.003233	0.003364	0.001592	0.001991	0.002187	0.00254	0.002887	0.003065	0.003176	0.003242	0.003314	0.003415	0.001503	0.002059	0.002225	0.002573	0.002874	0.00302	0.003189	0.003266	0.003363	0.003377
								34.981	0.003693	0.00367	0.003401	0.001452	0.002098	0.002166	0.00254	0.002989	0.003001	0.003236	0.003322	0.003246	0.00338	0.00159	0.001996	0.002193	0.002548	0.002897	0.003076	0.003187	0.003258	0.003327	0.00343	0.001504	0.002063	0.002232	0.002579	0.002885	0.003031	0.0032	0.003281	0.003378	0.003391
								35.028	0.003712	0.003685	0.003417	0.001453	0.002103	0.002169	0.002549	0.003	0.003014	0.003251	0.003336	0.003258	0.003396	0.001589	0.002001	0.002199	0.002555	0.002908	0.003088	0.003199	0.003274	0.00334	0.003446	0.001506	0.002066	0.00224	0.002585	0.002897	0.003043	0.003211	0.003295	0.003392	0.003406
								35.075	0.003732	0.0037	0.003434	0.001454	0.002108	0.002173	0.002558	0.003011	0.003026	0.003266	0.003351	0.003271	0.003412	0.001588	0.002006	0.002204	0.002563	0.002918	0.003099	0.00321	0.00329	0.003353	0.003462	0.001508	0.002069	0.002248	0.00259	0.002908	0.003054	0.003222	0.00331	0.003407	0.003421
								35.121	0.003752	0.003714	0.00345	0.001454	0.002112	0.002176	0.002567	0.003022	0.003039	0.003281	0.003365	0.003284	0.003428	0.001586	0.002011	0.00221	0.002571	0.002928	0.00311	0.003222	0.003306	0.003367	0.003478	0.001509	0.002072	0.002256	0.002596	0.00292	0.003065	0.003232	0.003324	0.003421	0.003436
								35.168	0.003771	0.003728	0.003466	0.001455	0.002116	0.00218	0.002576	0.003033	0.003052	0.003296	0.003379	0.003296	0.003445	0.001584	0.002016	0.002216	0.002579	0.002938	0.003121	0.003233	0.003322	0.00338	0.003494	0.001511	0.002075	0.002264	0.002601	0.002931	0.003076	0.003243	0.003339	0.003435	0.003451
								35.215	0.003791	0.003743	0.003483	0.001456	0.002121	0.002183	0.002585	0.003044	0.003064	0.003311	0.003393	0.003309	0.003461	0.001583	0.002021	0.002221	0.002587	0.002948	0.003132	0.003245	0.003338	0.003393	0.00351	0.001513	0.002077	0.002272	0.002606	0.002943	0.003088	0.003254	0.003354	0.00345	0.003466
								35.261	0.003811	0.003757	0.003499	0.001458	0.002125	0.002187	0.002594	0.003056	0.003077	0.003325	0.003406	0.003322	0.003477	0.001581	0.002026	0.002227	0.002594	0.002959	0.003142	0.003256	0.003354	0.003406	0.003526	0.001515	0.00208	0.00228	0.002612	0.002955	0.003099	0.003264	0.003368	0.003464	0.003481
								35.308	0.00383	0.003771	0.003515	0.001459	0.002129	0.002191	0.002604	0.003067	0.00309	0.00334	0.00342	0.003335	0.003493	0.001579	0.002031	0.002233	0.002602	0.002969	0.003153	0.003268	0.00337	0.00342	0.003542	0.001517	0.002083	0.002289	0.002617	0.002967	0.003111	0.003275	0.003383	0.003478	0.003496
								35.355	0.00385	0.003786	0.003532	0.00146	0.002133	0.002194	0.002613	0.003078	0.003102	0.003354	0.003434	0.003348	0.003509	0.001577	0.002037	0.002239	0.00261	0.00298	0.003163	0.00328	0.003385	0.003433	0.003559	0.00152	0.002085	0.002298	0.002622	0.002978	0.003122	0.003285	0.003398	0.003492	0.003511
								35.401	0.003869	0.0038	0.003548	0.001462	0.002137	0.002198	0.002622	0.003089	0.003115	0.003368	0.003447	0.003361	0.003525	0.001575	0.002042	0.002245	0.002617	0.00299	0.003174	0.003291	0.003401	0.003447	0.003575	0.001522	0.002087	0.002307	0.002627	0.00299	0.003133	0.003296	0.003413	0.003506	0.003526
								35.448	0.003888	0.003814	0.003565	0.001464	0.002141	0.002202	0.002631	0.0031	0.003127	0.003382	0.003461	0.003374	0.00354	0.001573	0.002047	0.002251	0.002625	0.003001	0.003184	0.003303	0.003416	0.003461	0.003591	0.001524	0.00209	0.002316	0.002633	0.003002	0.003145	0.003306	0.003428	0.00352	0.003542
								35.495	0.003907	0.003828	0.003581	0.001465	0.002145	0.002207	0.002641	0.003111	0.00314	0.003395	0.003474	0.003387	0.003556	0.00157	0.002053	0.002257	0.002633	0.003011	0.003194	0.003315	0.003432	0.003474	0.003607	0.001527	0.002092	0.002325	0.002638	0.003014	0.003156	0.003316	0.003443	0.003533	0.003557
								35.541	0.003926	0.003842	0.003598	0.001467	0.002149	0.002211	0.00265	0.003122	0.003152	0.003409	0.003488	0.0034	0.003571	0.001568	0.002058	0.002263	0.00264	0.003022	0.003204	0.003327	0.003447	0.003488	0.003623	0.00153	0.002094	0.002334	0.002643	0.003026	0.003167	0.003326	0.003457	0.003547	0.003572
								35.588	0.003944	0.003856	0.003615	0.001469	0.002152	0.002215	0.002659	0.003133	0.003164	0.003422	0.003501	0.003413	0.003586	0.001566	0.002063	0.002269	0.002648	0.003032	0.003214	0.003339	0.003463	0.003502	0.003639	0.001532	0.002096	0.002343	0.002648	0.003038	0.003179	0.003336	0.003472	0.00356	0.003588
								35.635	0.003963	0.003871	0.003631	0.001471	0.002156	0.00222	0.002668	0.003144	0.003177	0.003435	0.003514	0.003426	0.003601	0.001563	0.002069	0.002275	0.002655	0.003043	0.003224	0.003351	0.003478	0.003516	0.003654	0.001535	0.002098	0.002352	0.002653	0.003049	0.00319	0.003346	0.003487	0.003574	0.003603
								35.681	0.003981	0.003885	0.003648	0.001473	0.00216	0.002224	0.002678	0.003155	0.003189	0.003448	0.003527	0.003439	0.003616	0.001561	0.002074	0.002281	0.002663	0.003054	0.003234	0.003363	0.003493	0.00353	0.00367	0.001538	0.0021	0.002361	0.002658	0.003061	0.003201	0.003356	0.003502	0.003587	0.003618
								35.728	0.003999	0.003899	0.003664	0.001475	0.002163	0.002229	0.002687	0.003166	0.003201	0.003461	0.00354	0.003452	0.003631	0.001558	0.00208	0.002287	0.00267	0.003065	0.003244	0.003375	0.003508	0.003543	0.003685	0.001541	0.002102	0.00237	0.002663	0.003073	0.003212	0.003366	0.003517	0.0036	0.003634
								35.775	0.004017	0.003913	0.003681	0.001477	0.002166	0.002234	0.002697	0.003176	0.003214	0.003474	0.003553	0.003465	0.003645	0.001556	0.002085	0.002293	0.002678	0.003075	0.003253	0.003387	0.003522	0.003557	0.0037	0.001544	0.002103	0.002379	0.002669	0.003085	0.003223	0.003376	0.003532	0.003614	0.003649
								35.821	0.004034	0.003927	0.003698	0.00148	0.00217	0.002239	0.002706	0.003187	0.003226	0.003486	0.003565	0.003478	0.003659	0.001553	0.002091	0.002299	0.002685	0.003086	0.003263	0.003399	0.003537	0.003571	0.003715	0.001547	0.002105	0.002389	0.002674	0.003096	0.003234	0.003386	0.003546	0.003627	0.003664
								35.868	0.004051	0.003941	0.003715	0.001482	0.002173	0.002244	0.002715	0.003198	0.003238	0.003498	0.003578	0.003491	0.003673	0.001551	0.002096	0.002305	0.002692	0.003097	0.003273	0.003411	0.003551	0.003585	0.00373	0.00155	0.002106	0.002398	0.002679	0.003108	0.003245	0.003396	0.003561	0.00364	0.00368
								35.915	0.004068	0.003954	0.003731	0.001484	0.002176	0.002249	0.002725	0.003208	0.003251	0.003511	0.003591	0.003504	0.003687	0.001548	0.002102	0.00231	0.002699	0.003108	0.003282	0.003423	0.003565	0.003599	0.003745	0.001553	0.002107	0.002406	0.002685	0.003119	0.003255	0.003405	0.003576	0.003653	0.003695
								35.961	0.004085	0.003968	0.003748	0.001487	0.002179	0.002255	0.002734	0.003219	0.003263	0.003522	0.003603	0.003517	0.003701	0.001546	0.002107	0.002316	0.002707	0.003119	0.003292	0.003436	0.003579	0.003613	0.003759	0.001556	0.002109	0.002415	0.00269	0.00313	0.003266	0.003415	0.00359	0.003665	0.00371
								36.008	0.004102	0.003982	0.003765	0.001489	0.002182	0.00226	0.002743	0.003229	0.003275	0.003534	0.003616	0.00353	0.003715	0.001543	0.002113	0.002322	0.002714	0.00313	0.003301	0.003448	0.003593	0.003627	0.003773	0.001559	0.00211	0.002424	0.002696	0.003142	0.003276	0.003425	0.003605	0.003678	0.003725
								36.055	0.004118	0.003996	0.003782	0.001491	0.002185	0.002266	0.002753	0.00324	0.003287	0.003546	0.003628	0.003542	0.003728	0.00154	0.002119	0.002328	0.002721	0.00314	0.003311	0.00346	0.003607	0.003641	0.003787	0.001563	0.002111	0.002432	0.002702	0.003153	0.003287	0.003435	0.003619	0.003691	0.00374
								36.101	0.004134	0.00401	0.003798	0.001494	0.002188	0.002271	0.002762	0.00325	0.003299	0.003557	0.003641	0.003555	0.003741	0.001538	0.002124	0.002334	0.002728	0.003151	0.00332	0.003472	0.00362	0.003655	0.003801	0.001566	0.002112	0.002441	0.002707	0.003164	0.003297	0.003445	0.003633	0.003703	0.003755
								36.148	0.00415	0.004023	0.003815	0.001496	0.002191	0.002277	0.002771	0.00326	0.003311	0.003569	0.003653	0.003568	0.003754	0.001535	0.00213	0.00234	0.002735	0.003162	0.00333	0.003484	0.003634	0.003669	0.003814	0.001569	0.002113	0.002449	0.002713	0.003175	0.003307	0.003455	0.003647	0.003716	0.00377
								36.195	0.004166	0.004037	0.003832	0.001498	0.002194	0.002283	0.002781	0.00327	0.003323	0.00358	0.003666	0.00358	0.003767	0.001533	0.002135	0.002345	0.002742	0.003173	0.003339	0.003497	0.003647	0.003683	0.003828	0.001572	0.002114	0.002457	0.002719	0.003185	0.003317	0.003465	0.003661	0.003728	0.003785
								36.241	0.004181	0.004051	0.003848	0.001501	0.002197	0.002289	0.00279	0.00328	0.003335	0.003591	0.003678	0.003593	0.00378	0.001531	0.002141	0.002351	0.002749	0.003185	0.003349	0.003509	0.003659	0.003696	0.003841	0.001575	0.002115	0.002465	0.002725	0.003196	0.003327	0.003474	0.003675	0.003741	0.003799
								36.288	0.004196	0.004064	0.003865	0.001503	0.002199	0.002295	0.002799	0.003289	0.003348	0.003602	0.003691	0.003605	0.003792	0.001528	0.002147	0.002357	0.002756	0.003196	0.003358	0.003521	0.003672	0.00371	0.003853	0.001577	0.002116	0.002472	0.002732	0.003206	0.003337	0.003484	0.003689	0.003753	0.003814
								36.335	0.004211	0.004078	0.003882	0.001505	0.002202	0.002301	0.002809	0.003299	0.00336	0.003612	0.003703	0.003617	0.003805	0.001526	0.002152	0.002363	0.002763	0.003207	0.003368	0.003533	0.003685	0.003724	0.003866	0.00158	0.002117	0.00248	0.002738	0.003216	0.003346	0.003495	0.003703	0.003766	0.003828
								36.381	0.004225	0.004091	0.003898	0.001507	0.002205	0.002307	0.002818	0.003308	0.003372	0.003623	0.003716	0.003629	0.003817	0.001524	0.002158	0.002368	0.002769	0.003218	0.003377	0.003545	0.003697	0.003737	0.003879	0.001583	0.002117	0.002487	0.002745	0.003227	0.003356	0.003505	0.003717	0.003778	0.003842
								36.428	0.00424	0.004105	0.003914	0.00151	0.002207	0.002313	0.002827	0.003318	0.003384	0.003633	0.003728	0.003642	0.00383	0.001522	0.002163	0.002374	0.002776	0.003229	0.003387	0.003557	0.003709	0.00375	0.003891	0.001586	0.002118	0.002494	0.002751	0.003237	0.003365	0.003515	0.00373	0.00379	0.003856
								36.475	0.004254	0.004118	0.003931	0.001512	0.00221	0.002319	0.002836	0.003327	0.003396	0.003644	0.003741	0.003653	0.003842	0.00152	0.002169	0.00238	0.002783	0.00324	0.003396	0.003569	0.003721	0.003763	0.003903	0.001588	0.002119	0.002501	0.002758	0.003246	0.003375	0.003525	0.003744	0.003802	0.00387
								36.521	0.004267	0.004131	0.003947	0.001514	0.002212	0.002325	0.002845	0.003336	0.003407	0.003654	0.003753	0.003665	0.003854	0.001518	0.002175	0.002386	0.00279	0.003251	0.003406	0.00358	0.003732	0.003777	0.003915	0.001591	0.00212	0.002507	0.002765	0.003256	0.003384	0.003535	0.003757	0.003815	0.003884
								36.568	0.004281	0.004144	0.003963	0.001516	0.002215	0.002331	0.002854	0.003345	0.003419	0.003664	0.003766	0.003677	0.003866	0.001516	0.00218	0.002392	0.002796	0.003263	0.003416	0.003592	0.003744	0.003789	0.003927	0.001593	0.00212	0.002514	0.002772	0.003265	0.003393	0.003546	0.00377	0.003827	0.003898
								36.615	0.004294	0.004157	0.003979	0.001518	0.002217	0.002338	0.002863	0.003354	0.003431	0.003674	0.003778	0.003689	0.003878	0.001515	0.002186	0.002397	0.002803	0.003274	0.003425	0.003604	0.003755	0.003802	0.003939	0.001595	0.002121	0.00252	0.002779	0.003275	0.003402	0.003556	0.003783	0.003839	0.003911
								36.661	0.004307	0.00417	0.003995	0.001519	0.00222	0.002344	0.002872	0.003363	0.003443	0.003684	0.003791	0.0037	0.00389	0.001513	0.002191	0.002403	0.00281	0.003285	0.003435	0.003615	0.003766	0.003815	0.003951	0.001598	0.002122	0.002526	0.002787	0.003284	0.003412	0.003567	0.003796	0.003851	0.003925
								36.708	0.00432	0.004183	0.004011	0.001521	0.002222	0.002349	0.002881	0.003372	0.003455	0.003694	0.003804	0.003711	0.003902	0.001512	0.002197	0.002409	0.002816	0.003296	0.003445	0.003627	0.003777	0.003827	0.003962	0.0016	0.002123	0.002531	0.002794	0.003293	0.003421	0.003577	0.003809	0.003863	0.003938
								36.755	0.004332	0.004196	0.004027	0.001523	0.002225	0.002355	0.00289	0.003381	0.003467	0.003704	0.003816	0.003723	0.003914	0.001511	0.002203	0.002415	0.002823	0.003307	0.003455	0.003638	0.003788	0.00384	0.003974	0.001602	0.002124	0.002537	0.002802	0.003302	0.00343	0.003588	0.003822	0.003875	0.003951
								36.801	0.004345	0.004209	0.004042	0.001525	0.002227	0.002361	0.002899	0.003389	0.003478	0.003714	0.003829	0.003734	0.003926	0.00151	0.002208	0.002421	0.002829	0.003318	0.003464	0.003649	0.003798	0.003852	0.003985	0.001604	0.002125	0.002542	0.002809	0.00331	0.003439	0.003598	0.003834	0.003887	0.003963
								36.848	0.004357	0.004222	0.004057	0.001526	0.00223	0.002367	0.002907	0.003398	0.00349	0.003724	0.003842	0.003745	0.003938	0.001509	0.002214	0.002427	0.002835	0.003329	0.003474	0.00366	0.003809	0.003864	0.003997	0.001606	0.002126	0.002547	0.002817	0.003319	0.003448	0.003609	0.003847	0.003899	0.003976
								36.895	0.004368	0.004234	0.004072	0.001528	0.002232	0.002373	0.002916	0.003406	0.003502	0.003733	0.003854	0.003756	0.00395	0.001508	0.002219	0.002433	0.002842	0.00334	0.003484	0.003671	0.003819	0.003876	0.004008	0.001608	0.002127	0.002552	0.002825	0.003327	0.003457	0.00362	0.003859	0.003911	0.003989
								36.942	0.00438	0.004247	0.004087	0.001529	0.002235	0.002378	0.002924	0.003415	0.003513	0.003743	0.003867	0.003766	0.003962	0.001508	0.002225	0.002439	0.002848	0.003351	0.003494	0.003682	0.003829	0.003887	0.00402	0.00161	0.002129	0.002556	0.002833	0.003335	0.003466	0.003631	0.003872	0.003923	0.004001
								36.988	0.004391	0.004259	0.004102	0.001531	0.002237	0.002384	0.002932	0.003424	0.003525	0.003753	0.00388	0.003777	0.003974	0.001508	0.00223	0.002445	0.002854	0.003362	0.003504	0.003693	0.003839	0.003898	0.004031	0.001612	0.00213	0.002561	0.002841	0.003343	0.003475	0.003642	0.003884	0.003935	0.004013
								37.035	0.004402	0.004272	0.004116	0.001532	0.00224	0.002389	0.00294	0.003432	0.003537	0.003763	0.003893	0.003788	0.003986	0.001507	0.002236	0.002451	0.00286	0.003373	0.003514	0.003703	0.003849	0.00391	0.004043	0.001614	0.002132	0.002565	0.002849	0.003351	0.003484	0.003653	0.003896	0.003947	0.004025
								37.082	0.004413	0.004284	0.00413	0.001533	0.002242	0.002395	0.002948	0.003441	0.003548	0.003772	0.003906	0.003798	0.003998	0.001507	0.002241	0.002457	0.002866	0.003384	0.003525	0.003714	0.003859	0.003921	0.004054	0.001616	0.002134	0.002569	0.002858	0.003359	0.003493	0.003664	0.003908	0.003959	0.004037
								37.128	0.004424	0.004296	0.004144	0.001535	0.002245	0.0024	0.002956	0.003449	0.00356	0.003782	0.003918	0.003809	0.00401	0.001507	0.002246	0.002463	0.002872	0.003394	0.003535	0.003724	0.003869	0.003932	0.004066	0.001618	0.002136	0.002573	0.002866	0.003366	0.003502	0.003675	0.00392	0.003971	0.004049
								37.175	0.004435	0.004308	0.004158	0.001536	0.002247	0.002405	0.002964	0.003458	0.003571	0.003792	0.003931	0.003819	0.004022	0.001507	0.002252	0.00247	0.002878	0.003405	0.003545	0.003734	0.003878	0.003942	0.004077	0.001619	0.002138	0.002577	0.002874	0.003374	0.003511	0.003685	0.003932	0.003982	0.004061
								37.222	0.004445	0.00432	0.004171	0.001537	0.00225	0.00241	0.002972	0.003466	0.003583	0.003802	0.003944	0.00383	0.004034	0.001508	0.002257	0.002476	0.002884	0.003415	0.003556	0.003745	0.003888	0.003953	0.004089	0.001621	0.00214	0.002581	0.002883	0.003381	0.003521	0.003696	0.003944	0.003994	0.004073
								37.268	0.004455	0.004333	0.004184	0.001538	0.002253	0.002415	0.002979	0.003475	0.003594	0.003811	0.003957	0.00384	0.004046	0.001508	0.002263	0.002482	0.00289	0.003425	0.003566	0.003755	0.003897	0.003963	0.0041	0.001623	0.002142	0.002584	0.002891	0.003388	0.00353	0.003707	0.003956	0.004006	0.004084
								37.315	0.004466	0.004344	0.004197	0.00154	0.002255	0.002421	0.002987	0.003484	0.003606	0.003821	0.003969	0.00385	0.004058	0.001509	0.002268	0.002489	0.002896	0.003435	0.003576	0.003765	0.003906	0.003973	0.004112	0.001624	0.002145	0.002588	0.0029	0.003396	0.003539	0.003718	0.003968	0.004017	0.004096
								37.362	0.004475	0.004356	0.004209	0.001541	0.002258	0.002426	0.002994	0.003492	0.003617	0.003831	0.003982	0.00386	0.00407	0.00151	0.002273	0.002495	0.002902	0.003445	0.003587	0.003775	0.003915	0.003983	0.004124	0.001626	0.002147	0.002591	0.002908	0.003403	0.003548	0.003729	0.00398	0.004028	0.004107
								37.408	0.004485	0.004368	0.004221	0.001542	0.002261	0.002431	0.003001	0.003501	0.003628	0.003841	0.003994	0.00387	0.004082	0.001511	0.002279	0.002502	0.002907	0.003455	0.003597	0.003785	0.003924	0.003993	0.004136	0.001628	0.00215	0.002595	0.002917	0.00341	0.003558	0.00374	0.003991	0.00404	0.004118
								37.455	0.004495	0.00438	0.004233	0.001544	0.002263	0.002436	0.003008	0.00351	0.00364	0.003851	0.004007	0.00388	0.004094	0.001512	0.002284	0.002508	0.002913	0.003464	0.003608	0.003795	0.003933	0.004003	0.004148	0.00163	0.002153	0.002598	0.002925	0.003417	0.003567	0.003751	0.004003	0.004051	0.00413
								37.502	0.004504	0.004392	0.004244	0.001545	0.002266	0.002441	0.003015	0.003519	0.003651	0.003861	0.004019	0.00389	0.004106	0.001513	0.002289	0.002515	0.002919	0.003474	0.003619	0.003804	0.003942	0.004012	0.004159	0.001631	0.002156	0.002602	0.002934	0.003424	0.003576	0.003762	0.004014	0.004062	0.004141
								37.548	0.004513	0.004403	0.004256	0.001547	0.002269	0.002446	0.003022	0.003528	0.003662	0.00387	0.004032	0.0039	0.004118	0.001515	0.002294	0.002522	0.002924	0.003483	0.003629	0.003814	0.00395	0.004022	0.004171	0.001633	0.002159	0.002605	0.002942	0.003431	0.003586	0.003773	0.004026	0.004073	0.004152
								37.595	0.004522	0.004415	0.004267	0.001548	0.002272	0.002451	0.003029	0.003537	0.003674	0.00388	0.004044	0.00391	0.00413	0.001516	0.0023	0.002528	0.00293	0.003492	0.00364	0.003824	0.003959	0.004031	0.004183	0.001635	0.002163	0.002608	0.002951	0.003438	0.003595	0.003784	0.004037	0.004083	0.004163
								37.642	0.004531	0.004426	0.004277	0.00155	0.002275	0.002456	0.003036	0.003546	0.003685	0.00389	0.004056	0.00392	0.004142	0.001518	0.002305	0.002535	0.002935	0.003501	0.00365	0.003833	0.003967	0.004041	0.004195	0.001636	0.002166	0.002612	0.002959	0.003445	0.003604	0.003794	0.004049	0.004094	0.004175
								37.688	0.00454	0.004437	0.004288	0.001552	0.002278	0.002461	0.003043	0.003555	0.003696	0.0039	0.004068	0.00393	0.004154	0.00152	0.00231	0.002542	0.002941	0.003509	0.003661	0.003843	0.003975	0.00405	0.004207	0.001638	0.00217	0.002615	0.002968	0.003452	0.003614	0.003805	0.00406	0.004104	0.004186
								37.735	0.004548	0.004448	0.004298	0.001554	0.002281	0.002466	0.00305	0.003564	0.003707	0.00391	0.00408	0.00394	0.004166	0.001522	0.002315	0.002549	0.002947	0.003518	0.003672	0.003852	0.003984	0.004059	0.004219	0.00164	0.002173	0.002619	0.002977	0.003459	0.003623	0.003816	0.004071	0.004114	0.004197
								37.782	0.004556	0.00446	0.004308	0.001556	0.002285	0.002472	0.003056	0.003573	0.003718	0.00392	0.004092	0.003949	0.004178	0.001524	0.00232	0.002556	0.002952	0.003526	0.003682	0.003861	0.003992	0.004068	0.004231	0.001642	0.002177	0.002623	0.002985	0.003467	0.003633	0.003826	0.004082	0.004124	0.004208
								37.828	0.004565	0.004471	0.004317	0.001558	0.002288	0.002477	0.003063	0.003583	0.003729	0.003929	0.004104	0.003959	0.00419	0.001526	0.002325	0.002563	0.002958	0.003534	0.003693	0.003871	0.004	0.004077	0.004243	0.001644	0.002181	0.002627	0.002994	0.003474	0.003642	0.003837	0.004094	0.004134	0.004219
								37.875	0.004573	0.004481	0.004327	0.00156	0.002291	0.002483	0.00307	0.003592	0.003739	0.003939	0.004115	0.003969	0.004201	0.001529	0.00233	0.00257	0.002963	0.003542	0.003703	0.00388	0.004007	0.004086	0.004255	0.001645	0.002185	0.002631	0.003002	0.003482	0.003652	0.003847	0.004105	0.004143	0.00423
								37.922	0.00458	0.004492	0.004336	0.001562	0.002295	0.002488	0.003077	0.003602	0.00375	0.003948	0.004127	0.003978	0.004213	0.001531	0.002335	0.002577	0.002969	0.00355	0.003713	0.003889	0.004015	0.004095	0.004267	0.001647	0.00219	0.002636	0.003011	0.003489	0.003661	0.003858	0.004116	0.004153	0.004241
								37.968	0.004588	0.004503	0.004345	0.001564	0.002299	0.002494	0.003083	0.003611	0.003761	0.003958	0.004138	0.003988	0.004224	0.001534	0.00234	0.002584	0.002975	0.003558	0.003724	0.003899	0.004023	0.004104	0.004279	0.001649	0.002194	0.00264	0.003019	0.003497	0.00367	0.003868	0.004127	0.004162	0.004252
								38.015	0.004596	0.004513	0.004354	0.001567	0.002302	0.0025	0.00309	0.00362	0.003771	0.003967	0.004149	0.003997	0.004236	0.001537	0.002345	0.002592	0.00298	0.003565	0.003734	0.003908	0.00403	0.004113	0.004291	0.001651	0.002198	0.002645	0.003028	0.003505	0.00368	0.003878	0.004138	0.004171	0.004263
								38.062	0.004603	0.004524	0.004362	0.001569	0.002306	0.002506	0.003097	0.00363	0.003782	0.003977	0.00416	0.004007	0.004247	0.00154	0.00235	0.002599	0.002986	0.003572	0.003744	0.003917	0.004038	0.004123	0.004303	0.001653	0.002203	0.00265	0.003037	0.003513	0.003689	0.003888	0.004149	0.004179	0.004274
								38.108	0.00461	0.004534	0.004371	0.001572	0.00231	0.002512	0.003104	0.003639	0.003792	0.003986	0.004171	0.004016	0.004258	0.001543	0.002355	0.002607	0.002992	0.00358	0.003754	0.003926	0.004045	0.004132	0.004314	0.001655	0.002207	0.002655	0.003045	0.003521	0.003698	0.003899	0.00416	0.004188	0.004285
								38.155	0.004617	0.004544	0.004379	0.001574	0.002314	0.002518	0.00311	0.003649	0.003802	0.003995	0.004181	0.004026	0.004269	0.001546	0.00236	0.002614	0.002997	0.003587	0.003764	0.003935	0.004053	0.004141	0.004326	0.001657	0.002212	0.002661	0.003054	0.003529	0.003707	0.003909	0.004171	0.004196	0.004296
								38.202	0.004624	0.004554	0.004387	0.001577	0.002318	0.002525	0.003117	0.003658	0.003812	0.004004	0.004192	0.004035	0.004279	0.001549	0.002364	0.002622	0.003003	0.003594	0.003774	0.003944	0.00406	0.00415	0.004337	0.001659	0.002216	0.002666	0.003062	0.003538	0.003716	0.003919	0.004182	0.004204	0.004307
								38.248	0.004631	0.004564	0.004395	0.00158	0.002322	0.002531	0.003124	0.003668	0.003822	0.004012	0.004202	0.004044	0.00429	0.001553	0.002369	0.00263	0.003009	0.0036	0.003783	0.003953	0.004067	0.004159	0.004348	0.001661	0.002221	0.002672	0.003071	0.003547	0.003725	0.003928	0.004193	0.004212	0.004317
								38.295	0.004637	0.004574	0.004403	0.001583	0.002327	0.002538	0.003131	0.003677	0.003832	0.004021	0.004212	0.004053	0.0043	0.001556	0.002374	0.002637	0.003015	0.003607	0.003793	0.003962	0.004074	0.004168	0.004359	0.001663	0.002226	0.002679	0.003079	0.003556	0.003734	0.003938	0.004204	0.00422	0.004328
								38.342	0.004644	0.004583	0.00441	0.001586	0.002331	0.002545	0.003138	0.003686	0.003841	0.00403	0.004223	0.004063	0.00431	0.00156	0.002379	0.002645	0.003022	0.003614	0.003802	0.003971	0.004081	0.004177	0.00437	0.001666	0.002231	0.002685	0.003088	0.003564	0.003742	0.003948	0.004215	0.004227	0.004338
								38.388	0.00465	0.004592	0.004418	0.001589	0.002336	0.002552	0.003146	0.003695	0.003851	0.004038	0.004232	0.004072	0.00432	0.001564	0.002383	0.002653	0.003028	0.003621	0.003811	0.00398	0.004088	0.004186	0.00438	0.001668	0.002236	0.002692	0.003096	0.003574	0.003751	0.003958	0.004225	0.004234	0.004349
								38.435	0.004656	0.004602	0.004425	0.001593	0.002341	0.002559	0.003153	0.003704	0.00386	0.004046	0.004242	0.004081	0.00433	0.001568	0.002388	0.002661	0.003034	0.003627	0.00382	0.003989	0.004095	0.004195	0.004391	0.00167	0.002241	0.002699	0.003105	0.003583	0.003759	0.003967	0.004236	0.004242	0.004359
								38.482	0.004662	0.004611	0.004433	0.001596	0.002345	0.002567	0.00316	0.003713	0.003869	0.004054	0.004252	0.00409	0.004339	0.001572	0.002393	0.002669	0.003041	0.003634	0.003829	0.003998	0.004102	0.004204	0.004401	0.001673	0.002246	0.002706	0.003113	0.003592	0.003767	0.003977	0.004246	0.004248	0.004369
								38.528	0.004668	0.00462	0.00444	0.001599	0.00235	0.002574	0.003167	0.003722	0.003879	0.004062	0.004261	0.004099	0.004349	0.001577	0.002398	0.002677	0.003047	0.00364	0.003838	0.004007	0.004108	0.004213	0.004411	0.001675	0.002251	0.002714	0.003121	0.003602	0.003775	0.003986	0.004257	0.004255	0.004379
								38.575	0.004674	0.004628	0.004447	0.001603	0.002355	0.002582	0.003175	0.003731	0.003888	0.00407	0.00427	0.004107	0.004357	0.001581	0.002402	0.002685	0.003054	0.003647	0.003847	0.004015	0.004115	0.004222	0.00442	0.001678	0.002256	0.002721	0.00313	0.003611	0.003783	0.003996	0.004267	0.004262	0.004389
								38.622	0.004679	0.004637	0.004454	0.001606	0.00236	0.00259	0.003182	0.00374	0.003896	0.004078	0.00428	0.004116	0.004366	0.001586	0.002407	0.002694	0.003061	0.003653	0.003855	0.004024	0.004122	0.004231	0.004429	0.00168	0.002262	0.002729	0.003138	0.003621	0.003791	0.004005	0.004277	0.004268	0.004399
								38.668	0.004685	0.004645	0.00446	0.00161	0.002366	0.002597	0.00319	0.003748	0.003905	0.004086	0.004288	0.004124	0.004375	0.00159	0.002412	0.002702	0.003068	0.00366	0.003863	0.004032	0.004129	0.00424	0.004438	0.001683	0.002267	0.002737	0.003146	0.003631	0.003799	0.004015	0.004287	0.004275	0.004408
								38.715	0.00469	0.004653	0.004467	0.001614	0.002371	0.002605	0.003197	0.003757	0.003914	0.004093	0.004297	0.004133	0.004383	0.001595	0.002416	0.00271	0.003075	0.003667	0.003872	0.004041	0.004135	0.004249	0.004447	0.001686	0.002273	0.002745	0.003154	0.003641	0.003806	0.004024	0.004297	0.004281	0.004418
								38.762	0.004695	0.004661	0.004474	0.001617	0.002376	0.002613	0.003205	0.003765	0.003922	0.004101	0.004306	0.004141	0.004391	0.0016	0.002421	0.002718	0.003082	0.003673	0.00388	0.004049	0.004142	0.004258	0.004455	0.001689	0.002279	0.002753	0.003163	0.003651	0.003814	0.004033	0.004307	0.004287	0.004427
								38.808	0.0047	0.004669	0.00448	0.001621	0.002382	0.002621	0.003213	0.003773	0.003931	0.004108	0.004314	0.004149	0.004398	0.001605	0.002426	0.002727	0.003089	0.00368	0.003888	0.004057	0.004149	0.004267	0.004463	0.001692	0.002284	0.002762	0.003171	0.003661	0.003821	0.004042	0.004316	0.004293	0.004436
								38.855	0.004704	0.004677	0.004486	0.001625	0.002388	0.002629	0.00322	0.003781	0.003939	0.004115	0.004323	0.004157	0.004406	0.00161	0.002431	0.002735	0.003096	0.003686	0.003895	0.004066	0.004155	0.004276	0.004471	0.001695	0.00229	0.00277	0.003179	0.00367	0.003828	0.004051	0.004326	0.004299	0.004444
								38.902	0.004709	0.004684	0.004492	0.001629	0.002394	0.002638	0.003228	0.003789	0.003947	0.004123	0.004331	0.004165	0.004413	0.001615	0.002435	0.002743	0.003104	0.003693	0.003903	0.004074	0.004162	0.004285	0.004478	0.001698	0.002297	0.002778	0.003187	0.00368	0.003835	0.00406	0.004335	0.004304	0.004453
								38.948	0.004713	0.004691	0.004498	0.001632	0.002399	0.002646	0.003236	0.003797	0.003955	0.00413	0.004339	0.004173	0.004419	0.00162	0.00244	0.002752	0.003111	0.0037	0.003911	0.004082	0.004168	0.004293	0.004485	0.001702	0.002303	0.002787	0.003195	0.00369	0.003843	0.004069	0.004344	0.00431	0.004461
								38.995	0.004717	0.004698	0.004504	0.001636	0.002405	0.002654	0.003244	0.003805	0.003963	0.004137	0.004347	0.00418	0.004426	0.001625	0.002445	0.00276	0.003119	0.003706	0.003918	0.004089	0.004175	0.004302	0.004492	0.001705	0.002309	0.002795	0.003203	0.003699	0.00385	0.004078	0.004353	0.004315	0.004468
								39.042	0.004721	0.004705	0.004509	0.00164	0.002412	0.002662	0.003251	0.003812	0.003971	0.004144	0.004354	0.004187	0.004432	0.00163	0.00245	0.002768	0.003127	0.003713	0.003926	0.004097	0.004181	0.004311	0.004498	0.001709	0.002316	0.002803	0.003211	0.003709	0.003857	0.004086	0.004361	0.004321	0.004476
								39.088	0.004724	0.004711	0.004514	0.001644	0.002418	0.00267	0.003259	0.003819	0.003978	0.00415	0.004362	0.004194	0.004438	0.001636	0.002454	0.002776	0.003135	0.00372	0.003933	0.004105	0.004188	0.004319	0.004504	0.001713	0.002322	0.002811	0.003218	0.003718	0.003864	0.004095	0.00437	0.004326	0.004483
								39.135	0.004728	0.004717	0.004519	0.001647	0.002424	0.002679	0.003267	0.003826	0.003986	0.004157	0.004369	0.004201	0.004444	0.001641	0.002459	0.002784	0.003143	0.003727	0.00394	0.004112	0.004194	0.004328	0.004509	0.001717	0.002329	0.002819	0.003226	0.003728	0.00387	0.004103	0.004378	0.004331	0.004489
								39.182	0.004731	0.004723	0.004524	0.001651	0.002431	0.002687	0.003275	0.003833	0.003993	0.004164	0.004377	0.004208	0.004449	0.001647	0.002464	0.002792	0.00315	0.003734	0.003948	0.004119	0.0042	0.004336	0.004514	0.001722	0.002336	0.002827	0.003234	0.003737	0.003877	0.004112	0.004386	0.004336	0.004496
								39.228	0.004734	0.004729	0.004528	0.001655	0.002437	0.002695	0.003283	0.00384	0.004	0.004171	0.004384	0.004214	0.004454	0.001652	0.002469	0.002801	0.003158	0.00374	0.003955	0.004127	0.004207	0.004344	0.004519	0.001726	0.002343	0.002835	0.003242	0.003746	0.003884	0.00412	0.004393	0.004341	0.004502
								39.275	0.004737	0.004734	0.004532	0.001658	0.002444	0.002703	0.00329	0.003847	0.004008	0.004177	0.00439	0.00422	0.004459	0.001658	0.002474	0.002809	0.003166	0.003747	0.003962	0.004134	0.004213	0.004352	0.004523	0.001731	0.00235	0.002843	0.003249	0.003754	0.003891	0.004128	0.0044	0.004347	0.004507
								39.322	0.004739	0.004739	0.004536	0.001662	0.002451	0.002711	0.003298	0.003853	0.004015	0.004184	0.004397	0.004226	0.004463	0.001664	0.002479	0.002816	0.003175	0.003754	0.003969	0.00414	0.004219	0.00436	0.004527	0.001735	0.002357	0.00285	0.003257	0.003763	0.003898	0.004136	0.004407	0.004352	0.004513
								39.368	0.004741	0.004744	0.004539	0.001665	0.002457	0.002719	0.003306	0.00386	0.004022	0.00419	0.004404	0.004232	0.004468	0.001669	0.002484	0.002824	0.003183	0.003761	0.003977	0.004147	0.004225	0.004368	0.004531	0.00174	0.002365	0.002857	0.003265	0.003771	0.003905	0.004144	0.004414	0.004357	0.004517
								39.415	0.004743	0.004748	0.004542	0.001668	0.002464	0.002727	0.003313	0.003866	0.004028	0.004197	0.00441	0.004238	0.004472	0.001675	0.002489	0.002832	0.003191	0.003768	0.003984	0.004154	0.004231	0.004375	0.004534	0.001745	0.002372	0.002864	0.003272	0.003779	0.003912	0.004152	0.00442	0.004361	0.004522
								39.462	0.004744	0.004752	0.004545	0.001672	0.002471	0.002734	0.003321	0.003872	0.004035	0.004203	0.004416	0.004243	0.004476	0.001681	0.002494	0.00284	0.003199	0.003776	0.003991	0.00416	0.004237	0.004382	0.004537	0.00175	0.00238	0.002871	0.003279	0.003787	0.003918	0.00416	0.004426	0.004366	0.004526
								39.508	0.004745	0.004756	0.004548	0.001675	0.002478	0.002742	0.003328	0.003878	0.004042	0.004209	0.004422	0.004248	0.004479	0.001686	0.002499	0.002848	0.003207	0.003783	0.003998	0.004166	0.004242	0.004389	0.00454	0.001756	0.002387	0.002878	0.003287	0.003795	0.003925	0.004168	0.004432	0.004371	0.00453
								39.555	0.004746	0.004759	0.00455	0.001678	0.002486	0.002749	0.003336	0.003884	0.004048	0.004215	0.004427	0.004252	0.004483	0.001692	0.002504	0.002855	0.003215	0.00379	0.004005	0.004172	0.004248	0.004396	0.004542	0.001761	0.002395	0.002884	0.003294	0.003802	0.003932	0.004175	0.004437	0.004376	0.004533
								39.602	0.004747	0.004762	0.004551	0.001681	0.002493	0.002757	0.003343	0.00389	0.004054	0.004221	0.004433	0.004257	0.004486	0.001698	0.002509	0.002863	0.003223	0.003797	0.004013	0.004178	0.004254	0.004402	0.004544	0.001767	0.002403	0.002891	0.003301	0.003809	0.003939	0.004182	0.004442	0.004381	0.004536
								39.648	0.004747	0.004764	0.004553	0.001684	0.0025	0.002764	0.003351	0.003896	0.00406	0.004227	0.004438	0.004261	0.004489	0.001704	0.002514	0.00287	0.00323	0.003804	0.00402	0.004184	0.004259	0.004409	0.004545	0.001772	0.002411	0.002897	0.003308	0.003816	0.003946	0.00419	0.004447	0.004385	0.004538
								39.695	0.004747	0.004766	0.004553	0.001687	0.002507	0.002771	0.003358	0.003901	0.004067	0.004233	0.004443	0.004265	0.004492	0.00171	0.00252	0.002878	0.003238	0.003811	0.004027	0.00419	0.004264	0.004415	0.004547	0.001778	0.002419	0.002902	0.003316	0.003823	0.003953	0.004197	0.004451	0.00439	0.00454
								39.742	0.004747	0.004768	0.004554	0.00169	0.002515	0.002778	0.003365	0.003907	0.004072	0.004239	0.004448	0.004268	0.004494	0.001716	0.002525	0.002885	0.003246	0.003818	0.004034	0.004195	0.004269	0.00442	0.004548	0.001784	0.002427	0.002908	0.003323	0.00383	0.00396	0.004204	0.004455	0.004394	0.004542
								39.788	0.004746	0.004769	0.004554	0.001693	0.002522	0.002785	0.003372	0.003912	0.004078	0.004245	0.004452	0.004271	0.004496	0.001722	0.002531	0.002892	0.003253	0.003825	0.004042	0.0042	0.004274	0.004425	0.004549	0.001789	0.002435	0.002913	0.00333	0.003836	0.003967	0.004211	0.004459	0.004399	0.004543
								39.835	0.004745	0.00477	0.004554	0.001695	0.00253	0.002792	0.003379	0.003918	0.004084	0.00425	0.004456	0.004274	0.004499	0.001727	0.002536	0.0029	0.003261	0.003832	0.004049	0.004205	0.004279	0.00443	0.004549	0.001795	0.002443	0.002918	0.003336	0.003842	0.003974	0.004217	0.004463	0.004403	0.004544
								39.882	0.004744	0.00477	0.004553	0.001698	0.002537	0.002798	0.003386	0.003923	0.00409	0.004256	0.00446	0.004277	0.004501	0.001733	0.002542	0.002907	0.003268	0.003839	0.004056	0.00421	0.004284	0.004435	0.004549	0.001801	0.002451	0.002924	0.003343	0.003848	0.003981	0.004224	0.004466	0.004407	0.004544
								39.928	0.004742	0.00477	0.004552	0.0017	0.002545	0.002805	0.003392	0.003928	0.004095	0.004261	0.004464	0.004279	0.004502	0.001739	0.002547	0.002914	0.003275	0.003846	0.004063	0.004215	0.004288	0.004439	0.004549	0.001807	0.002459	0.002928	0.00335	0.003854	0.003988	0.00423	0.004469	0.004411	0.004544
								39.975	0.00474	0.00477	0.00455	0.001703	0.002553	0.002811	0.003399	0.003934	0.0041	0.004266	0.004467	0.004281	0.004504	0.001745	0.002553	0.002921	0.003282	0.003853	0.00407	0.004219	0.004293	0.004443	0.004549	0.001813	0.002467	0.002933	0.003357	0.003859	0.003995	0.004236	0.004471	0.004415	0.004544
								40.022	0.004738	0.004769	0.004549	0.001705	0.00256	0.002817	0.003405	0.003939	0.004105	0.004271	0.00447	0.004283	0.004505	0.001751	0.002559	0.002928	0.003289	0.00386	0.004077	0.004223	0.004297	0.004447	0.004549	0.001819	0.002476	0.002938	0.003363	0.003865	0.004002	0.004242	0.004473	0.004419	0.004543
								40.068	0.004735	0.004768	0.004546	0.001707	0.002568	0.002823	0.003412	0.003944	0.00411	0.004276	0.004473	0.004284	0.004507	0.001757	0.002565	0.002936	0.003296	0.003866	0.004084	0.004228	0.004301	0.00445	0.004548	0.001824	0.002484	0.002942	0.00337	0.00387	0.004009	0.004248	0.004475	0.004423	0.004542
								40.115	0.004732	0.004766	0.004544	0.00171	0.002576	0.00283	0.003418	0.003949	0.004115	0.004281	0.004475	0.004285	0.004508	0.001763	0.002571	0.002943	0.003303	0.003873	0.004091	0.004231	0.004305	0.004453	0.004547	0.00183	0.002492	0.002947	0.003376	0.003875	0.004016	0.004254	0.004477	0.004427	0.004541
								40.162	0.004729	0.004764	0.00454	0.001712	0.002584	0.002835	0.003424	0.003954	0.00412	0.004285	0.004477	0.004286	0.004509	0.001769	0.002576	0.00295	0.003309	0.00388	0.004097	0.004235	0.004308	0.004455	0.004546	0.001836	0.0025	0.002951	0.003383	0.00388	0.004022	0.004259	0.004479	0.00443	0.004539
								40.208	0.004725	0.004761	0.004537	0.001714	0.002592	0.002841	0.00343	0.003959	0.004125	0.004289	0.004479	0.004287	0.004509	0.001775	0.002583	0.002957	0.003315	0.003886	0.004104	0.004239	0.004311	0.004457	0.004545	0.001842	0.002508	0.002956	0.003389	0.003885	0.004029	0.004264	0.00448	0.004433	0.004537
								40.255	0.004722	0.004758	0.004533	0.001716	0.002599	0.002847	0.003436	0.003964	0.004129	0.004293	0.00448	0.004287	0.00451	0.00178	0.002589	0.002964	0.003321	0.003893	0.00411	0.004242	0.004315	0.004459	0.004543	0.001848	0.002516	0.00296	0.003395	0.003889	0.004036	0.004269	0.00448	0.004436	0.004534
								40.302	0.004718	0.004755	0.004529	0.001718	0.002607	0.002853	0.003442	0.003968	0.004133	0.004297	0.004481	0.004287	0.00451	0.001786	0.002595	0.002971	0.003327	0.003899	0.004117	0.004245	0.004317	0.00446	0.004542	0.001853	0.002525	0.002964	0.003401	0.003894	0.004042	0.004274	0.004481	0.004439	0.004532
								40.348	0.004714	0.004751	0.004524	0.00172	0.002615	0.002859	0.003448	0.003973	0.004137	0.004301	0.004482	0.004287	0.004511	0.001792	0.002601	0.002978	0.003333	0.003905	0.004123	0.004248	0.00432	0.004461	0.00454	0.001859	0.002533	0.002969	0.003407	0.003898	0.004048	0.004278	0.004481	0.004442	0.004529
								40.395	0.004709	0.004746	0.004519	0.001723	0.002623	0.002864	0.003454	0.003978	0.004141	0.004304	0.004482	0.004286	0.004511	0.001798	0.002607	0.002985	0.003339	0.003912	0.004129	0.004251	0.004323	0.004462	0.004538	0.001864	0.002541	0.002973	0.003413	0.003903	0.004055	0.004283	0.004481	0.004444	0.004525
								40.442	0.004705	0.004742	0.004514	0.001725	0.002631	0.00287	0.00346	0.003982	0.004145	0.004308	0.004482	0.004285	0.004511	0.001804	0.002614	0.002993	0.003344	0.003918	0.004134	0.004253	0.004325	0.004462	0.004536	0.00187	0.002549	0.002977	0.003419	0.003907	0.004061	0.004287	0.004481	0.004446	0.004522
								40.488	0.0047	0.004737	0.004509	0.001727	0.002639	0.002876	0.003465	0.003987	0.004148	0.004311	0.004482	0.004284	0.00451	0.00181	0.00262	0.003	0.003349	0.003924	0.00414	0.004256	0.004327	0.004462	0.004534	0.001875	0.002557	0.002982	0.003425	0.003912	0.004066	0.004291	0.004481	0.004448	0.004518
								40.535	0.004695	0.004731	0.004503	0.00173	0.002647	0.002882	0.003471	0.003991	0.004151	0.004314	0.004481	0.004283	0.00451	0.001816	0.002627	0.003007	0.003355	0.00393	0.004145	0.004258	0.004329	0.004461	0.004532	0.001881	0.002565	0.002986	0.003431	0.003916	0.004072	0.004295	0.00448	0.004449	0.004514
								40.582	0.00469	0.004725	0.004497	0.001733	0.002656	0.002887	0.003476	0.003996	0.004155	0.004316	0.00448	0.004282	0.00451	0.001823	0.002633	0.003015	0.00336	0.003935	0.00415	0.00426	0.004331	0.004461	0.00453	0.001886	0.002573	0.002991	0.003436	0.00392	0.004078	0.004298	0.004479	0.004451	0.00451
								40.629	0.004685	0.004719	0.00449	0.001735	0.002664	0.002893	0.003482	0.004	0.004158	0.004319	0.004479	0.00428	0.004509	0.001829	0.00264	0.003022	0.003365	0.003941	0.004155	0.004262	0.004332	0.00446	0.004527	0.001891	0.002581	0.002996	0.003442	0.003925	0.004083	0.004301	0.004478	0.004451	0.004505
								40.675	0.004679	0.004713	0.004484	0.001738	0.002672	0.002899	0.003488	0.004005	0.00416	0.004321	0.004478	0.004278	0.004508	0.001835	0.002647	0.00303	0.00337	0.003946	0.00416	0.004263	0.004334	0.004459	0.004525	0.001896	0.002589	0.003001	0.003447	0.003929	0.004088	0.004304	0.004476	0.004452	0.004501
								40.722	0.004674	0.004706	0.004477	0.001741	0.00268	0.002905	0.003493	0.004009	0.004163	0.004323	0.004476	0.004276	0.004507	0.001841	0.002654	0.003037	0.003375	0.003952	0.004164	0.004264	0.004335	0.004457	0.004522	0.001901	0.002597	0.003006	0.003452	0.003933	0.004093	0.004307	0.004475	0.004452	0.004496
								40.769	0.004668	0.004699	0.00447	0.001745	0.002688	0.002911	0.003499	0.004014	0.004165	0.004325	0.004474	0.004274	0.004506	0.001848	0.00266	0.003045	0.00338	0.003957	0.004168	0.004266	0.004336	0.004456	0.004519	0.001906	0.002605	0.003011	0.003457	0.003937	0.004097	0.00431	0.004473	0.004452	0.004491
								40.815	0.004662	0.004691	0.004462	0.001748	0.002696	0.002917	0.003504	0.004018	0.004167	0.004327	0.004472	0.004271	0.004505	0.001854	0.002667	0.003053	0.003385	0.003962	0.004172	0.004267	0.004337	0.004454	0.004516	0.001911	0.002613	0.003017	0.003463	0.003941	0.004102	0.004312	0.00447	0.004452	0.004485
								40.862	0.004656	0.004683	0.004455	0.001752	0.002704	0.002923	0.00351	0.004022	0.004169	0.004328	0.004469	0.004269	0.004504	0.00186	0.002675	0.003061	0.003389	0.003967	0.004175	0.004268	0.004338	0.004451	0.004513	0.001916	0.002621	0.003023	0.003467	0.003946	0.004106	0.004314	0.004468	0.004451	0.00448
								40.909	0.00465	0.004675	0.004447	0.001756	0.002713	0.00293	0.003515	0.004027	0.004171	0.004329	0.004467	0.004266	0.004502	0.001867	0.002682	0.003069	0.003394	0.003971	0.004179	0.004268	0.004339	0.004449	0.00451	0.001921	0.002629	0.003029	0.003472	0.00395	0.00411	0.004316	0.004465	0.00445	0.004474
								40.955	0.004644	0.004667	0.00444	0.00176	0.002721	0.002936	0.003521	0.004031	0.004173	0.00433	0.004464	0.004263	0.0045	0.001873	0.002689	0.003077	0.003399	0.003976	0.004181	0.004269	0.004339	0.004447	0.004507	0.001926	0.002637	0.003035	0.003477	0.003954	0.004114	0.004318	0.004463	0.004449	0.004469
								41.002	0.004637	0.004658	0.004432	0.001764	0.002729	0.002943	0.003526	0.004035	0.004174	0.004331	0.004461	0.00426	0.004499	0.00188	0.002696	0.003085	0.003404	0.00398	0.004184	0.004269	0.00434	0.004444	0.004503	0.00193	0.002645	0.003041	0.003482	0.003958	0.004117	0.004319	0.00446	0.004447	0.004463
								41.049	0.004631	0.00465	0.004424	0.001769	0.002738	0.002949	0.003532	0.00404	0.004175	0.004332	0.004457	0.004257	0.004496	0.001887	0.002704	0.003093	0.003409	0.003985	0.004187	0.004269	0.00434	0.004441	0.0045	0.001935	0.002653	0.003048	0.003486	0.003963	0.004121	0.00432	0.004456	0.004445	0.004457
								41.095	0.004624	0.00464	0.004415	0.001774	0.002746	0.002956	0.003538	0.004044	0.004176	0.004332	0.004454	0.004253	0.004494	0.001893	0.002711	0.003101	0.003414	0.003989	0.004189	0.004269	0.00434	0.004438	0.004496	0.00194	0.002662	0.003055	0.003491	0.003967	0.004124	0.004321	0.004453	0.004442	0.00445
								41.142	0.004617	0.004631	0.004407	0.001779	0.002754	0.002963	0.003543	0.004048	0.004177	0.004332	0.00445	0.00425	0.004491	0.0019	0.002719	0.003109	0.003419	0.003993	0.004191	0.004269	0.00434	0.004435	0.004492	0.001945	0.00267	0.003062	0.003495	0.003971	0.004126	0.004321	0.004449	0.004439	0.004444
								41.189	0.00461	0.004622	0.004398	0.001785	0.002763	0.00297	0.003549	0.004052	0.004177	0.004332	0.004446	0.004246	0.004489	0.001906	0.002726	0.003117	0.003423	0.003996	0.004192	0.004268	0.00434	0.004432	0.004488	0.00195	0.002678	0.00307	0.003499	0.003976	0.004129	0.004322	0.004445	0.004436	0.004437
								41.235	0.004602	0.004612	0.00439	0.00179	0.002771	0.002977	0.003555	0.004056	0.004177	0.004332	0.004442	0.004242	0.004486	0.001913	0.002734	0.003125	0.003428	0.004	0.004194	0.004268	0.00434	0.004428	0.004484	0.001955	0.002686	0.003078	0.003503	0.00398	0.004131	0.004322	0.004441	0.004433	0.004431
								41.282	0.004595	0.004602	0.004381	0.001796	0.002779	0.002984	0.003561	0.004061	0.004178	0.004331	0.004438	0.004238	0.004482	0.001919	0.002742	0.003134	0.003433	0.004003	0.004195	0.004267	0.00434	0.004425	0.00448	0.00196	0.002694	0.003086	0.003507	0.003984	0.004133	0.004321	0.004437	0.004429	0.004424
								41.329	0.004587	0.004592	0.004372	0.001803	0.002788	0.002991	0.003567	0.004065	0.004178	0.00433	0.004433	0.004234	0.004479	0.001926	0.00275	0.003142	0.003439	0.004006	0.004196	0.004266	0.00434	0.004421	0.004475	0.001965	0.002703	0.003094	0.003512	0.003989	0.004134	0.004321	0.004433	0.004424	0.004417
								41.375	0.004579	0.004582	0.004363	0.001809	0.002796	0.002999	0.003573	0.004069	0.004177	0.004329	0.004429	0.00423	0.004475	0.001932	0.002759	0.00315	0.003444	0.004009	0.004197	0.004265	0.004339	0.004417	0.004471	0.00197	0.002711	0.003102	0.003516	0.003993	0.004136	0.00432	0.004428	0.00442	0.00441
								41.422	0.004571	0.004571	0.004354	0.001816	0.002804	0.003006	0.00358	0.004073	0.004177	0.004328	0.004424	0.004226	0.00447	0.001939	0.002767	0.003159	0.003449	0.004012	0.004198	0.004264	0.004339	0.004414	0.004466	0.001975	0.002719	0.003111	0.00352	0.003998	0.004137	0.004319	0.004423	0.004415	0.004403
								41.469	0.004563	0.004561	0.004345	0.001823	0.002813	0.003014	0.003586	0.004077	0.004176	0.004326	0.004419	0.004221	0.004466	0.001945	0.002775	0.003167	0.003454	0.004015	0.004198	0.004263	0.004338	0.00441	0.004461	0.00198	0.002728	0.00312	0.003524	0.004002	0.004138	0.004318	0.004418	0.00441	0.004395
								41.515	0.004554	0.00455	0.004336	0.001831	0.002821	0.003021	0.003592	0.004081	0.004176	0.004325	0.004414	0.004216	0.004461	0.001952	0.002784	0.003175	0.00346	0.004018	0.004199	0.004261	0.004338	0.004405	0.004455	0.001985	0.002736	0.003129	0.003528	0.004007	0.004138	0.004316	0.004413	0.004404	0.004387
								41.562	0.004545	0.004539	0.004326	0.001838	0.002829	0.003029	0.003599	0.004085	0.004175	0.004323	0.004409	0.004212	0.004455	0.001958	0.002793	0.003183	0.003465	0.00402	0.004199	0.00426	0.004337	0.004401	0.00445	0.001991	0.002745	0.003138	0.003532	0.004011	0.004138	0.004315	0.004408	0.004398	0.00438
								41.609	0.004536	0.004528	0.004317	0.001846	0.002838	0.003037	0.003605	0.004089	0.004174	0.004321	0.004404	0.004207	0.00445	0.001964	0.002802	0.003191	0.003471	0.004022	0.004199	0.004258	0.004336	0.004397	0.004444	0.001996	0.002753	0.003148	0.003536	0.004015	0.004138	0.004313	0.004403	0.004392	0.004371
								41.655	0.004527	0.004517	0.004307	0.001854	0.002846	0.003045	0.003612	0.004092	0.004172	0.004318	0.004398	0.004202	0.004444	0.00197	0.002811	0.003199	0.003477	0.004024	0.004199	0.004256	0.004336	0.004392	0.004438	0.002001	0.002762	0.003158	0.00354	0.00402	0.004138	0.00431	0.004397	0.004386	0.004363
								41.702	0.004517	0.004506	0.004298	0.001862	0.002854	0.003053	0.003619	0.004096	0.004171	0.004315	0.004393	0.004197	0.004437	0.001976	0.00282	0.003207	0.003483	0.004026	0.004198	0.004254	0.004335	0.004387	0.004431	0.002007	0.002771	0.003167	0.003544	0.004024	0.004137	0.004308	0.004391	0.004379	0.004355
								41.749	0.004507	0.004494	0.004288	0.001871	0.002863	0.003061	0.003625	0.004099	0.00417	0.004313	0.004387	0.004191	0.00443	0.001982	0.002829	0.003215	0.003489	0.004028	0.004198	0.004252	0.004333	0.004382	0.004424	0.002012	0.002779	0.003177	0.003548	0.004029	0.004136	0.004305	0.004386	0.004372	0.004346
								41.795	0.004497	0.004483	0.004278	0.001879	0.002871	0.003069	0.003632	0.004103	0.004168	0.004309	0.004381	0.004186	0.004423	0.001988	0.002839	0.003223	0.003495	0.004029	0.004197	0.004249	0.004332	0.004377	0.004417	0.002018	0.002788	0.003187	0.003552	0.004033	0.004135	0.004302	0.00438	0.004365	0.004337
								41.842	0.004487	0.004471	0.004268	0.001888	0.002879	0.003078	0.003639	0.004106	0.004167	0.004306	0.004376	0.00418	0.004415	0.001994	0.002848	0.00323	0.003501	0.004031	0.004197	0.004247	0.004331	0.004372	0.00441	0.002023	0.002797	0.003198	0.003556	0.004037	0.004133	0.004299	0.004373	0.004357	0.004328
								41.889	0.004476	0.004459	0.004258	0.001897	0.002887	0.003086	0.003646	0.004109	0.004165	0.004302	0.004369	0.004174	0.004406	0.002	0.002858	0.003238	0.003508	0.004032	0.004196	0.004244	0.004329	0.004366	0.004402	0.002029	0.002805	0.003208	0.003561	0.004041	0.004131	0.004296	0.004367	0.00435	0.004319
								41.935	0.004465	0.004447	0.004247	0.001906	0.002895	0.003094	0.003653	0.004112	0.004163	0.004298	0.004363	0.004168	0.004397	0.002005	0.002868	0.003245	0.003514	0.004033	0.004195	0.004241	0.004327	0.00436	0.004394	0.002034	0.002814	0.003218	0.003565	0.004045	0.004129	0.004292	0.004361	0.004342	0.004309
								41.982	0.004454	0.004435	0.004237	0.001915	0.002903	0.003103	0.00366	0.004115	0.004161	0.004294	0.004357	0.004162	0.004388	0.002011	0.002878	0.003252	0.003521	0.004034	0.004193	0.004238	0.004325	0.004354	0.004385	0.00204	0.002823	0.003228	0.003569	0.004049	0.004126	0.004288	0.004354	0.004334	0.004299
								42.029	0.004442	0.004422	0.004226	0.001924	0.002911	0.003111	0.003667	0.004118	0.004159	0.004289	0.00435	0.004155	0.004378	0.002016	0.002888	0.003259	0.003528	0.004034	0.004192	0.004235	0.004323	0.004348	0.004377	0.002046	0.002832	0.003239	0.003574	0.004053	0.004124	0.004284	0.004348	0.004325	0.004289
								42.075	0.00443	0.00441	0.004215	0.001933	0.002919	0.003119	0.003674	0.00412	0.004157	0.004284	0.004344	0.004148	0.004368	0.002022	0.002898	0.003266	0.003534	0.004035	0.00419	0.004232	0.00432	0.004342	0.004367	0.002051	0.00284	0.003249	0.003578	0.004057	0.004121	0.00428	0.004341	0.004317	0.004279
								42.122	0.004417	0.004397	0.004204	0.001942	0.002927	0.003128	0.003681	0.004123	0.004154	0.004279	0.004337	0.004141	0.004357	0.002027	0.002908	0.003272	0.003541	0.004035	0.004189	0.004229	0.004317	0.004335	0.004358	0.002057	0.002849	0.003259	0.003583	0.004061	0.004117	0.004275	0.004334	0.004308	0.004268
								42.169	0.004405	0.004384	0.004193	0.001951	0.002935	0.003136	0.003688	0.004125	0.004152	0.004273	0.00433	0.004133	0.004345	0.002032	0.002918	0.003279	0.003548	0.004036	0.004187	0.004225	0.004314	0.004328	0.004348	0.002063	0.002858	0.003269	0.003588	0.004064	0.004114	0.004271	0.004327	0.004299	0.004257
								42.215	0.004392	0.004371	0.004182	0.00196	0.002943	0.003145	0.003695	0.004127	0.004149	0.004268	0.004322	0.004126	0.004334	0.002038	0.002929	0.003285	0.003555	0.004036	0.004185	0.004221	0.004311	0.004321	0.004338	0.002069	0.002867	0.003279	0.003592	0.004067	0.00411	0.004266	0.00432	0.00429	0.004246
								42.262	0.004378	0.004357	0.00417	0.001969	0.002951	0.003153	0.003702	0.004129	0.004147	0.004261	0.004315	0.004118	0.004321	0.002043	0.002939	0.003291	0.003562	0.004035	0.004182	0.004217	0.004307	0.004314	0.004327	0.002075	0.002876	0.003289	0.003597	0.00407	0.004106	0.004261	0.004312	0.00428	0.004235
								42.309	0.004364	0.004343	0.004158	0.001978	0.002958	0.003161	0.003709	0.00413	0.004144	0.004255	0.004308	0.004109	0.004308	0.002048	0.002949	0.003296	0.003569	0.004035	0.00418	0.004213	0.004303	0.004306	0.004316	0.00208	0.002885	0.003298	0.003602	0.004073	0.004102	0.004256	0.004305	0.004271	0.004223
								42.355	0.00435	0.004329	0.004146	0.001987	0.002966	0.00317	0.003715	0.004131	0.004141	0.004248	0.0043	0.0041	0.004295	0.002053	0.00296	0.003302	0.003576	0.004035	0.004177	0.004209	0.004299	0.004298	0.004305	0.002086	0.002893	0.003308	0.003607	0.004076	0.004097	0.00425	0.004297	0.004261	0.004211
								42.402	0.004336	0.004314	0.004134	0.001995	0.002973	0.003178	0.003722	0.004132	0.004138	0.004241	0.004292	0.004091	0.004281	0.002058	0.00297	0.003307	0.003583	0.004034	0.004174	0.004204	0.004294	0.00429	0.004293	0.002092	0.002902	0.003317	0.003612	0.004078	0.004093	0.004245	0.004289	0.004251	0.004198
								42.449	0.004321	0.004299	0.004122	0.002004	0.002981	0.003186	0.003728	0.004133	0.004134	0.004233	0.004284	0.004082	0.004267	0.002063	0.00298	0.003312	0.00359	0.004033	0.004171	0.004199	0.004288	0.004281	0.004281	0.002098	0.002911	0.003326	0.003617	0.00408	0.004088	0.004239	0.00428	0.004241	0.004186
								42.495	0.004306	0.004284	0.004109	0.002013	0.002988	0.003194	0.003735	0.004134	0.004131	0.004225	0.004275	0.004072	0.004253	0.002068	0.002991	0.003317	0.003597	0.004032	0.004168	0.004194	0.004283	0.004273	0.004268	0.002104	0.00292	0.003335	0.003622	0.004082	0.004083	0.004234	0.004272	0.00423	0.004173
								42.542	0.004291	0.004269	0.004097	0.002021	0.002995	0.003202	0.003741	0.004134	0.004128	0.004217	0.004267	0.004061	0.004238	0.002074	0.003001	0.003322	0.003604	0.004031	0.004165	0.004189	0.004277	0.004264	0.004255	0.00211	0.002928	0.003344	0.003627	0.004084	0.004077	0.004228	0.004263	0.00422	0.00416
								42.589	0.004275	0.004253	0.004083	0.002029	0.003003	0.00321	0.003747	0.004134	0.004124	0.004208	0.004258	0.004051	0.004222	0.002079	0.003011	0.003326	0.00361	0.00403	0.004161	0.004183	0.00427	0.004254	0.004242	0.002116	0.002937	0.003352	0.003632	0.004085	0.004072	0.004222	0.004254	0.004209	0.004146
								42.635	0.004259	0.004237	0.00407	0.002038	0.00301	0.003218	0.003752	0.004133	0.00412	0.004199	0.004249	0.00404	0.004207	0.002084	0.003021	0.00333	0.003617	0.004029	0.004157	0.004178	0.004263	0.004245	0.004228	0.002123	0.002946	0.00336	0.003638	0.004086	0.004066	0.004216	0.004245	0.004198	0.004132
								42.682	0.004243	0.00422	0.004057	0.002046	0.003017	0.003225	0.003758	0.004133	0.004116	0.00419	0.00424	0.004028	0.004191	0.002089	0.003031	0.003334	0.003623	0.004027	0.004153	0.004172	0.004256	0.004235	0.004214	0.002129	0.002954	0.003368	0.003643	0.004087	0.00406	0.004209	0.004235	0.004187	0.004118
								42.729	0.004226	0.004203	0.004043	0.002054	0.003024	0.003233	0.003763	0.004132	0.004112	0.00418	0.004231	0.004017	0.004174	0.002095	0.003041	0.003338	0.00363	0.004026	0.004148	0.004165	0.004248	0.004225	0.0042	0.002135	0.002963	0.003376	0.003648	0.004087	0.004054	0.004203	0.004225	0.004176	0.004104
								42.775	0.004209	0.004186	0.004029	0.002061	0.00303	0.003241	0.003768	0.004131	0.004107	0.00417	0.004222	0.004004	0.004157	0.0021	0.003051	0.003342	0.003636	0.004024	0.004144	0.004158	0.00424	0.004214	0.004185	0.002141	0.002971	0.003383	0.003653	0.004087	0.004048	0.004196	0.004214	0.004165	0.00409
								42.822	0.004192	0.004168	0.004015	0.002069	0.003037	0.003248	0.003773	0.004129	0.004103	0.00416	0.004212	0.003992	0.00414	0.002106	0.003061	0.003346	0.003642	0.004022	0.004139	0.004152	0.004231	0.004204	0.00417	0.002148	0.00298	0.00339	0.003658	0.004087	0.004042	0.00419	0.004204	0.004153	0.004075
								42.869	0.004174	0.00415	0.004	0.002076	0.003044	0.003255	0.003777	0.004127	0.004098	0.00415	0.004202	0.003979	0.004123	0.002112	0.00307	0.003349	0.003648	0.00402	0.004134	0.004144	0.004221	0.004193	0.004155	0.002154	0.002988	0.003396	0.003663	0.004087	0.004036	0.004183	0.004193	0.004141	0.00406
								42.915	0.004156	0.004132	0.003985	0.002084	0.00305	0.003262	0.003782	0.004125	0.004093	0.004139	0.004192	0.003966	0.004106	0.002118	0.00308	0.003353	0.003654	0.004017	0.004128	0.004137	0.004212	0.004182	0.004139	0.00216	0.002996	0.003403	0.003668	0.004086	0.004029	0.004176	0.004181	0.004129	0.004045
								42.962	0.004138	0.004113	0.00397	0.002091	0.003057	0.003269	0.003786	0.004123	0.004088	0.004127	0.004182	0.003952	0.004088	0.002124	0.003089	0.003356	0.00366	0.004015	0.004123	0.004129	0.004201	0.00417	0.004123	0.002167	0.003004	0.003409	0.003673	0.004084	0.004023	0.004168	0.004169	0.004117	0.004029
								43.009	0.004119	0.004094	0.003955	0.002098	0.003063	0.003276	0.003789	0.00412	0.004082	0.004116	0.004172	0.003938	0.00407	0.00213	0.003098	0.003359	0.003665	0.004012	0.004117	0.004121	0.00419	0.004158	0.004107	0.002173	0.003012	0.003414	0.003678	0.004083	0.004016	0.004161	0.004157	0.004105	0.004014
								43.055	0.0041	0.004074	0.003939	0.002105	0.00307	0.003283	0.003792	0.004117	0.004077	0.004104	0.004161	0.003924	0.004051	0.002136	0.003107	0.003362	0.00367	0.004009	0.004111	0.004112	0.004179	0.004146	0.00409	0.00218	0.00302	0.00342	0.003683	0.004081	0.004009	0.004153	0.004144	0.004092	0.003998
								43.102	0.004081	0.004054	0.003923	0.002112	0.003076	0.003289	0.003795	0.004114	0.004071	0.004092	0.004151	0.003909	0.004033	0.002142	0.003115	0.003365	0.003675	0.004006	0.004104	0.004103	0.004167	0.004134	0.004073	0.002186	0.003028	0.003425	0.003687	0.004078	0.004002	0.004145	0.004131	0.004079	0.003982
								43.149	0.004061	0.004034	0.003907	0.002119	0.003082	0.003296	0.003798	0.00411	0.004065	0.004079	0.00414	0.003894	0.004014	0.002149	0.003124	0.003368	0.00368	0.004003	0.004098	0.004094	0.004155	0.004121	0.004056	0.002193	0.003036	0.00343	0.003692	0.004075	0.003995	0.004137	0.004117	0.004066	0.003966
								43.195	0.004041	0.004013	0.003891	0.002125	0.003089	0.003302	0.0038	0.004106	0.004059	0.004066	0.004128	0.003879	0.003995	0.002155	0.003132	0.003371	0.003685	0.004	0.004091	0.004085	0.004142	0.004109	0.004038	0.0022	0.003044	0.003434	0.003696	0.004072	0.003988	0.004128	0.004103	0.004053	0.003949
								43.242	0.004021	0.003992	0.003874	0.002132	0.003095	0.003308	0.003802	0.004102	0.004052	0.004053	0.004117	0.003864	0.003977	0.002162	0.00314	0.003374	0.003689	0.003996	0.004084	0.004075	0.004128	0.004096	0.00402	0.002207	0.003051	0.003438	0.0037	0.004069	0.003981	0.00412	0.004088	0.00404	0.003933
								43.289	0.004	0.003971	0.003857	0.002139	0.003101	0.003314	0.003803	0.004097	0.004045	0.004039	0.004105	0.003848	0.003957	0.002169	0.003147	0.003377	0.003693	0.003992	0.004076	0.004065	0.004115	0.004082	0.004002	0.002214	0.003059	0.003443	0.003704	0.004065	0.003974	0.004111	0.004074	0.004026	0.003916
								43.335	0.003979	0.003949	0.003839	0.002145	0.003107	0.00332	0.003804	0.004093	0.004039	0.004026	0.004093	0.003832	0.003938	0.002176	0.003155	0.00338	0.003697	0.003988	0.004069	0.004054	0.0041	0.004069	0.003983	0.002221	0.003066	0.003446	0.003708	0.004061	0.003966	0.004101	0.004058	0.004013	0.0039
								43.382	0.003958	0.003927	0.003822	0.002152	0.003114	0.003326	0.003805	0.004088	0.004032	0.004011	0.004081	0.003816	0.003919	0.002183	0.003162	0.003382	0.0037	0.003984	0.004061	0.004044	0.004085	0.004055	0.003965	0.002228	0.003073	0.00345	0.003712	0.004056	0.003959	0.004092	0.004043	0.003999	0.003883
								43.429	0.003936	0.003905	0.003804	0.002158	0.00312	0.003332	0.003805	0.004082	0.004024	0.003997	0.004069	0.003799	0.003899	0.00219	0.003169	0.003385	0.003704	0.00398	0.004053	0.004033	0.00407	0.004041	0.003946	0.002235	0.00308	0.003453	0.003716	0.004052	0.003951	0.004082	0.004026	0.003985	0.003866
								43.475	0.003914	0.003883	0.003785	0.002165	0.003126	0.003338	0.003805	0.004077	0.004017	0.003982	0.004056	0.003782	0.00388	0.002198	0.003176	0.003388	0.003707	0.003975	0.004044	0.004022	0.004054	0.004026	0.003926	0.002242	0.003087	0.003457	0.003719	0.004047	0.003943	0.004072	0.00401	0.00397	0.003849
								43.522	0.003892	0.00386	0.003767	0.002172	0.003132	0.003343	0.003805	0.004071	0.004009	0.003967	0.004043	0.003765	0.00386	0.002205	0.003183	0.003391	0.00371	0.00397	0.004035	0.00401	0.004038	0.004012	0.003907	0.002249	0.003094	0.00346	0.003723	0.004041	0.003935	0.004061	0.003993	0.003956	0.003832
								43.569	0.003869	0.003837	0.003748	0.002179	0.003139	0.003349	0.003804	0.004065	0.004002	0.003952	0.00403	0.003748	0.003841	0.002213	0.00319	0.003394	0.003713	0.003965	0.004026	0.003998	0.004021	0.003997	0.003887	0.002257	0.003101	0.003463	0.003726	0.004036	0.003927	0.00405	0.003976	0.003941	0.003814
								43.615	0.003846	0.003814	0.003729	0.002186	0.003145	0.003354	0.003803	0.004058	0.003994	0.003937	0.004017	0.003731	0.003821	0.00222	0.003196	0.003398	0.003715	0.00396	0.004017	0.003986	0.004004	0.003982	0.003867	0.002264	0.003108	0.003466	0.003729	0.00403	0.003918	0.004039	0.003958	0.003926	0.003797
								43.662	0.003823	0.003791	0.00371	0.002193	0.003152	0.00336	0.003802	0.004052	0.003986	0.003921	0.004003	0.003713	0.003801	0.002228	0.003202	0.003401	0.003717	0.003955	0.004008	0.003974	0.003987	0.003967	0.003847	0.002272	0.003115	0.003468	0.003732	0.004023	0.00391	0.004027	0.003941	0.003911	0.00378
								43.709	0.0038	0.003768	0.00369	0.0022	0.003158	0.003366	0.0038	0.004045	0.003977	0.003905	0.003989	0.003696	0.003781	0.002236	0.003208	0.003404	0.00372	0.00395	0.003998	0.003962	0.003969	0.003952	0.003827	0.002279	0.003121	0.003471	0.003735	0.004017	0.003901	0.004015	0.003922	0.003895	0.003763
								43.755	0.003776	0.003744	0.00367	0.002208	0.003165	0.003371	0.003799	0.004038	0.003969	0.003889	0.003975	0.003678	0.003761	0.002244	0.003214	0.003408	0.003722	0.003944	0.003988	0.003949	0.00395	0.003936	0.003807	0.002287	0.003128	0.003473	0.003738	0.00401	0.003892	0.004003	0.003904	0.00388	0.003745
								43.802	0.003752	0.00372	0.00365	0.002215	0.003171	0.003377	0.003796	0.00403	0.00396	0.003873	0.003961	0.003661	0.003741	0.002252	0.00322	0.003411	0.003724	0.003938	0.003978	0.003936	0.003932	0.00392	0.003786	0.002295	0.003134	0.003476	0.00374	0.004003	0.003882	0.00399	0.003885	0.003864	0.003728
								43.849	0.003728	0.003697	0.00363	0.002223	0.003178	0.003383	0.003794	0.004023	0.003951	0.003856	0.003946	0.003643	0.003722	0.002261	0.003226	0.003415	0.003725	0.003932	0.003968	0.003923	0.003913	0.003904	0.003765	0.002302	0.00314	0.003478	0.003743	0.003996	0.003873	0.003977	0.003867	0.003848	0.003711
								43.895	0.003704	0.003673	0.00361	0.002231	0.003185	0.003388	0.003791	0.004015	0.003942	0.00384	0.003931	0.003625	0.003702	0.002269	0.003232	0.003419	0.003727	0.003926	0.003957	0.00391	0.003893	0.003888	0.003744	0.00231	0.003146	0.003481	0.003745	0.003988	0.003863	0.003963	0.003848	0.003831	0.003693
								43.942	0.003679	0.003649	0.003589	0.002239	0.003192	0.003394	0.003789	0.004007	0.003933	0.003823	0.003916	0.003607	0.003681	0.002277	0.003237	0.003423	0.003729	0.003919	0.003946	0.003896	0.003874	0.003872	0.003723	0.002318	0.003153	0.003483	0.003748	0.003981	0.003853	0.00395	0.003828	0.003815	0.003676
								43.989	0.003655	0.003625	0.003568	0.002247	0.003199	0.003401	0.003786	0.003999	0.003924	0.003806	0.003901	0.003589	0.003661	0.002286	0.003243	0.003427	0.00373	0.003913	0.003935	0.003882	0.003854	0.003856	0.003702	0.002326	0.003159	0.003486	0.00375	0.003973	0.003842	0.003936	0.003809	0.003798	0.003659
								44.035	0.00363	0.0036	0.003547	0.002255	0.003206	0.003407	0.003783	0.003991	0.003914	0.003789	0.003885	0.003571	0.003641	0.002294	0.003249	0.003432	0.003732	0.003906	0.003924	0.003869	0.003834	0.003839	0.003681	0.002334	0.003164	0.003488	0.003752	0.003965	0.003832	0.003921	0.00379	0.003781	0.003641
								44.082	0.003605	0.003576	0.003526	0.002264	0.003213	0.003413	0.00378	0.003982	0.003905	0.003772	0.003869	0.003553	0.003621	0.002303	0.003254	0.003436	0.003733	0.003899	0.003912	0.003855	0.003814	0.003823	0.00366	0.002342	0.00317	0.003491	0.003754	0.003957	0.003821	0.003906	0.00377	0.003764	0.003624
								44.129	0.00358	0.003552	0.003505	0.002272	0.00322	0.00342	0.003776	0.003974	0.003895	0.003755	0.003853	0.003534	0.003601	0.002311	0.00326	0.003441	0.003734	0.003892	0.0039	0.00384	0.003793	0.003806	0.003638	0.00235	0.003176	0.003493	0.003756	0.003949	0.00381	0.003891	0.00375	0.003747	0.003607
								44.175	0.003555	0.003528	0.003484	0.002281	0.003228	0.003426	0.003773	0.003965	0.003885	0.003738	0.003837	0.003516	0.003581	0.00232	0.003266	0.003446	0.003736	0.003885	0.003888	0.003826	0.003773	0.003789	0.003617	0.002358	0.003182	0.003496	0.003758	0.00394	0.003798	0.003876	0.003731	0.003729	0.00359
								44.222	0.003529	0.003503	0.003463	0.00229	0.003235	0.003433	0.003769	0.003956	0.003875	0.00372	0.00382	0.003498	0.00356	0.002329	0.003272	0.003451	0.003737	0.003877	0.003876	0.003812	0.003752	0.003772	0.003595	0.002366	0.003188	0.003498	0.00376	0.003932	0.003787	0.00386	0.003711	0.003712	0.003573
								44.269	0.003504	0.003479	0.003441	0.002299	0.003243	0.00344	0.003766	0.003947	0.003864	0.003703	0.003804	0.00348	0.00354	0.002338	0.003278	0.003456	0.003738	0.00387	0.003864	0.003797	0.003731	0.003755	0.003574	0.002374	0.003194	0.003501	0.003762	0.003923	0.003775	0.003845	0.003691	0.003694	0.003556
								44.315	0.003479	0.003455	0.00342	0.002309	0.003251	0.003447	0.003763	0.003938	0.003854	0.003686	0.003787	0.003462	0.003519	0.002347	0.003284	0.003461	0.003739	0.003862	0.003851	0.003782	0.00371	0.003738	0.003552	0.002382	0.003199	0.003504	0.003764	0.003914	0.003762	0.003828	0.003671	0.003676	0.003538
								44.362	0.003453	0.00343	0.003398	0.002318	0.003258	0.003454	0.003759	0.003929	0.003843	0.003668	0.00377	0.003443	0.003499	0.002356	0.00329	0.003467	0.003741	0.003855	0.003838	0.003768	0.003689	0.003721	0.00353	0.002391	0.003205	0.003507	0.003765	0.003905	0.00375	0.003812	0.003651	0.003657	0.003521
								44.409	0.003428	0.003406	0.003376	0.002327	0.003266	0.003462	0.003756	0.003919	0.003832	0.003651	0.003753	0.003425	0.003478	0.002365	0.003296	0.003472	0.003742	0.003847	0.003825	0.003753	0.003668	0.003704	0.003509	0.002399	0.003211	0.00351	0.003767	0.003896	0.003737	0.003796	0.003631	0.003639	0.003504
								44.456	0.003403	0.003381	0.003355	0.002337	0.003275	0.003469	0.003752	0.00391	0.003821	0.003633	0.003735	0.003407	0.003458	0.002374	0.003302	0.003478	0.003743	0.003839	0.003812	0.003738	0.003647	0.003687	0.003487	0.002407	0.003217	0.003513	0.003768	0.003887	0.003724	0.003779	0.003611	0.00362	0.003487
								44.502	0.003378	0.003357	0.003333	0.002347	0.003283	0.003477	0.003749	0.0039	0.00381	0.003616	0.003718	0.003389	0.003437	0.002383	0.003309	0.003484	0.003744	0.00383	0.003798	0.003723	0.003626	0.003669	0.003465	0.002415	0.003222	0.003517	0.00377	0.003878	0.003711	0.003762	0.003592	0.003602	0.00347
								44.549	0.003352	0.003333	0.003311	0.002357	0.003291	0.003484	0.003746	0.00389	0.003799	0.003598	0.0037	0.003371	0.003416	0.002392	0.003315	0.00349	0.003745	0.003822	0.003785	0.003707	0.003606	0.003652	0.003443	0.002424	0.003228	0.00352	0.003771	0.003869	0.003697	0.003745	0.003572	0.003583	0.003454
								44.596	0.003327	0.003309	0.00329	0.002367	0.003299	0.003492	0.003742	0.00388	0.003787	0.003581	0.003682	0.003352	0.003395	0.002401	0.003322	0.003496	0.003746	0.003814	0.003771	0.003692	0.003585	0.003634	0.003421	0.002432	0.003234	0.003524	0.003773	0.00386	0.003683	0.003728	0.003552	0.003564	0.003437
								44.642	0.003303	0.003284	0.003268	0.002377	0.003308	0.0035	0.003739	0.003871	0.003775	0.003563	0.003664	0.003334	0.003374	0.002411	0.003329	0.003502	0.003748	0.003805	0.003757	0.003677	0.003564	0.003616	0.0034	0.002441	0.003241	0.003528	0.003774	0.003851	0.003669	0.00371	0.003532	0.003545	0.00342
								44.689	0.003278	0.00326	0.003246	0.002387	0.003316	0.003508	0.003736	0.00386	0.003763	0.003546	0.003645	0.003316	0.003352	0.00242	0.003336	0.003509	0.003749	0.003797	0.003743	0.003661	0.003543	0.003599	0.003378	0.002449	0.003247	0.003531	0.003775	0.003841	0.003655	0.003693	0.003512	0.003526	0.003403
								44.736	0.003253	0.003236	0.003225	0.002397	0.003325	0.003515	0.003733	0.00385	0.003751	0.003529	0.003627	0.003298	0.003331	0.00243	0.003343	0.003515	0.00375	0.003788	0.003729	0.003646	0.003523	0.003581	0.003356	0.002458	0.003253	0.003535	0.003776	0.003832	0.00364	0.003675	0.003492	0.003507	0.003386
								44.782	0.003229	0.003212	0.003203	0.002407	0.003333	0.003523	0.00373	0.00384	0.003739	0.003512	0.003609	0.00328	0.003309	0.002439	0.00335	0.003521	0.003751	0.003779	0.003715	0.00363	0.003502	0.003563	0.003334	0.002467	0.003259	0.003539	0.003777	0.003822	0.003626	0.003658	0.003472	0.003487	0.003369
								44.829	0.003204	0.003188	0.003181	0.002417	0.003342	0.003531	0.003727	0.00383	0.003727	0.003495	0.00359	0.003262	0.003288	0.002449	0.003358	0.003528	0.003752	0.003771	0.003701	0.003614	0.003482	0.003545	0.003312	0.002475	0.003266	0.003543	0.003777	0.003813	0.003611	0.00364	0.003452	0.003468	0.003351
								44.876	0.00318	0.003165	0.00316	0.002428	0.003351	0.003539	0.003725	0.003819	0.003714	0.003478	0.003571	0.003244	0.003266	0.002458	0.003366	0.003534	0.003753	0.003762	0.003686	0.003598	0.003462	0.003527	0.003291	0.002484	0.003272	0.003548	0.003778	0.003803	0.003596	0.003622	0.003432	0.003449	0.003334
								44.922	0.003156	0.003141	0.003138	0.002438	0.003359	0.003547	0.003722	0.003809	0.003701	0.003461	0.003552	0.003226	0.003244	0.002468	0.003374	0.003541	0.003753	0.003752	0.003671	0.003582	0.003442	0.003508	0.003269	0.002493	0.003279	0.003552	0.003778	0.003793	0.003581	0.003604	0.003412	0.00343	0.003317
								44.969	0.003133	0.003118	0.003116	0.002449	0.003368	0.003555	0.003719	0.003798	0.003688	0.003445	0.003533	0.003207	0.003222	0.002478	0.003382	0.003548	0.003754	0.003743	0.003657	0.003566	0.003422	0.00349	0.003247	0.002502	0.003286	0.003556	0.003778	0.003783	0.003566	0.003587	0.003392	0.00341	0.0033
								45.016	0.003109	0.003094	0.003095	0.002459	0.003377	0.003562	0.003717	0.003787	0.003675	0.003428	0.003514	0.003189	0.0032	0.002487	0.00339	0.003554	0.003755	0.003734	0.003642	0.00355	0.003402	0.003471	0.003225	0.002512	0.003293	0.003561	0.003778	0.003773	0.003551	0.003569	0.003372	0.003391	0.003283
								45.062	0.003086	0.003071	0.003073	0.00247	0.003386	0.00357	0.003714	0.003776	0.003662	0.003412	0.003494	0.003171	0.003178	0.002497	0.003398	0.003561	0.003755	0.003724	0.003627	0.003534	0.003382	0.003453	0.003204	0.002521	0.0033	0.003565	0.003778	0.003763	0.003535	0.003551	0.003352	0.003372	0.003265
								45.109	0.003063	0.003048	0.003052	0.002481	0.003395	0.003578	0.003712	0.003765	0.003649	0.003396	0.003475	0.003153	0.003155	0.002507	0.003406	0.003567	0.003756	0.003715	0.003612	0.003518	0.003363	0.003434	0.003182	0.00253	0.003307	0.00357	0.003778	0.003753	0.00352	0.003533	0.003332	0.003353	0.003248
								45.156	0.00304	0.003024	0.00303	0.002492	0.003404	0.003585	0.003709	0.003754	0.003635	0.00338	0.003455	0.003135	0.003133	0.002517	0.003415	0.003573	0.003756	0.003705	0.003597	0.003501	0.003343	0.003415	0.00316	0.00254	0.003315	0.003574	0.003777	0.003742	0.003505	0.003515	0.003312	0.003334	0.00323
								45.202	0.003017	0.003002	0.003008	0.002502	0.003412	0.003592	0.003707	0.003743	0.003622	0.003364	0.003436	0.003117	0.00311	0.002527	0.003424	0.00358	0.003756	0.003695	0.003582	0.003485	0.003324	0.003396	0.003138	0.00255	0.003322	0.003579	0.003776	0.003731	0.003489	0.003498	0.003292	0.003315	0.003213
								45.249	0.002994	0.002979	0.002986	0.002513	0.003421	0.003599	0.003704	0.003731	0.003608	0.003349	0.003416	0.003099	0.003087	0.002537	0.003432	0.003586	0.003756	0.003685	0.003567	0.003468	0.003304	0.003377	0.003117	0.00256	0.00333	0.003583	0.003775	0.00372	0.003474	0.00348	0.003271	0.003296	0.003195
								45.296	0.002972	0.002956	0.002965	0.002524	0.00343	0.003605	0.003702	0.00372	0.003594	0.003333	0.003396	0.003081	0.003065	0.002547	0.003441	0.003592	0.003756	0.003675	0.003552	0.003451	0.003285	0.003358	0.003095	0.00257	0.003338	0.003587	0.003773	0.003709	0.003459	0.003462	0.003251	0.003277	0.003177
								45.342	0.00295	0.002933	0.002943	0.002535	0.003439	0.003612	0.003699	0.003708	0.003579	0.003318	0.003376	0.003063	0.003042	0.002558	0.00345	0.003598	0.003756	0.003664	0.003537	0.003435	0.003266	0.003338	0.003073	0.002581	0.003346	0.003592	0.003771	0.003698	0.003444	0.003444	0.003231	0.003258	0.003159
								45.389	0.002928	0.002911	0.002921	0.002546	0.003447	0.003618	0.003696	0.003696	0.003565	0.003302	0.003356	0.003045	0.003019	0.002568	0.003459	0.003604	0.003755	0.003654	0.003522	0.003418	0.003247	0.003319	0.003052	0.002591	0.003354	0.003596	0.003769	0.003686	0.003428	0.003427	0.00321	0.003239	0.003141
								45.436	0.002906	0.002888	0.002899	0.002558	0.003456	0.003624	0.003694	0.003684	0.003551	0.003287	0.003335	0.003027	0.002996	0.002578	0.003468	0.00361	0.003754	0.003643	0.003507	0.003401	0.003228	0.003299	0.00303	0.002602	0.003362	0.0036	0.003766	0.003674	0.003413	0.003409	0.00319	0.003221	0.003123
								45.482	0.002885	0.002866	0.002877	0.002569	0.003465	0.00363	0.003691	0.003672	0.003536	0.003272	0.003315	0.003009	0.002973	0.002589	0.003477	0.003616	0.003753	0.003632	0.003491	0.003384	0.003209	0.00328	0.003009	0.002613	0.00337	0.003605	0.003763	0.003662	0.003398	0.003391	0.003169	0.003202	0.003105
								45.529	0.002863	0.002844	0.002855	0.00258	0.003473	0.003635	0.003688	0.00366	0.003521	0.003257	0.003294	0.002991	0.002951	0.002599	0.003486	0.003621	0.003752	0.003621	0.003476	0.003367	0.00319	0.00326	0.002987	0.002624	0.003379	0.003609	0.00376	0.003649	0.003383	0.003374	0.003148	0.003184	0.003086
								45.576	0.002842	0.002821	0.002833	0.002591	0.003482	0.00364	0.003684	0.003648	0.003506	0.003242	0.003274	0.002972	0.002928	0.002609	0.003495	0.003626	0.003751	0.003609	0.003461	0.00335	0.003171	0.00324	0.002965	0.002636	0.003387	0.003613	0.003757	0.003637	0.003368	0.003356	0.003127	0.003166	0.003068
								45.622	0.002821	0.002799	0.00281	0.002603	0.00349	0.003645	0.003681	0.003635	0.003491	0.003227	0.003253	0.002954	0.002905	0.00262	0.003504	0.003632	0.003749	0.003598	0.003446	0.003332	0.003152	0.00322	0.002944	0.002648	0.003396	0.003617	0.003753	0.003623	0.003353	0.003338	0.003107	0.003147	0.003049
								45.669	0.0028	0.002777	0.002788	0.002614	0.003499	0.003649	0.003677	0.003623	0.003475	0.003212	0.003232	0.002936	0.002882	0.002631	0.003513	0.003637	0.003747	0.003586	0.00343	0.003315	0.003133	0.003199	0.002922	0.00266	0.003404	0.00362	0.003748	0.00361	0.003339	0.003321	0.003086	0.003129	0.00303
								45.716	0.002779	0.002755	0.002766	0.002625	0.003507	0.003653	0.003674	0.00361	0.00346	0.003197	0.003211	0.002917	0.002859	0.002641	0.003521	0.003641	0.003745	0.003574	0.003415	0.003298	0.003114	0.003179	0.002901	0.002672	0.003412	0.003624	0.003744	0.003597	0.003324	0.003303	0.003065	0.003111	0.003011
								45.762	0.002759	0.002733	0.002743	0.002637	0.003515	0.003657	0.00367	0.003597	0.003444	0.003183	0.003189	0.002899	0.002837	0.002652	0.00353	0.003646	0.003742	0.003562	0.0034	0.00328	0.003095	0.003158	0.002879	0.002685	0.003421	0.003628	0.003739	0.003583	0.003309	0.003285	0.003044	0.003093	0.002992
								45.809	0.002738	0.002711	0.002721	0.002648	0.003524	0.00366	0.003665	0.003584	0.003428	0.003168	0.003168	0.002881	0.002814	0.002663	0.003539	0.003651	0.003739	0.003549	0.003384	0.003263	0.003076	0.003138	0.002858	0.002697	0.003429	0.003631	0.003734	0.003569	0.003295	0.003268	0.003023	0.003076	0.002973
								45.856	0.002717	0.002689	0.002698	0.00266	0.003532	0.003664	0.003661	0.003571	0.003412	0.003153	0.003147	0.002862	0.002792	0.002674	0.003548	0.003655	0.003736	0.003537	0.003369	0.003246	0.003057	0.003117	0.002836	0.002711	0.003438	0.003634	0.003728	0.003554	0.00328	0.00325	0.003002	0.003058	0.002953
								45.902	0.002697	0.002666	0.002675	0.002671	0.00354	0.003666	0.003656	0.003558	0.003396	0.003139	0.003125	0.002844	0.002769	0.002685	0.003556	0.003659	0.003733	0.003524	0.003354	0.003228	0.003038	0.003096	0.002815	0.002724	0.003446	0.003637	0.003722	0.00354	0.003266	0.003232	0.002981	0.00304	0.002934
								45.949	0.002677	0.002644	0.002652	0.002683	0.003548	0.003669	0.003651	0.003545	0.003379	0.003124	0.003104	0.002825	0.002747	0.002696	0.003565	0.003663	0.003729	0.003511	0.003338	0.00321	0.003019	0.003075	0.002793	0.002737	0.003454	0.00364	0.003716	0.003525	0.003252	0.003215	0.00296	0.003023	0.002914
								45.996	0.002657	0.002622	0.00263	0.002695	0.003555	0.003671	0.003646	0.003531	0.003363	0.00311	0.003082	0.002806	0.002725	0.002707	0.003573	0.003667	0.003726	0.003497	0.003323	0.003193	0.003	0.003054	0.002772	0.002751	0.003463	0.003643	0.003709	0.00351	0.003238	0.003197	0.002939	0.003005	0.002894
								46.042	0.002637	0.0026	0.002607	0.002706	0.003563	0.003673	0.00364	0.003518	0.003346	0.003095	0.00306	0.002788	0.002703	0.002718	0.003582	0.003671	0.003721	0.003484	0.003307	0.003175	0.00298	0.003033	0.00275	0.002765	0.003471	0.003646	0.003703	0.003495	0.003224	0.003179	0.002918	0.002988	0.002874
								46.089	0.002616	0.002578	0.002584	0.002718	0.003571	0.003675	0.003635	0.003504	0.00333	0.00308	0.003038	0.002769	0.002682	0.00273	0.00359	0.003674	0.003717	0.00347	0.003292	0.003157	0.002961	0.003012	0.002729	0.002779	0.003479	0.003649	0.003695	0.003479	0.00321	0.003162	0.002897	0.00297	0.002854
								46.136	0.002597	0.002556	0.002561	0.00273	0.003578	0.003676	0.003629	0.003491	0.003313	0.003065	0.003017	0.00275	0.00266	0.002741	0.003598	0.003677	0.003712	0.003456	0.003276	0.00314	0.002942	0.002991	0.002707	0.002793	0.003486	0.003651	0.003688	0.003464	0.003195	0.003144	0.002876	0.002953	0.002834
								46.182	0.002577	0.002534	0.002538	0.002742	0.003586	0.003677	0.003622	0.003477	0.003296	0.003051	0.002995	0.002732	0.002639	0.002753	0.003606	0.003681	0.003707	0.003442	0.003261	0.003122	0.002922	0.00297	0.002686	0.002808	0.003494	0.003653	0.00368	0.003448	0.003181	0.003126	0.002855	0.002935	0.002814
								46.229	0.002557	0.002512	0.002515	0.002754	0.003593	0.003678	0.003616	0.003463	0.003279	0.003036	0.002973	0.002713	0.002618	0.002764	0.003614	0.003684	0.003702	0.003428	0.003245	0.003104	0.002902	0.002948	0.002664	0.002823	0.003502	0.003656	0.003672	0.003432	0.003168	0.003108	0.002834	0.002918	0.002794
								46.276	0.002537	0.00249	0.002492	0.002766	0.0036	0.003678	0.003609	0.003449	0.003262	0.003021	0.002951	0.002694	0.002597	0.002776	0.003622	0.003687	0.003696	0.003413	0.003229	0.003086	0.002883	0.002927	0.002643	0.002837	0.003509	0.003658	0.003664	0.003416	0.003154	0.003091	0.002813	0.0029	0.002774
								46.322	0.002517	0.002468	0.002469	0.002778	0.003608	0.003678	0.003602	0.003435	0.003244	0.003006	0.002929	0.002676	0.002576	0.002788	0.003629	0.003689	0.00369	0.003399	0.003214	0.003068	0.002863	0.002905	0.002622	0.002852	0.003516	0.00366	0.003656	0.0034	0.00314	0.003073	0.002793	0.002883	0.002753
								46.369	0.002498	0.002446	0.002446	0.00279	0.003615	0.003678	0.003594	0.003421	0.003227	0.002991	0.002907	0.002657	0.002556	0.0028	0.003637	0.003692	0.003684	0.003384	0.003198	0.00305	0.002843	0.002884	0.0026	0.002867	0.003523	0.003661	0.003647	0.003383	0.003126	0.003055	0.002772	0.002865	0.002733
								46.416	0.002478	0.002425	0.002423	0.002802	0.003622	0.003678	0.003587	0.003407	0.00321	0.002975	0.002885	0.002638	0.002536	0.002812	0.003644	0.003695	0.003677	0.003369	0.003182	0.003032	0.002824	0.002862	0.002579	0.002882	0.00353	0.003663	0.003638	0.003367	0.003112	0.003037	0.002751	0.002847	0.002713
								46.462	0.002458	0.002403	0.0024	0.002814	0.003629	0.003677	0.003579	0.003393	0.003192	0.00296	0.002863	0.002619	0.002516	0.002824	0.003651	0.003697	0.00367	0.003354	0.003167	0.003014	0.002804	0.002841	0.002558	0.002897	0.003537	0.003665	0.003629	0.00335	0.003098	0.003019	0.002731	0.00283	0.002692
								46.509	0.002439	0.002381	0.002377	0.002826	0.003635	0.003677	0.003571	0.003379	0.003175	0.002944	0.00284	0.0026	0.002496	0.002836	0.003658	0.0037	0.003663	0.003339	0.003151	0.002996	0.002784	0.002819	0.002537	0.002912	0.003543	0.003666	0.003619	0.003334	0.003084	0.003001	0.002711	0.002812	0.002672
								46.556	0.002419	0.002359	0.002355	0.002838	0.003642	0.003676	0.003563	0.003365	0.003157	0.002929	0.002818	0.002581	0.002477	0.002848	0.003665	0.003702	0.003656	0.003324	0.003135	0.002978	0.002764	0.002798	0.002515	0.002927	0.003549	0.003667	0.00361	0.003317	0.00307	0.002983	0.00269	0.002794	0.002651
								46.602	0.0024	0.002338	0.002332	0.00285	0.003649	0.003674	0.003554	0.003351	0.00314	0.002913	0.002796	0.002563	0.002458	0.00286	0.003672	0.003704	0.003649	0.003309	0.003119	0.00296	0.002744	0.002776	0.002494	0.002943	0.003555	0.003669	0.0036	0.0033	0.003056	0.002965	0.00267	0.002776	0.002631
								46.649	0.002381	0.002316	0.002309	0.002863	0.003655	0.003673	0.003546	0.003337	0.003122	0.002897	0.002775	0.002544	0.002439	0.002873	0.003678	0.003706	0.003641	0.003293	0.003103	0.002942	0.002724	0.002755	0.002473	0.002958	0.003561	0.00367	0.00359	0.003283	0.003042	0.002947	0.00265	0.002758	0.002611
								46.696	0.002361	0.002295	0.002287	0.002875	0.003662	0.003671	0.003537	0.003322	0.003104	0.002881	0.002753	0.002525	0.00242	0.002885	0.003685	0.003708	0.003633	0.003278	0.003087	0.002924	0.002704	0.002734	0.002453	0.002973	0.003567	0.003671	0.00358	0.003266	0.003028	0.002928	0.00263	0.00274	0.00259
								46.742	0.002342	0.002274	0.002265	0.002888	0.003668	0.003669	0.003528	0.003308	0.003087	0.002865	0.002731	0.002506	0.002401	0.002898	0.003691	0.00371	0.003625	0.003263	0.00307	0.002906	0.002684	0.002712	0.002432	0.002988	0.003573	0.003672	0.00357	0.003249	0.003014	0.00291	0.00261	0.002722	0.00257
								46.789	0.002323	0.002252	0.002242	0.0029	0.003675	0.003667	0.003519	0.003294	0.003069	0.002849	0.002709	0.002488	0.002383	0.002911	0.003697	0.003712	0.003617	0.003247	0.003054	0.002889	0.002664	0.002691	0.002411	0.003003	0.003578	0.003673	0.00356	0.003232	0.003	0.002892	0.002591	0.002703	0.00255
								46.836	0.002304	0.002231	0.00222	0.002913	0.003681	0.003665	0.003509	0.003279	0.003051	0.002832	0.002687	0.002469	0.002365	0.002923	0.003703	0.003714	0.003608	0.003232	0.003038	0.002871	0.002644	0.00267	0.002391	0.003019	0.003583	0.003674	0.00355	0.003215	0.002986	0.002873	0.002571	0.002685	0.00253
								46.882	0.002285	0.002211	0.002198	0.002926	0.003688	0.003663	0.0035	0.003265	0.003034	0.002816	0.002666	0.00245	0.002347	0.002936	0.003708	0.003716	0.0036	0.003216	0.003022	0.002853	0.002624	0.002649	0.00237	0.003034	0.003588	0.003675	0.003539	0.003198	0.002972	0.002855	0.002552	0.002667	0.00251
								46.929	0.002266	0.00219	0.002177	0.002939	0.003694	0.00366	0.00349	0.00325	0.003016	0.002799	0.002644	0.002432	0.00233	0.002949	0.003714	0.003717	0.003591	0.003201	0.003005	0.002835	0.002605	0.002627	0.00235	0.003049	0.003593	0.003675	0.003529	0.00318	0.002958	0.002836	0.002532	0.002648	0.00249
								46.976	0.002247	0.002169	0.002155	0.002952	0.0037	0.003658	0.003481	0.003235	0.002998	0.002782	0.002623	0.002413	0.002313	0.002962	0.003719	0.003719	0.003582	0.003185	0.002989	0.002818	0.002585	0.002606	0.00233	0.003064	0.003598	0.003676	0.003519	0.003163	0.002944	0.002818	0.002513	0.00263	0.00247
								47.022	0.002229	0.002149	0.002134	0.002965	0.003706	0.003655	0.003471	0.003221	0.00298	0.002766	0.002601	0.002395	0.002296	0.002975	0.003724	0.003721	0.003573	0.00317	0.002972	0.0028	0.002565	0.002585	0.00231	0.003079	0.003603	0.003676	0.003508	0.003146	0.00293	0.002799	0.002494	0.002611	0.00245
								47.069	0.00221	0.002129	0.002113	0.002979	0.003712	0.003652	0.003461	0.003206	0.002963	0.002749	0.00258	0.002377	0.002279	0.002988	0.003729	0.003722	0.003564	0.003154	0.002956	0.002783	0.002545	0.002564	0.002291	0.003093	0.003607	0.003676	0.003498	0.003128	0.002916	0.002781	0.002475	0.002592	0.002431
								47.116	0.002192	0.002109	0.002092	0.002992	0.003718	0.003649	0.003451	0.003191	0.002945	0.002732	0.002559	0.002359	0.002262	0.003002	0.003734	0.003724	0.003555	0.003138	0.002939	0.002766	0.002525	0.002543	0.002271	0.003108	0.003612	0.003677	0.003487	0.003111	0.002902	0.002762	0.002456	0.002573	0.002411
								47.162	0.002173	0.002089	0.002071	0.003006	0.003724	0.003647	0.003441	0.003176	0.002927	0.002715	0.002538	0.002341	0.002246	0.003015	0.003739	0.003725	0.003545	0.003123	0.002923	0.002748	0.002506	0.002523	0.002252	0.003123	0.003616	0.003677	0.003477	0.003094	0.002888	0.002744	0.002437	0.002555	0.002392
								47.209	0.002155	0.002069	0.00205	0.00302	0.00373	0.003644	0.003431	0.00316	0.002909	0.002698	0.002517	0.002323	0.00223	0.003028	0.003744	0.003727	0.003536	0.003107	0.002906	0.002731	0.002486	0.002502	0.002233	0.003137	0.00362	0.003676	0.003466	0.003076	0.002873	0.002725	0.002418	0.002536	0.002373
								47.256	0.002137	0.00205	0.00203	0.003034	0.003736	0.00364	0.003421	0.003145	0.002891	0.002681	0.002496	0.002305	0.002214	0.003041	0.003749	0.003728	0.003527	0.003091	0.00289	0.002715	0.002467	0.002481	0.002215	0.003151	0.003624	0.003676	0.003456	0.003059	0.002859	0.002707	0.002399	0.002517	0.002353
								47.302	0.002119	0.00203	0.00201	0.003048	0.003741	0.003637	0.003412	0.003129	0.002873	0.002664	0.002475	0.002287	0.002198	0.003055	0.003753	0.003729	0.003517	0.003075	0.002873	0.002698	0.002448	0.002461	0.002196	0.003166	0.003628	0.003676	0.003446	0.003041	0.002845	0.002688	0.002381	0.002498	0.002335
								47.349	0.002101	0.002011	0.00199	0.003062	0.003747	0.003634	0.003402	0.003114	0.002855	0.002647	0.002454	0.00227	0.002183	0.003068	0.003758	0.00373	0.003507	0.003059	0.002857	0.002681	0.002428	0.002441	0.002178	0.00318	0.003631	0.003675	0.003435	0.003024	0.00283	0.00267	0.002362	0.002479	0.002316
								47.396	0.002083	0.001993	0.00197	0.003077	0.003752	0.003631	0.003392	0.003098	0.002837	0.00263	0.002434	0.002253	0.002168	0.003082	0.003762	0.003731	0.003498	0.003043	0.002841	0.002665	0.002409	0.00242	0.00216	0.003194	0.003635	0.003674	0.003425	0.003006	0.002816	0.002651	0.002344	0.00246	0.002297
								47.442	0.002066	0.001974	0.00195	0.003091	0.003757	0.003628	0.003382	0.003082	0.002819	0.002612	0.002413	0.002235	0.002152	0.003095	0.003766	0.003732	0.003488	0.003027	0.002824	0.002648	0.002391	0.0024	0.002142	0.003207	0.003639	0.003673	0.003415	0.002989	0.002802	0.002633	0.002325	0.002441	0.002279
								47.489	0.002048	0.001956	0.001931	0.003106	0.003763	0.003624	0.003372	0.003065	0.0028	0.002595	0.002393	0.002218	0.002137	0.003109	0.00377	0.003733	0.003478	0.003011	0.002808	0.002632	0.002372	0.00238	0.002125	0.003221	0.003642	0.003672	0.003405	0.002971	0.002787	0.002614	0.002307	0.002422	0.00226
								47.536	0.002031	0.001937	0.001912	0.003121	0.003767	0.003621	0.003362	0.003049	0.002782	0.002578	0.002373	0.002202	0.002122	0.003122	0.003775	0.003733	0.003468	0.002995	0.002791	0.002616	0.002353	0.00236	0.002108	0.003235	0.003646	0.003671	0.003395	0.002954	0.002773	0.002596	0.002289	0.002404	0.002242
								47.582	0.002014	0.001919	0.001893	0.003136	0.003772	0.003618	0.003352	0.003032	0.002763	0.002561	0.002353	0.002185	0.002107	0.003135	0.003779	0.003734	0.003459	0.002979	0.002775	0.0026	0.002335	0.00234	0.002091	0.003248	0.003649	0.003669	0.003385	0.002936	0.002759	0.002578	0.002271	0.002385	0.002224
								47.629	0.001997	0.001901	0.001875	0.003151	0.003777	0.003614	0.003342	0.003015	0.002745	0.002544	0.002333	0.002169	0.002093	0.003149	0.003782	0.003734	0.003449	0.002963	0.002759	0.002584	0.002316	0.00232	0.002075	0.003261	0.003652	0.003668	0.003375	0.002919	0.002744	0.002559	0.002253	0.002366	0.002206
								47.676	0.00198	0.001884	0.001856	0.003166	0.003781	0.003611	0.003333	0.002998	0.002726	0.002527	0.002313	0.002152	0.002078	0.003162	0.003786	0.003734	0.003439	0.002946	0.002743	0.002568	0.002298	0.002301	0.002059	0.003275	0.003656	0.003666	0.003365	0.002902	0.002729	0.002541	0.002235	0.002347	0.002188
								47.722	0.001964	0.001866	0.001838	0.003181	0.003785	0.003608	0.003323	0.002981	0.002707	0.00251	0.002293	0.002136	0.002063	0.003176	0.00379	0.003734	0.003428	0.00293	0.002727	0.002553	0.00228	0.002281	0.002043	0.003288	0.003659	0.003664	0.003355	0.002884	0.002715	0.002523	0.002217	0.002329	0.00217
								47.769	0.001947	0.001849	0.00182	0.003196	0.003789	0.003604	0.003313	0.002964	0.002688	0.002493	0.002273	0.00212	0.002048	0.003189	0.003794	0.003734	0.003418	0.002913	0.002711	0.002537	0.002262	0.002262	0.002028	0.003301	0.003662	0.003662	0.003345	0.002867	0.0027	0.002504	0.002199	0.002311	0.002152
								47.816	0.001931	0.001832	0.001802	0.003212	0.003793	0.003601	0.003303	0.002946	0.002669	0.002476	0.002253	0.002105	0.002034	0.003203	0.003797	0.003733	0.003408	0.002897	0.002695	0.002522	0.002245	0.002243	0.002013	0.003314	0.003666	0.003659	0.003336	0.00285	0.002685	0.002486	0.002181	0.002292	0.002135
								47.862	0.001915	0.001815	0.001785	0.003228	0.003796	0.003597	0.003294	0.002928	0.00265	0.002459	0.002234	0.002089	0.002019	0.003216	0.003801	0.003732	0.003398	0.00288	0.002679	0.002507	0.002227	0.002223	0.001998	0.003327	0.003669	0.003657	0.003326	0.002833	0.00267	0.002468	0.002163	0.002274	0.002117
								47.909	0.001899	0.001799	0.001768	0.003243	0.003799	0.003594	0.003284	0.00291	0.002631	0.002442	0.002214	0.002074	0.002004	0.003229	0.003804	0.003731	0.003388	0.002863	0.002663	0.002492	0.00221	0.002204	0.001984	0.00334	0.003672	0.003654	0.003317	0.002816	0.002655	0.00245	0.002146	0.002256	0.0021
								47.956	0.001884	0.001782	0.001751	0.003259	0.003802	0.00359	0.003274	0.002892	0.002612	0.002426	0.002195	0.002059	0.00199	0.003243	0.003808	0.00373	0.003377	0.002846	0.002648	0.002477	0.002193	0.002185	0.001969	0.003353	0.003675	0.003651	0.003308	0.002799	0.00264	0.002432	0.002129	0.002238	0.002083
								48.002	0.001868	0.001766	0.001734	0.003275	0.003804	0.003587	0.003265	0.002874	0.002592	0.002409	0.002175	0.002044	0.001975	0.003256	0.003811	0.003728	0.003367	0.002829	0.002632	0.002462	0.002176	0.002166	0.001956	0.003365	0.003678	0.003649	0.003298	0.002782	0.002625	0.002414	0.002111	0.00222	0.002066
								48.049	0.001853	0.00175	0.001717	0.003291	0.003807	0.003583	0.003255	0.002856	0.002573	0.002393	0.002156	0.002029	0.001961	0.003269	0.003815	0.003726	0.003356	0.002812	0.002616	0.002447	0.002159	0.002147	0.001942	0.003378	0.003681	0.003645	0.003289	0.002765	0.00261	0.002396	0.002094	0.002203	0.002049
								48.096	0.001838	0.001734	0.001701	0.003308	0.003809	0.00358	0.003245	0.002837	0.002553	0.002376	0.002136	0.002014	0.001946	0.003283	0.003818	0.003724	0.003346	0.002795	0.002601	0.002432	0.002142	0.002129	0.001928	0.003391	0.003684	0.003642	0.00328	0.002748	0.002595	0.002378	0.002077	0.002186	0.002032
								48.143	0.001823	0.001719	0.001685	0.003324	0.00381	0.003576	0.003236	0.002819	0.002534	0.00236	0.002117	0.002	0.001931	0.003296	0.003821	0.003722	0.003335	0.002777	0.002586	0.002417	0.002126	0.00211	0.001915	0.003404	0.003687	0.003639	0.00327	0.002731	0.002579	0.00236	0.00206	0.002169	0.002015
								48.189	0.001808	0.001703	0.001669	0.00334	0.003811	0.003573	0.003226	0.0028	0.002514	0.002343	0.002098	0.001985	0.001917	0.003309	0.003824	0.003719	0.003324	0.00276	0.00257	0.002403	0.002109	0.002092	0.001902	0.003417	0.00369	0.003635	0.003261	0.002715	0.002564	0.002343	0.002043	0.002152	0.001998
								48.236	0.001794	0.001688	0.001653	0.003357	0.003812	0.003569	0.003216	0.002782	0.002494	0.002327	0.002079	0.001971	0.001902	0.003323	0.003827	0.003716	0.003314	0.002742	0.002555	0.002388	0.002093	0.002073	0.001889	0.00343	0.003693	0.003632	0.003252	0.002698	0.002548	0.002325	0.002027	0.002135	0.001982
								48.283	0.00178	0.001674	0.001638	0.003374	0.003813	0.003566	0.003206	0.002763	0.002474	0.002311	0.002059	0.001957	0.001888	0.003336	0.00383	0.003713	0.003303	0.002724	0.00254	0.002373	0.002077	0.002055	0.001877	0.003443	0.003697	0.003628	0.003242	0.002682	0.002533	0.002308	0.002011	0.002119	0.001965
								48.329	0.001766	0.001659	0.001622	0.00339	0.003813	0.003562	0.003196	0.002745	0.002455	0.002295	0.002041	0.001943	0.001873	0.003349	0.003833	0.00371	0.003292	0.002706	0.002525	0.002359	0.002061	0.002037	0.001864	0.003457	0.003699	0.003624	0.003233	0.002665	0.002517	0.00229	0.001995	0.002102	0.001949
								48.376	0.001753	0.001645	0.001608	0.003407	0.003813	0.003558	0.003187	0.002726	0.002435	0.002279	0.002022	0.00193	0.001858	0.003363	0.003835	0.003706	0.003281	0.002689	0.00251	0.002344	0.002045	0.002019	0.001852	0.00347	0.003702	0.00362	0.003223	0.002649	0.002501	0.002273	0.001979	0.002087	0.001933
								48.423	0.001739	0.001631	0.001593	0.003424	0.003813	0.003554	0.003177	0.002707	0.002415	0.002264	0.002003	0.001916	0.001843	0.003376	0.003838	0.003702	0.00327	0.00267	0.002495	0.002329	0.002029	0.002001	0.00184	0.003483	0.003705	0.003616	0.003214	0.002633	0.002485	0.002256	0.001963	0.002071	0.001917
								48.469	0.001726	0.001617	0.001578	0.003441	0.003813	0.00355	0.003166	0.002689	0.002395	0.002248	0.001985	0.001902	0.001829	0.00339	0.003841	0.003697	0.003259	0.002652	0.00248	0.002315	0.002014	0.001984	0.001828	0.003497	0.003708	0.003611	0.003204	0.002617	0.00247	0.002239	0.001948	0.002055	0.001901
								48.516	0.001713	0.001604	0.001564	0.003458	0.003812	0.003546	0.003156	0.00267	0.002375	0.002232	0.001966	0.001889	0.001814	0.003404	0.003843	0.003692	0.003248	0.002634	0.002466	0.0023	0.001998	0.001966	0.001816	0.003511	0.003711	0.003607	0.003194	0.002601	0.002454	0.002223	0.001932	0.00204	0.001885
								48.563	0.001701	0.001591	0.00155	0.003475	0.003811	0.003542	0.003146	0.002652	0.002356	0.002217	0.001948	0.001876	0.001799	0.003418	0.003845	0.003688	0.003237	0.002616	0.002451	0.002286	0.001983	0.001949	0.001804	0.003524	0.003714	0.003602	0.003184	0.002585	0.002438	0.002206	0.001918	0.002025	0.001869
								48.609	0.001689	0.001578	0.001537	0.003493	0.003809	0.003537	0.003136	0.002634	0.002336	0.002201	0.00193	0.001863	0.001785	0.003432	0.003847	0.003682	0.003226	0.002598	0.002436	0.002271	0.001967	0.001932	0.001792	0.003538	0.003717	0.003597	0.003174	0.002569	0.002422	0.00219	0.001903	0.00201	0.001853
								48.656	0.001676	0.001565	0.001523	0.00351	0.003808	0.003533	0.003125	0.002616	0.002317	0.002185	0.001912	0.00185	0.00177	0.003446	0.003849	0.003677	0.003214	0.002579	0.002421	0.002256	0.001952	0.001915	0.001781	0.003552	0.00372	0.003593	0.003164	0.002552	0.002405	0.002173	0.001888	0.001996	0.001837
								48.703	0.001665	0.001553	0.00151	0.003527	0.003806	0.003528	0.003114	0.002598	0.002297	0.00217	0.001895	0.001837	0.001756	0.00346	0.003851	0.003671	0.003203	0.002561	0.002407	0.002242	0.001937	0.001898	0.001769	0.003567	0.003722	0.003588	0.003153	0.002536	0.002389	0.002157	0.001874	0.001981	0.001822
								48.749	0.001653	0.00154	0.001497	0.003545	0.003804	0.003523	0.003104	0.00258	0.002278	0.002154	0.001878	0.001824	0.001741	0.003474	0.003852	0.003665	0.003192	0.002542	0.002392	0.002227	0.001922	0.001881	0.001758	0.003581	0.003725	0.003582	0.003143	0.00252	0.002373	0.002141	0.001861	0.001967	0.001806
								48.796	0.001642	0.001528	0.001485	0.003562	0.003802	0.003518	0.003093	0.002562	0.002259	0.002139	0.001861	0.001811	0.001727	0.003489	0.003853	0.003659	0.00318	0.002524	0.002377	0.002212	0.001907	0.001865	0.001746	0.003596	0.003727	0.003577	0.003132	0.002504	0.002357	0.002126	0.001847	0.001953	0.001791
								48.843	0.00163	0.001517	0.001472	0.00358	0.0038	0.003512	0.003082	0.002544	0.00224	0.002123	0.001844	0.001798	0.001712	0.003503	0.003854	0.003652	0.003169	0.002506	0.002363	0.002197	0.001892	0.001849	0.001735	0.00361	0.00373	0.003572	0.003121	0.002488	0.002341	0.00211	0.001834	0.001939	0.001776
								48.889	0.001619	0.001505	0.00146	0.003597	0.003797	0.003506	0.00307	0.002527	0.002221	0.002108	0.001827	0.001785	0.001698	0.003518	0.003855	0.003646	0.003157	0.002487	0.002348	0.002182	0.001878	0.001833	0.001723	0.003625	0.003732	0.003566	0.00311	0.002472	0.002325	0.002095	0.001821	0.001925	0.00176
								48.936	0.001609	0.001494	0.001448	0.003615	0.003794	0.0035	0.003059	0.00251	0.002202	0.002092	0.001811	0.001772	0.001684	0.003533	0.003856	0.003639	0.003145	0.002469	0.002333	0.002168	0.001863	0.001817	0.001712	0.00364	0.003734	0.00356	0.003098	0.002456	0.002308	0.00208	0.001808	0.001912	0.001745
								48.983	0.001598	0.001483	0.001437	0.003633	0.003792	0.003494	0.003047	0.002493	0.002184	0.002077	0.001795	0.00176	0.00167	0.003548	0.003856	0.003632	0.003133	0.002451	0.002319	0.002153	0.001848	0.001802	0.0017	0.003655	0.003737	0.003554	0.003087	0.00244	0.002292	0.002065	0.001795	0.001898	0.00173
								49.029	0.001588	0.001472	0.001425	0.00365	0.003789	0.003488	0.003035	0.002476	0.002165	0.002061	0.001779	0.001747	0.001657	0.003563	0.003856	0.003624	0.003121	0.002433	0.002304	0.002138	0.001834	0.001787	0.001689	0.003671	0.003738	0.003548	0.003075	0.002423	0.002276	0.00205	0.001783	0.001885	0.001715
								49.076	0.001577	0.001461	0.001414	0.003668	0.003786	0.003481	0.003023	0.002459	0.002147	0.002045	0.001764	0.001734	0.001643	0.003578	0.003856	0.003617	0.003109	0.002414	0.00229	0.002123	0.001819	0.001772	0.001678	0.003686	0.00374	0.003542	0.003063	0.002407	0.00226	0.002036	0.001771	0.001872	0.001701
								49.123	0.001567	0.001451	0.001404	0.003686	0.003783	0.003474	0.003011	0.002442	0.00213	0.00203	0.001749	0.001722	0.00163	0.003594	0.003856	0.003609	0.003097	0.002396	0.002275	0.002108	0.001805	0.001757	0.001666	0.003702	0.003742	0.003535	0.003051	0.002391	0.002244	0.002022	0.001759	0.001858	0.001686
								49.169	0.001557	0.001441	0.001393	0.003704	0.00378	0.003466	0.002999	0.002426	0.002112	0.002014	0.001734	0.001709	0.001617	0.003609	0.003855	0.003601	0.003085	0.002378	0.00226	0.002094	0.00179	0.001743	0.001655	0.003717	0.003743	0.003529	0.003038	0.002375	0.002228	0.002007	0.001747	0.001845	0.001671
								49.216	0.001548	0.00143	0.001383	0.003721	0.003776	0.003459	0.002986	0.00241	0.002095	0.001998	0.00172	0.001697	0.001604	0.003625	0.003854	0.003593	0.003073	0.00236	0.002245	0.002079	0.001776	0.001729	0.001643	0.003733	0.003744	0.003522	0.003026	0.002358	0.002211	0.001994	0.001736	0.001832	0.001657
								49.263	0.001538	0.001421	0.001372	0.003739	0.003773	0.003451	0.002974	0.002394	0.002078	0.001982	0.001706	0.001685	0.001591	0.003641	0.003853	0.003585	0.00306	0.002343	0.002231	0.002064	0.001762	0.001715	0.001632	0.003749	0.003745	0.003514	0.003013	0.002342	0.002195	0.00198	0.001724	0.001819	0.001642
								49.309	0.001528	0.001411	0.001362	0.003757	0.00377	0.003443	0.002961	0.002378	0.002062	0.001967	0.001692	0.001672	0.001579	0.003657	0.003851	0.003576	0.003048	0.002325	0.002216	0.002049	0.001747	0.001701	0.001621	0.003765	0.003746	0.003507	0.003	0.002325	0.002179	0.001967	0.001713	0.001805	0.001628
								49.356	0.001519	0.001401	0.001353	0.003775	0.003767	0.003434	0.002948	0.002362	0.002045	0.001951	0.001679	0.00166	0.001567	0.003673	0.00385	0.003567	0.003035	0.002307	0.002201	0.002035	0.001733	0.001687	0.001609	0.00378	0.003746	0.003499	0.002987	0.002309	0.002163	0.001954	0.001702	0.001792	0.001614
								49.403	0.001509	0.001392	0.001343	0.003792	0.003763	0.003426	0.002935	0.002346	0.00203	0.001935	0.001666	0.001648	0.001555	0.003689	0.003847	0.003559	0.003023	0.00229	0.002186	0.00202	0.001719	0.001674	0.001598	0.003796	0.003746	0.003491	0.002974	0.002293	0.002147	0.001941	0.001691	0.001779	0.0016
								49.449	0.0015	0.001383	0.001334	0.00381	0.00376	0.003417	0.002922	0.002331	0.002014	0.001918	0.001653	0.001636	0.001544	0.003705	0.003845	0.00355	0.00301	0.002273	0.002172	0.002005	0.001705	0.001661	0.001586	0.003812	0.003746	0.003483	0.002961	0.002276	0.002131	0.001928	0.00168	0.001765	0.001586
								49.496	0.00149	0.001374	0.001325	0.003827	0.003757	0.003408	0.002908	0.002316	0.001999	0.001902	0.001641	0.001624	0.001532	0.003721	0.003842	0.00354	0.002997	0.002256	0.002157	0.001991	0.001691	0.001648	0.001575	0.003828	0.003746	0.003475	0.002947	0.00226	0.002115	0.001915	0.00167	0.001752	0.001572
								49.543	0.001481	0.001365	0.001316	0.003845	0.003753	0.003398	0.002895	0.0023	0.001984	0.001886	0.001628	0.001612	0.001521	0.003738	0.003839	0.003531	0.002984	0.002239	0.002142	0.001976	0.001677	0.001636	0.001564	0.003843	0.003745	0.003466	0.002933	0.002244	0.0021	0.001903	0.001659	0.001739	0.001559
								49.589	0.001471	0.001356	0.001307	0.003862	0.00375	0.003389	0.002881	0.002285	0.001969	0.001869	0.001616	0.0016	0.00151	0.003754	0.003835	0.003521	0.002971	0.002222	0.002127	0.001962	0.001664	0.001623	0.001552	0.003859	0.003744	0.003457	0.00292	0.002227	0.002084	0.00189	0.001649	0.001725	0.001545
								49.636	0.001462	0.001348	0.001298	0.00388	0.003747	0.003379	0.002868	0.002271	0.001955	0.001853	0.001605	0.001589	0.0015	0.00377	0.003831	0.003511	0.002958	0.002205	0.002112	0.001947	0.00165	0.001611	0.001541	0.003874	0.003742	0.003448	0.002906	0.002211	0.002068	0.001878	0.001638	0.001711	0.001532
								49.683	0.001452	0.001339	0.00129	0.003897	0.003744	0.003369	0.002854	0.002256	0.001941	0.001836	0.001594	0.001577	0.001489	0.003787	0.003827	0.003501	0.002946	0.002189	0.002098	0.001933	0.001636	0.001599	0.00153	0.00389	0.003741	0.003438	0.002892	0.002195	0.002053	0.001866	0.001628	0.001698	0.001519
								49.729	0.001442	0.001331	0.001281	0.003914	0.003741	0.003359	0.00284	0.002241	0.001928	0.001819	0.001583	0.001566	0.001479	0.003803	0.003822	0.003491	0.002933	0.002173	0.002083	0.001919	0.001623	0.001587	0.001519	0.003905	0.003739	0.003428	0.002878	0.002179	0.002037	0.001854	0.001618	0.001684	0.001506
								49.776	0.001432	0.001323	0.001273	0.003931	0.003738	0.003349	0.002826	0.002227	0.001915	0.001803	0.001572	0.001554	0.001469	0.00382	0.003817	0.003481	0.002919	0.002157	0.002068	0.001904	0.001609	0.001576	0.001508	0.00392	0.003736	0.003418	0.002864	0.002162	0.002021	0.001842	0.001607	0.00167	0.001494
								49.823	0.001423	0.001315	0.001265	0.003947	0.003735	0.003339	0.002812	0.002213	0.001902	0.001786	0.001561	0.001543	0.001459	0.003836	0.003812	0.00347	0.002906	0.002141	0.002054	0.00189	0.001596	0.001564	0.001497	0.003934	0.003733	0.003408	0.00285	0.002146	0.002006	0.00183	0.001597	0.001656	0.001481
								49.869	0.001413	0.001308	0.001257	0.003964	0.003732	0.003329	0.002798	0.002198	0.001889	0.001769	0.001551	0.001532	0.00145	0.003852	0.003806	0.003459	0.002893	0.002125	0.002039	0.001876	0.001582	0.001553	0.001486	0.003949	0.00373	0.003398	0.002836	0.002131	0.001991	0.001818	0.001587	0.001642	0.001469
								49.916	0.001403	0.0013	0.00125	0.00398	0.00373	0.003319	0.002784	0.002184	0.001877	0.001751	0.001541	0.001521	0.00144	0.003868	0.0038	0.003448	0.00288	0.00211	0.002024	0.001862	0.001569	0.001541	0.001475	0.003963	0.003727	0.003387	0.002822	0.002115	0.001975	0.001807	0.001577	0.001627	0.001457
								49.963	0.001393	0.001293	0.001242	0.003996	0.003727	0.003308	0.00277	0.00217	0.001865	0.001734	0.001531	0.00151	0.001431	0.003884	0.003793	0.003437	0.002867	0.002094	0.00201	0.001848	0.001556	0.00153	0.001465	0.003977	0.003724	0.003376	0.002808	0.002099	0.00196	0.001795	0.001567	0.001613	0.001445
								50.009	0.001382	0.001285	0.001235	0.004012	0.003724	0.003298	0.002756	0.002156	0.001854	0.001717	0.001521	0.0015	0.001422	0.0039	0.003786	0.003425	0.002854	0.00208	0.001995	0.001834	0.001543	0.001519	0.001454	0.003991	0.00372	0.003365	0.002794	0.002084	0.001945	0.001783	0.001557	0.001599	0.001434
								50.056	0.001372	0.001278	0.001228	0.004028	0.003722	0.003288	0.002742	0.002142	0.001842	0.0017	0.001512	0.001489	0.001413	0.003916	0.003779	0.003414	0.002841	0.002065	0.001981	0.00182	0.00153	0.001508	0.001444	0.004004	0.003715	0.003354	0.00278	0.002068	0.00193	0.001772	0.001547	0.001584	0.001423
								50.103	0.001362	0.001271	0.001221	0.004043	0.003719	0.003277	0.002728	0.002129	0.001831	0.001683	0.001502	0.001479	0.001404	0.003932	0.003772	0.003402	0.002828	0.00205	0.001967	0.001806	0.001517	0.001498	0.001433	0.004018	0.003711	0.003342	0.002765	0.002053	0.001915	0.00176	0.001537	0.00157	0.001412
								50.149	0.001352	0.001264	0.001214	0.004058	0.003717	0.003267	0.002714	0.002115	0.001821	0.001666	0.001493	0.001468	0.001395	0.003948	0.003764	0.00339	0.002815	0.002036	0.001953	0.001792	0.001505	0.001487	0.001423	0.004031	0.003706	0.003331	0.002751	0.002038	0.001901	0.001749	0.001528	0.001555	0.001401
								50.196	0.001341	0.001257	0.001207	0.004073	0.003714	0.003257	0.002699	0.002101	0.00181	0.001648	0.001484	0.001458	0.001387	0.003963	0.003756	0.003377	0.002802	0.002022	0.001939	0.001779	0.001492	0.001476	0.001413	0.004043	0.003701	0.003319	0.002737	0.002023	0.001886	0.001737	0.001518	0.00154	0.001391
								50.243	0.001331	0.001251	0.001201	0.004088	0.003711	0.003247	0.002685	0.002087	0.0018	0.001631	0.001475	0.001448	0.001378	0.003979	0.003747	0.003365	0.002789	0.002008	0.001925	0.001765	0.00148	0.001466	0.001403	0.004056	0.003696	0.003307	0.002723	0.002009	0.001872	0.001725	0.001508	0.001526	0.001381
								50.289	0.00132	0.001244	0.001194	0.004102	0.003709	0.003237	0.002671	0.002074	0.001789	0.001614	0.001466	0.001439	0.00137	0.003994	0.003739	0.003352	0.002776	0.001994	0.001911	0.001751	0.001468	0.001455	0.001393	0.004068	0.00369	0.003295	0.00271	0.001994	0.001858	0.001714	0.001499	0.001511	0.001371
								50.336	0.00131	0.001238	0.001188	0.004116	0.003706	0.003227	0.002657	0.00206	0.001779	0.001597	0.001458	0.001429	0.001361	0.004009	0.00373	0.003339	0.002763	0.001981	0.001897	0.001738	0.001455	0.001445	0.001384	0.00408	0.003684	0.003282	0.002696	0.00198	0.001844	0.001702	0.001489	0.001496	0.001361
								50.383	0.001299	0.001232	0.001182	0.00413	0.003704	0.003218	0.002643	0.002047	0.001769	0.001581	0.001449	0.001419	0.001353	0.004024	0.003721	0.003326	0.00275	0.001967	0.001883	0.001725	0.001444	0.001435	0.001374	0.004091	0.003678	0.00327	0.002682	0.001966	0.00183	0.00169	0.00148	0.001481	0.001352
								50.429	0.001289	0.001226	0.001176	0.004143	0.003701	0.003208	0.002629	0.002033	0.00176	0.001564	0.001441	0.00141	0.001345	0.004039	0.003711	0.003313	0.002737	0.001954	0.00187	0.001711	0.001432	0.001425	0.001365	0.004103	0.003672	0.003257	0.002668	0.001953	0.001816	0.001679	0.001471	0.001467	0.001343
								50.476	0.001278	0.00122	0.001171	0.004156	0.003698	0.003199	0.002615	0.00202	0.00175	0.001547	0.001432	0.001401	0.001337	0.004054	0.003702	0.003299	0.002724	0.001941	0.001857	0.001698	0.00142	0.001415	0.001356	0.004114	0.003665	0.003244	0.002655	0.001939	0.001802	0.001667	0.001462	0.001452	0.001334
								50.523	0.001268	0.001214	0.001165	0.004169	0.003695	0.003189	0.002602	0.002007	0.001741	0.001531	0.001424	0.001392	0.001329	0.004068	0.003692	0.003286	0.002711	0.001928	0.001844	0.001685	0.001409	0.001405	0.001347	0.004124	0.003658	0.003231	0.002641	0.001926	0.001789	0.001656	0.001452	0.001438	0.001326
								50.569	0.001257	0.001208	0.001159	0.004182	0.003692	0.00318	0.002588	0.001993	0.001731	0.001515	0.001416	0.001383	0.001321	0.004082	0.003682	0.003272	0.002699	0.001916	0.001831	0.001672	0.001398	0.001395	0.001338	0.004135	0.003652	0.003218	0.002628	0.001913	0.001776	0.001644	0.001444	0.001423	0.001317
								50.616	0.001247	0.001202	0.001154	0.004194	0.003689	0.003171	0.002574	0.00198	0.001722	0.001499	0.001408	0.001375	0.001313	0.004097	0.003672	0.003258	0.002686	0.001903	0.001818	0.001659	0.001386	0.001385	0.001329	0.004145	0.003644	0.003204	0.002614	0.0019	0.001762	0.001632	0.001435	0.001409	0.001309
								50.663	0.001237	0.001197	0.001149	0.004206	0.003686	0.003162	0.00256	0.001967	0.001712	0.001483	0.001399	0.001366	0.001305	0.004111	0.003662	0.003244	0.002673	0.001891	0.001805	0.001646	0.001376	0.001375	0.001321	0.004155	0.003637	0.003191	0.002601	0.001887	0.001749	0.001621	0.001426	0.001394	0.001302
								50.709	0.001227	0.001191	0.001144	0.004218	0.003683	0.003153	0.002547	0.001954	0.001703	0.001468	0.001391	0.001358	0.001297	0.004124	0.003652	0.00323	0.00266	0.001879	0.001792	0.001633	0.001365	0.001366	0.001313	0.004164	0.00363	0.003177	0.002588	0.001875	0.001737	0.001609	0.001417	0.00138	0.001294
								50.756	0.001217	0.001186	0.001139	0.004229	0.003679	0.003144	0.002533	0.001941	0.001693	0.001453	0.001384	0.001349	0.001289	0.004138	0.003641	0.003216	0.002647	0.001867	0.00178	0.001621	0.001354	0.001356	0.001304	0.004173	0.003622	0.003163	0.002574	0.001862	0.001724	0.001598	0.001409	0.001366	0.001287
								50.803	0.001207	0.00118	0.001134	0.00424	0.003675	0.003135	0.00252	0.001928	0.001684	0.001438	0.001376	0.001341	0.001281	0.004152	0.00363	0.003201	0.002635	0.001855	0.001768	0.001608	0.001344	0.001347	0.001297	0.004182	0.003614	0.003149	0.002561	0.00185	0.001712	0.001586	0.0014	0.001352	0.00128
								50.849	0.001197	0.001175	0.00113	0.004251	0.003672	0.003126	0.002506	0.001915	0.001674	0.001423	0.001368	0.001333	0.001273	0.004165	0.00362	0.003187	0.002622	0.001843	0.001756	0.001596	0.001334	0.001337	0.001289	0.004191	0.003606	0.003135	0.002548	0.001838	0.001699	0.001575	0.001392	0.001338	0.001273
								50.896	0.001188	0.00117	0.001125	0.004261	0.003668	0.003117	0.002493	0.001902	0.001665	0.001408	0.00136	0.001326	0.001265	0.004178	0.003609	0.003172	0.002609	0.001832	0.001744	0.001584	0.001324	0.001328	0.001281	0.004199	0.003598	0.00312	0.002535	0.001827	0.001687	0.001564	0.001383	0.001325	0.001266
								50.943	0.001178	0.001165	0.001121	0.004272	0.003663	0.003108	0.002479	0.001889	0.001655	0.001394	0.001352	0.001318	0.001257	0.004191	0.003598	0.003157	0.002596	0.00182	0.001732	0.001571	0.001315	0.001319	0.001274	0.004208	0.00359	0.003106	0.002522	0.001815	0.001675	0.001552	0.001375	0.001311	0.001259
								50.989	0.001169	0.00116	0.001117	0.004282	0.003659	0.0031	0.002466	0.001876	0.001645	0.00138	0.001345	0.001311	0.001249	0.004204	0.003586	0.003142	0.002582	0.001809	0.00172	0.001559	0.001305	0.001309	0.001267	0.004216	0.003582	0.003091	0.002509	0.001804	0.001663	0.001541	0.001367	0.001298	0.001253
								51.036	0.00116	0.001155	0.001113	0.004292	0.003654	0.003091	0.002452	0.001863	0.001635	0.001367	0.001337	0.001303	0.001241	0.004216	0.003575	0.003127	0.002569	0.001797	0.001708	0.001547	0.001296	0.0013	0.001259	0.004223	0.003574	0.003076	0.002496	0.001793	0.001652	0.00153	0.001359	0.001285	0.001247
								51.083	0.001152	0.00115	0.001109	0.004301	0.003649	0.003082	0.002439	0.00185	0.001625	0.001353	0.00133	0.001296	0.001233	0.004229	0.003564	0.003112	0.002556	0.001786	0.001696	0.001535	0.001287	0.001291	0.001252	0.004231	0.003565	0.003061	0.002483	0.001782	0.00164	0.001519	0.001351	0.001273	0.00124
								51.129	0.001143	0.001145	0.001105	0.00431	0.003644	0.003073	0.002426	0.001837	0.001615	0.00134	0.001322	0.001289	0.001225	0.004241	0.003552	0.003097	0.002542	0.001775	0.001685	0.001524	0.001278	0.001282	0.001246	0.004238	0.003557	0.003046	0.00247	0.001771	0.001629	0.001508	0.001342	0.00126	0.001234
								51.176	0.001135	0.00114	0.001101	0.004319	0.003638	0.003064	0.002412	0.001824	0.001605	0.001328	0.001315	0.001282	0.001217	0.004253	0.003541	0.003082	0.002528	0.001764	0.001673	0.001512	0.001269	0.001273	0.001239	0.004245	0.003548	0.003031	0.002456	0.00176	0.001617	0.001498	0.001334	0.001248	0.001228
								51.223	0.001127	0.001135	0.001097	0.004328	0.003633	0.003055	0.002399	0.001812	0.001594	0.001315	0.001307	0.001276	0.001209	0.004265	0.003529	0.003066	0.002515	0.001752	0.001662	0.0015	0.001261	0.001265	0.001232	0.004252	0.003539	0.003016	0.002443	0.00175	0.001606	0.001487	0.001327	0.001237	0.001222
								51.269	0.00112	0.00113	0.001094	0.004337	0.003626	0.003045	0.002385	0.001799	0.001584	0.001303	0.0013	0.001269	0.001201	0.004277	0.003517	0.003051	0.002501	0.001741	0.001651	0.001489	0.001252	0.001256	0.001226	0.004259	0.00353	0.003	0.00243	0.001739	0.001595	0.001477	0.001319	0.001225	0.001217
								51.316	0.001112	0.001126	0.00109	0.004345	0.00362	0.003036	0.002372	0.001786	0.001573	0.001292	0.001293	0.001263	0.001193	0.004288	0.003505	0.003036	0.002486	0.00173	0.00164	0.001477	0.001244	0.001247	0.00122	0.004266	0.003521	0.002985	0.002417	0.001729	0.001584	0.001466	0.001311	0.001214	0.001211
								51.363	0.001105	0.001121	0.001087	0.004354	0.003613	0.003026	0.002358	0.001774	0.001563	0.00128	0.001285	0.001257	0.001186	0.004299	0.003493	0.00302	0.002472	0.001719	0.001628	0.001466	0.001236	0.001239	0.001214	0.004273	0.003512	0.002969	0.002404	0.001719	0.001573	0.001456	0.001303	0.001204	0.001205
								51.409	0.001099	0.001116	0.001083	0.004362	0.003606	0.003016	0.002345	0.001761	0.001552	0.001269	0.001278	0.001251	0.001178	0.00431	0.003481	0.003005	0.002458	0.001708	0.001617	0.001455	0.001228	0.00123	0.001207	0.004279	0.003503	0.002953	0.00239	0.001709	0.001563	0.001446	0.001295	0.001193	0.0012
								51.456	0.001092	0.001112	0.00108	0.00437	0.003599	0.003007	0.002331	0.001749	0.001541	0.001259	0.001271	0.001245	0.00117	0.004321	0.003469	0.002989	0.002443	0.001697	0.001606	0.001444	0.00122	0.001222	0.001201	0.004285	0.003493	0.002937	0.002377	0.001699	0.001552	0.001437	0.001287	0.001183	0.001194
								51.503	0.001086	0.001108	0.001077	0.004377	0.003592	0.002996	0.002317	0.001737	0.001531	0.001249	0.001263	0.001239	0.001163	0.004331	0.003457	0.002973	0.002428	0.001686	0.001596	0.001432	0.001213	0.001214	0.001196	0.004292	0.003484	0.002921	0.002364	0.001689	0.001541	0.001427	0.00128	0.001174	0.001189
								51.549	0.00108	0.001103	0.001073	0.004385	0.003584	0.002986	0.002304	0.001725	0.00152	0.001239	0.001256	0.001233	0.001155	0.004341	0.003445	0.002958	0.002413	0.001675	0.001585	0.001421	0.001205	0.001206	0.00119	0.004298	0.003474	0.002906	0.00235	0.001679	0.001531	0.001418	0.001272	0.001165	0.001183
								51.596	0.001074	0.001099	0.00107	0.004392	0.003576	0.002975	0.00229	0.001713	0.001509	0.001229	0.001249	0.001228	0.001148	0.004351	0.003432	0.002942	0.002398	0.001664	0.001574	0.00141	0.001198	0.001198	0.001184	0.004304	0.003464	0.00289	0.002337	0.001669	0.00152	0.001409	0.001264	0.001156	0.001178
								51.643	0.001068	0.001095	0.001067	0.004399	0.003567	0.002965	0.002276	0.001701	0.001498	0.00122	0.001242	0.001223	0.001141	0.004361	0.00342	0.002927	0.002382	0.001653	0.001564	0.001399	0.001191	0.00119	0.001178	0.00431	0.003454	0.002874	0.002323	0.001659	0.00151	0.0014	0.001257	0.001148	0.001172
								51.689	0.001063	0.001091	0.001063	0.004406	0.003558	0.002953	0.002262	0.001689	0.001488	0.001212	0.001235	0.001218	0.001134	0.00437	0.003408	0.002911	0.002367	0.001642	0.001553	0.001388	0.001184	0.001182	0.001173	0.004316	0.003444	0.002858	0.002309	0.001649	0.0015	0.001392	0.001249	0.00114	0.001167
								51.736	0.001058	0.001087	0.00106	0.004413	0.00355	0.002942	0.002248	0.001678	0.001477	0.001203	0.001228	0.001213	0.001127	0.004379	0.003395	0.002895	0.002351	0.00163	0.001543	0.001377	0.001177	0.001174	0.001167	0.004322	0.003434	0.002842	0.002296	0.00164	0.001489	0.001383	0.001242	0.001133	0.001162
								51.783	0.001053	0.001083	0.001057	0.004419	0.00354	0.00293	0.002234	0.001666	0.001466	0.001195	0.001221	0.001208	0.00112	0.004388	0.003382	0.00288	0.002336	0.001619	0.001533	0.001366	0.001171	0.001167	0.001161	0.004328	0.003423	0.002826	0.002282	0.00163	0.001479	0.001375	0.001234	0.001126	0.001157
								51.829	0.001048	0.001079	0.001053	0.004426	0.003531	0.002918	0.00222	0.001655	0.001456	0.001188	0.001214	0.001204	0.001114	0.004397	0.00337	0.002864	0.00232	0.001608	0.001523	0.001355	0.001164	0.001159	0.001156	0.004334	0.003412	0.00281	0.002268	0.00162	0.001469	0.001367	0.001227	0.001119	0.001152
								51.876	0.001044	0.001075	0.00105	0.004432	0.003521	0.002906	0.002206	0.001644	0.001446	0.001181	0.001207	0.001199	0.001107	0.004405	0.003357	0.002849	0.002304	0.001597	0.001513	0.001344	0.001158	0.001152	0.001151	0.00434	0.003401	0.002794	0.002254	0.001611	0.001459	0.001359	0.00122	0.001113	0.001147
								51.923	0.001039	0.001071	0.001047	0.004437	0.003511	0.002893	0.002191	0.001633	0.001435	0.001174	0.001201	0.001195	0.001101	0.004412	0.003344	0.002834	0.002288	0.001586	0.001503	0.001334	0.001152	0.001145	0.001145	0.004346	0.00339	0.002778	0.00224	0.001601	0.001449	0.001352	0.001213	0.001108	0.001142
								51.97	0.001035	0.001068	0.001043	0.004443	0.003501	0.00288	0.002177	0.001623	0.001425	0.001167	0.001194	0.001191	0.001095	0.00442	0.003332	0.002818	0.002272	0.001575	0.001494	0.001323	0.001146	0.001138	0.00114	0.004352	0.003379	0.002762	0.002225	0.001591	0.00144	0.001345	0.001207	0.001102	0.001137
								52.016	0.001031	0.001064	0.001039	0.004448	0.003491	0.002867	0.002163	0.001612	0.001415	0.001161	0.001188	0.001187	0.001089	0.004426	0.003319	0.002803	0.002256	0.001564	0.001484	0.001312	0.001141	0.001132	0.001134	0.004358	0.003367	0.002746	0.002211	0.001582	0.00143	0.001338	0.0012	0.001097	0.001133
								52.063	0.001028	0.00106	0.001036	0.004453	0.00348	0.002853	0.002148	0.001602	0.001406	0.001155	0.001181	0.001183	0.001083	0.004433	0.003306	0.002787	0.00224	0.001553	0.001475	0.001301	0.001135	0.001125	0.001129	0.004363	0.003356	0.002731	0.002196	0.001572	0.00142	0.001331	0.001193	0.001093	0.001128
								52.11	0.001024	0.001057	0.001032	0.004458	0.003469	0.00284	0.002134	0.001592	0.001396	0.00115	0.001175	0.001179	0.001077	0.004439	0.003293	0.002772	0.002223	0.001542	0.001466	0.001291	0.00113	0.001119	0.001124	0.004369	0.003344	0.002715	0.002182	0.001562	0.001411	0.001324	0.001187	0.001089	0.001123
								52.156	0.00102	0.001053	0.001028	0.004462	0.003458	0.002825	0.002119	0.001583	0.001387	0.001145	0.001169	0.001176	0.001072	0.004445	0.00328	0.002757	0.002207	0.001531	0.001457	0.00128	0.001125	0.001113	0.001118	0.004375	0.003331	0.0027	0.002167	0.001553	0.001402	0.001318	0.001181	0.001085	0.001119
								52.203	0.001017	0.00105	0.001025	0.004466	0.003447	0.002811	0.002104	0.001573	0.001378	0.00114	0.001163	0.001172	0.001067	0.00445	0.003267	0.002742	0.002191	0.00152	0.001448	0.001269	0.00112	0.001107	0.001113	0.00438	0.003319	0.002685	0.002152	0.001543	0.001392	0.001311	0.001175	0.001082	0.001115
								52.25	0.001014	0.001046	0.001021	0.00447	0.003435	0.002796	0.00209	0.001564	0.001369	0.001135	0.001158	0.001169	0.001062	0.004455	0.003254	0.002726	0.002175	0.001509	0.001439	0.001259	0.001115	0.001102	0.001108	0.004385	0.003306	0.002669	0.002137	0.001534	0.001383	0.001305	0.00117	0.001079	0.00111
								52.296	0.001011	0.001043	0.001017	0.004474	0.003424	0.00278	0.002075	0.001555	0.001361	0.001131	0.001152	0.001165	0.001057	0.004459	0.003241	0.002711	0.002159	0.001498	0.001431	0.001248	0.001111	0.001096	0.001103	0.004391	0.003293	0.002654	0.002122	0.001524	0.001374	0.001299	0.001164	0.001076	0.001106
								52.343	0.001008	0.001039	0.001013	0.004477	0.003412	0.002765	0.002061	0.001546	0.001353	0.001128	0.001147	0.001162	0.001052	0.004463	0.003228	0.002696	0.002143	0.001488	0.001422	0.001238	0.001106	0.001091	0.001098	0.004396	0.00328	0.002639	0.002107	0.001514	0.001366	0.001294	0.001159	0.001073	0.001102
								52.39	0.001005	0.001036	0.001009	0.004479	0.0034	0.002749	0.002046	0.001538	0.001345	0.001124	0.001141	0.001159	0.001047	0.004466	0.003215	0.002681	0.002127	0.001477	0.001414	0.001228	0.001102	0.001086	0.001092	0.004401	0.003267	0.002625	0.002092	0.001505	0.001357	0.001288	0.001154	0.001071	0.001098
								52.436	0.001002	0.001033	0.001005	0.004482	0.003388	0.002733	0.002032	0.001529	0.001337	0.001121	0.001136	0.001156	0.001043	0.004469	0.003202	0.002666	0.002111	0.001466	0.001406	0.001218	0.001099	0.001082	0.001087	0.004406	0.003253	0.00261	0.002076	0.001495	0.001349	0.001283	0.001149	0.001069	0.001094
								52.483	0.000999	0.001029	0.001001	0.004484	0.003376	0.002716	0.002017	0.001521	0.001329	0.001118	0.001131	0.001152	0.001039	0.004472	0.003189	0.002651	0.002096	0.001456	0.001398	0.001208	0.001095	0.001077	0.001082	0.00441	0.003239	0.002595	0.002061	0.001486	0.00134	0.001277	0.001144	0.001066	0.00109
								52.53	0.000997	0.001026	0.000997	0.004485	0.003363	0.0027	0.002003	0.001513	0.001322	0.001115	0.001126	0.001149	0.001035	0.004474	0.003176	0.002636	0.00208	0.001446	0.001391	0.001198	0.001092	0.001073	0.001077	0.004415	0.003225	0.002581	0.002045	0.001476	0.001332	0.001272	0.00114	0.001065	0.001086
								52.576	0.000994	0.001022	0.000993	0.004486	0.00335	0.002683	0.001988	0.001506	0.001316	0.001112	0.001122	0.001146	0.001031	0.004475	0.003163	0.002621	0.002064	0.001436	0.001383	0.001189	0.001089	0.001069	0.001072	0.004419	0.00321	0.002566	0.002029	0.001467	0.001324	0.001267	0.001136	0.001063	0.001082
								52.623	0.000991	0.001019	0.000989	0.004487	0.003338	0.002665	0.001974	0.001499	0.001309	0.00111	0.001117	0.001143	0.001027	0.004476	0.00315	0.002606	0.002049	0.001426	0.001376	0.001179	0.001086	0.001065	0.001067	0.004423	0.003196	0.002552	0.002014	0.001457	0.001316	0.001263	0.001132	0.001061	0.001079
								52.67	0.000989	0.001016	0.000984	0.004488	0.003325	0.002648	0.001959	0.001491	0.001303	0.001108	0.001113	0.00114	0.001024	0.004477	0.003137	0.002591	0.002033	0.001416	0.001369	0.00117	0.001083	0.001062	0.001062	0.004426	0.00318	0.002538	0.001998	0.001448	0.001309	0.001258	0.001128	0.00106	0.001075
								52.716	0.000986	0.001012	0.00098	0.004488	0.003311	0.00263	0.001945	0.001484	0.001297	0.001106	0.001109	0.001137	0.001021	0.004477	0.003123	0.002575	0.002018	0.001406	0.001362	0.001161	0.001081	0.001058	0.001057	0.00443	0.003165	0.002524	0.001982	0.001439	0.001301	0.001254	0.001124	0.001058	0.001072
								52.763	0.000984	0.001009	0.000976	0.004488	0.003298	0.002613	0.001931	0.001478	0.001291	0.001104	0.001104	0.001134	0.001017	0.004476	0.00311	0.00256	0.002003	0.001397	0.001355	0.001152	0.001079	0.001055	0.001053	0.004433	0.003149	0.00251	0.001966	0.001429	0.001294	0.001249	0.00112	0.001057	0.001068
								52.81	0.000982	0.001006	0.000972	0.004487	0.003285	0.002595	0.001917	0.001471	0.001286	0.001103	0.0011	0.001131	0.001014	0.004475	0.003097	0.002545	0.001988	0.001388	0.001348	0.001143	0.001077	0.001052	0.001048	0.004435	0.003133	0.002496	0.00195	0.00142	0.001287	0.001245	0.001117	0.001055	0.001065
								52.856	0.000979	0.001003	0.000968	0.004486	0.003271	0.002576	0.001903	0.001465	0.001281	0.001101	0.001097	0.001128	0.001011	0.004473	0.003083	0.00253	0.001973	0.001379	0.001342	0.001134	0.001075	0.001049	0.001044	0.004437	0.003117	0.002482	0.001934	0.00141	0.00128	0.001241	0.001113	0.001054	0.001062
								52.903	0.000977	0.000999	0.000963	0.004485	0.003257	0.002558	0.001889	0.001458	0.001276	0.001099	0.001093	0.001125	0.001009	0.004471	0.003069	0.002514	0.001958	0.00137	0.001335	0.001126	0.001074	0.001046	0.001039	0.004439	0.003101	0.002468	0.001917	0.001401	0.001274	0.001237	0.00111	0.001052	0.001059
								52.95	0.000975	0.000996	0.000959	0.004483	0.003243	0.00254	0.001876	0.001452	0.001271	0.001098	0.001089	0.001122	0.001006	0.004469	0.003055	0.002499	0.001943	0.001361	0.001329	0.001118	0.001072	0.001043	0.001035	0.00444	0.003084	0.002454	0.001901	0.001392	0.001267	0.001233	0.001107	0.001051	0.001055
								52.996	0.000972	0.000993	0.000955	0.004481	0.003229	0.002521	0.001862	0.001446	0.001266	0.001097	0.001086	0.001119	0.001003	0.004466	0.003041	0.002483	0.001928	0.001353	0.001322	0.00111	0.001071	0.001041	0.001031	0.00444	0.003067	0.00244	0.001885	0.001383	0.001261	0.001229	0.001103	0.001049	0.001052
								53.043	0.00097	0.00099	0.000951	0.004479	0.003214	0.002502	0.001849	0.00144	0.001262	0.001095	0.001083	0.001116	0.001001	0.004462	0.003027	0.002467	0.001913	0.001344	0.001316	0.001102	0.00107	0.001038	0.001027	0.00444	0.00305	0.002427	0.001869	0.001373	0.001255	0.001225	0.0011	0.001047	0.00105
								53.09	0.000968	0.000987	0.000947	0.004476	0.0032	0.002483	0.001835	0.001434	0.001258	0.001094	0.001079	0.001113	0.000998	0.004458	0.003013	0.002451	0.001899	0.001336	0.00131	0.001095	0.00107	0.001036	0.001023	0.00444	0.003032	0.002413	0.001853	0.001364	0.001249	0.001221	0.001097	0.001045	0.001047
								53.136	0.000966	0.000984	0.000943	0.004473	0.003185	0.002464	0.001822	0.001428	0.001254	0.001092	0.001076	0.00111	0.000996	0.004454	0.002999	0.002435	0.001884	0.001328	0.001304	0.001087	0.001069	0.001034	0.00102	0.004438	0.003014	0.002399	0.001837	0.001355	0.001243	0.001218	0.001094	0.001043	0.001044
								53.183	0.000964	0.000981	0.000939	0.004469	0.00317	0.002445	0.001809	0.001422	0.00125	0.001091	0.001073	0.001106	0.000993	0.004449	0.002984	0.002419	0.001869	0.00132	0.001298	0.00108	0.001069	0.001031	0.001017	0.004437	0.002996	0.002385	0.00182	0.001346	0.001238	0.001214	0.00109	0.001041	0.001041
								53.23	0.000962	0.000978	0.000935	0.004465	0.003154	0.002426	0.001796	0.001416	0.001246	0.001089	0.00107	0.001103	0.000991	0.004443	0.002969	0.002402	0.001855	0.001313	0.001291	0.001073	0.001068	0.001029	0.001014	0.004434	0.002978	0.002371	0.001804	0.001337	0.001232	0.00121	0.001087	0.001039	0.001039
								53.276	0.00096	0.000975	0.000931	0.004461	0.003139	0.002406	0.001784	0.00141	0.001242	0.001088	0.001067	0.0011	0.000989	0.004437	0.002954	0.002386	0.00184	0.001305	0.001285	0.001067	0.001068	0.001027	0.001011	0.004431	0.00296	0.002357	0.001788	0.001328	0.001227	0.001206	0.001083	0.001037	0.001036
								53.323	0.000958	0.000972	0.000928	0.004457	0.003123	0.002387	0.001771	0.001404	0.001239	0.001086	0.001064	0.001096	0.000987	0.004431	0.002939	0.002369	0.001826	0.001298	0.001279	0.00106	0.001068	0.001025	0.001008	0.004427	0.002941	0.002343	0.001773	0.001319	0.001222	0.001203	0.00108	0.001034	0.001033
								53.37	0.000956	0.00097	0.000924	0.004452	0.003107	0.002368	0.001758	0.001398	0.001235	0.001084	0.001061	0.001093	0.000985	0.004424	0.002924	0.002352	0.001812	0.001291	0.001273	0.001054	0.001068	0.001023	0.001006	0.004423	0.002922	0.002329	0.001757	0.00131	0.001218	0.001199	0.001076	0.001032	0.001031
								53.416	0.000955	0.000967	0.00092	0.004446	0.00309	0.002348	0.001746	0.001392	0.001232	0.001082	0.001058	0.001089	0.000982	0.004417	0.002908	0.002335	0.001797	0.001284	0.001267	0.001048	0.001068	0.00102	0.001004	0.004418	0.002903	0.002315	0.001741	0.001301	0.001213	0.001195	0.001072	0.001029	0.001028
								53.463	0.000953	0.000964	0.000917	0.004441	0.003073	0.002328	0.001734	0.001386	0.001228	0.001081	0.001055	0.001085	0.00098	0.004409	0.002892	0.002318	0.001783	0.001277	0.001261	0.001043	0.001068	0.001018	0.001002	0.004412	0.002884	0.002301	0.001726	0.001292	0.001208	0.001191	0.001068	0.001026	0.001026
								53.51	0.000951	0.000962	0.000913	0.004434	0.003056	0.002309	0.001722	0.001379	0.001224	0.001079	0.001053	0.001082	0.000978	0.004401	0.002877	0.0023	0.001769	0.00127	0.001255	0.001037	0.001068	0.001016	0.001	0.004406	0.002865	0.002286	0.00171	0.001283	0.001204	0.001187	0.001064	0.001023	0.001024
								53.556	0.00095	0.000959	0.00091	0.004428	0.003039	0.002289	0.00171	0.001373	0.001221	0.001077	0.00105	0.001078	0.000976	0.004392	0.00286	0.002283	0.001754	0.001263	0.001249	0.001032	0.001068	0.001014	0.000998	0.004399	0.002845	0.002272	0.001695	0.001274	0.0012	0.001183	0.001059	0.00102	0.001021
								53.603	0.000948	0.000957	0.000907	0.004421	0.003021	0.00227	0.001698	0.001366	0.001217	0.001075	0.001047	0.001074	0.000974	0.004383	0.002844	0.002265	0.00174	0.001256	0.001243	0.001027	0.001068	0.001012	0.000997	0.004391	0.002825	0.002257	0.00168	0.001266	0.001196	0.001179	0.001055	0.001017	0.001019
								53.65	0.000947	0.000955	0.000904	0.004413	0.003002	0.00225	0.001686	0.001359	0.001213	0.001072	0.001044	0.00107	0.000972	0.004374	0.002828	0.002247	0.001726	0.001249	0.001237	0.001022	0.001069	0.001009	0.000996	0.004382	0.002805	0.002242	0.001665	0.001257	0.001192	0.001175	0.00105	0.001014	0.001017
								53.696	0.000945	0.000952	0.000901	0.004405	0.002984	0.00223	0.001674	0.001352	0.001209	0.00107	0.001041	0.001066	0.00097	0.004364	0.002811	0.002228	0.001711	0.001243	0.001231	0.001018	0.001069	0.001007	0.000995	0.004373	0.002785	0.002227	0.001651	0.001248	0.001188	0.001171	0.001045	0.001011	0.001015
								53.743	0.000944	0.00095	0.000898	0.004397	0.002965	0.00221	0.001662	0.001344	0.001205	0.001068	0.001037	0.001063	0.000967	0.004354	0.002794	0.00221	0.001697	0.001236	0.001225	0.001013	0.001069	0.001004	0.000994	0.004364	0.002765	0.002212	0.001636	0.001239	0.001184	0.001167	0.00104	0.001007	0.001013
								53.79	0.000943	0.000948	0.000895	0.004388	0.002945	0.002191	0.001651	0.001337	0.001201	0.001065	0.001034	0.001059	0.000965	0.004343	0.002777	0.002191	0.001683	0.001229	0.001219	0.001009	0.001069	0.001002	0.000993	0.004353	0.002745	0.002197	0.001622	0.001231	0.00118	0.001163	0.001035	0.001004	0.001011
								53.836	0.000942	0.000945	0.000892	0.004379	0.002925	0.002171	0.001639	0.001329	0.001197	0.001062	0.001031	0.001055	0.000963	0.004332	0.00276	0.002172	0.001669	0.001222	0.001213	0.001005	0.001068	0.000999	0.000992	0.004342	0.002724	0.002181	0.001608	0.001222	0.001177	0.001158	0.00103	0.001001	0.001009
								53.883	0.000941	0.000943	0.000889	0.00437	0.002905	0.002152	0.001627	0.001321	0.001192	0.001059	0.001028	0.001051	0.00096	0.004321	0.002742	0.002154	0.001654	0.001216	0.001207	0.001002	0.001068	0.000997	0.000992	0.004331	0.002704	0.002166	0.001595	0.001214	0.001173	0.001154	0.001024	0.000998	0.001007
								53.93	0.00094	0.00094	0.000887	0.00436	0.002884	0.002132	0.001616	0.001313	0.001188	0.001057	0.001024	0.001047	0.000958	0.004309	0.002725	0.002134	0.00164	0.001209	0.0012	0.000998	0.001068	0.000994	0.000992	0.004319	0.002683	0.00215	0.001581	0.001205	0.00117	0.001149	0.001019	0.000995	0.001005
								53.976	0.000939	0.000938	0.000884	0.004349	0.002863	0.002112	0.001604	0.001304	0.001183	0.001054	0.001021	0.001043	0.000955	0.004296	0.002707	0.002115	0.001626	0.001202	0.001194	0.000995	0.001067	0.000992	0.000992	0.004306	0.002663	0.002134	0.001568	0.001197	0.001166	0.001145	0.001013	0.000992	0.001003
								54.023	0.000938	0.000936	0.000882	0.004338	0.002841	0.002093	0.001593	0.001296	0.001178	0.00105	0.001017	0.001039	0.000953	0.004284	0.002689	0.002096	0.001611	0.001195	0.001188	0.000992	0.001067	0.000989	0.000991	0.004292	0.002642	0.002118	0.001555	0.001188	0.001163	0.00114	0.001007	0.000989	0.001001
								54.07	0.000938	0.000933	0.000879	0.004326	0.002819	0.002073	0.001581	0.001287	0.001173	0.001047	0.001013	0.001035	0.00095	0.004271	0.002671	0.002076	0.001597	0.001189	0.001182	0.000989	0.001066	0.000986	0.000991	0.004278	0.002622	0.002101	0.001542	0.00118	0.001159	0.001136	0.001001	0.000986	0.000999
								54.116	0.000937	0.00093	0.000877	0.004314	0.002797	0.002054	0.00157	0.001278	0.001168	0.001044	0.00101	0.001032	0.000947	0.004257	0.002653	0.002057	0.001583	0.001182	0.001176	0.000986	0.001065	0.000984	0.000991	0.004264	0.002601	0.002085	0.00153	0.001172	0.001156	0.001131	0.000995	0.000983	0.000998
								54.163	0.000937	0.000928	0.000875	0.004302	0.002774	0.002035	0.001558	0.001269	0.001162	0.00104	0.001006	0.001028	0.000944	0.004244	0.002635	0.002037	0.001569	0.001175	0.00117	0.000984	0.001064	0.000981	0.000992	0.004249	0.002581	0.002069	0.001517	0.001163	0.001152	0.001126	0.000989	0.00098	0.000996
								54.21	0.000937	0.000925	0.000873	0.004289	0.00275	0.002016	0.001547	0.00126	0.001157	0.001037	0.001002	0.001024	0.000941	0.00423	0.002617	0.002017	0.001555	0.001168	0.001164	0.000982	0.001063	0.000978	0.000992	0.004233	0.00256	0.002052	0.001506	0.001155	0.001148	0.001121	0.000983	0.000978	0.000994
								54.256	0.000937	0.000922	0.000871	0.004275	0.002727	0.001996	0.001535	0.00125	0.001151	0.001033	0.000998	0.001021	0.000938	0.004215	0.002598	0.001997	0.001541	0.001161	0.001158	0.00098	0.001061	0.000976	0.000992	0.004217	0.002539	0.002035	0.001494	0.001147	0.001145	0.001116	0.000977	0.000975	0.000993
								54.303	0.000937	0.000919	0.00087	0.004261	0.002703	0.001977	0.001524	0.001241	0.001145	0.001029	0.000993	0.001017	0.000934	0.0042	0.002579	0.001977	0.001527	0.001155	0.001152	0.000978	0.00106	0.000973	0.000992	0.004201	0.002519	0.002018	0.001483	0.001139	0.001141	0.001111	0.000971	0.000973	0.000991
								54.35	0.000937	0.000916	0.000868	0.004246	0.002678	0.001959	0.001512	0.001231	0.001139	0.001025	0.000989	0.001013	0.000931	0.004185	0.002561	0.001957	0.001513	0.001148	0.001146	0.000976	0.001058	0.000971	0.000992	0.004184	0.002499	0.002002	0.001471	0.001131	0.001137	0.001106	0.000965	0.000971	0.000989
								54.396	0.000937	0.000913	0.000866	0.004231	0.002653	0.00194	0.0015	0.001222	0.001133	0.001022	0.000985	0.00101	0.000928	0.004169	0.002542	0.001937	0.001499	0.001141	0.00114	0.000974	0.001056	0.000968	0.000992	0.004167	0.002478	0.001985	0.001461	0.001123	0.001133	0.001101	0.00096	0.000969	0.000988
								54.443	0.000937	0.00091	0.000865	0.004216	0.002628	0.001921	0.001489	0.001212	0.001127	0.001018	0.00098	0.001007	0.000924	0.004153	0.002523	0.001918	0.001485	0.001134	0.001134	0.000972	0.001054	0.000966	0.000992	0.004149	0.002458	0.001968	0.00145	0.001115	0.00113	0.001096	0.000954	0.000968	0.000986
								54.49	0.000937	0.000907	0.000863	0.0042	0.002603	0.001903	0.001477	0.001203	0.00112	0.001014	0.000976	0.001003	0.00092	0.004137	0.002504	0.001898	0.001472	0.001127	0.001128	0.000971	0.001052	0.000964	0.000992	0.004132	0.002438	0.001951	0.001439	0.001107	0.001126	0.001091	0.000948	0.000966	0.000985
								54.536	0.000938	0.000904	0.000862	0.004183	0.002578	0.001885	0.001465	0.001193	0.001114	0.00101	0.000971	0.001	0.000917	0.00412	0.002484	0.001878	0.001458	0.001121	0.001122	0.00097	0.001049	0.000962	0.000992	0.004113	0.002418	0.001934	0.001429	0.001099	0.001122	0.001086	0.000943	0.000965	0.000983
								54.583	0.000938	0.000901	0.000861	0.004166	0.002552	0.001867	0.001453	0.001184	0.001107	0.001006	0.000966	0.000997	0.000913	0.004103	0.002465	0.001858	0.001445	0.001114	0.001116	0.000968	0.001047	0.00096	0.000991	0.004095	0.002398	0.001917	0.001419	0.001091	0.001117	0.001081	0.000937	0.000964	0.000982
								54.63	0.000939	0.000897	0.00086	0.004148	0.002526	0.001849	0.001441	0.001175	0.001101	0.001002	0.000962	0.000994	0.000909	0.004086	0.002446	0.001839	0.001432	0.001107	0.00111	0.000967	0.001044	0.000958	0.000991	0.004076	0.002378	0.0019	0.001409	0.001084	0.001113	0.001076	0.000932	0.000964	0.00098
								54.676	0.000939	0.000894	0.000859	0.00413	0.0025	0.001831	0.001429	0.001165	0.001095	0.000998	0.000957	0.000991	0.000906	0.004068	0.002427	0.001819	0.001419	0.001101	0.001104	0.000966	0.001041	0.000956	0.00099	0.004058	0.002358	0.001884	0.0014	0.001076	0.001109	0.001071	0.000927	0.000963	0.000979
								54.723	0.00094	0.00089	0.000858	0.004112	0.002474	0.001814	0.001417	0.001156	0.001088	0.000994	0.000952	0.000988	0.000902	0.004051	0.002407	0.0018	0.001406	0.001094	0.001098	0.000965	0.001037	0.000955	0.000989	0.004038	0.002338	0.001867	0.00139	0.001069	0.001105	0.001066	0.000922	0.000963	0.000978
								54.77	0.000941	0.000887	0.000857	0.004093	0.002448	0.001797	0.001404	0.001147	0.001082	0.00099	0.000947	0.000985	0.000899	0.004032	0.002388	0.001781	0.001393	0.001088	0.001092	0.000964	0.001034	0.000953	0.000988	0.004019	0.002318	0.001851	0.001381	0.001061	0.0011	0.001062	0.000918	0.000963	0.000977
								54.816	0.000942	0.000883	0.000857	0.004073	0.002421	0.00178	0.001392	0.001139	0.001076	0.000986	0.000942	0.000983	0.000895	0.004014	0.002368	0.001762	0.001381	0.001082	0.001087	0.000963	0.00103	0.000952	0.000986	0.004	0.002299	0.001834	0.001372	0.001054	0.001096	0.001057	0.000914	0.000963	0.000975
								54.863	0.000943	0.00088	0.000856	0.004054	0.002395	0.001763	0.00138	0.00113	0.00107	0.000982	0.000937	0.00098	0.000891	0.003995	0.002349	0.001743	0.001369	0.001076	0.001081	0.000962	0.001026	0.000951	0.000985	0.00398	0.002279	0.001818	0.001363	0.001047	0.001091	0.001052	0.00091	0.000963	0.000974
								54.91	0.000944	0.000876	0.000856	0.004033	0.002369	0.001746	0.001368	0.001122	0.001064	0.000978	0.000933	0.000978	0.000888	0.003976	0.00233	0.001724	0.001357	0.00107	0.001075	0.000961	0.001023	0.00095	0.000983	0.00396	0.00226	0.001801	0.001354	0.00104	0.001087	0.001048	0.000906	0.000964	0.000973
								54.956	0.000945	0.000872	0.000855	0.004013	0.002342	0.001729	0.001355	0.001114	0.001058	0.000974	0.000928	0.000975	0.000885	0.003956	0.00231	0.001706	0.001345	0.001064	0.00107	0.000961	0.001018	0.000949	0.000981	0.00394	0.002241	0.001785	0.001345	0.001033	0.001082	0.001043	0.000902	0.000964	0.000972
								55.003	0.000946	0.000869	0.000855	0.003992	0.002316	0.001713	0.001343	0.001106	0.001052	0.00097	0.000923	0.000973	0.000881	0.003937	0.002291	0.001688	0.001333	0.001058	0.001064	0.00096	0.001014	0.000948	0.000979	0.00392	0.002222	0.001769	0.001336	0.001026	0.001078	0.001039	0.000899	0.000965	0.000971
								55.05	0.000948	0.000865	0.000854	0.00397	0.00229	0.001697	0.001331	0.001098	0.001047	0.000966	0.000919	0.00097	0.000878	0.003917	0.002272	0.00167	0.001322	0.001053	0.001059	0.000959	0.00101	0.000948	0.000977	0.003899	0.002203	0.001753	0.001328	0.001019	0.001073	0.001035	0.000896	0.000966	0.00097
								55.096	0.000949	0.000861	0.000854	0.003949	0.002265	0.001681	0.001318	0.001091	0.001041	0.000963	0.000914	0.000968	0.000875	0.003896	0.002252	0.001652	0.00131	0.001047	0.001053	0.000958	0.001006	0.000948	0.000975	0.003879	0.002184	0.001738	0.001319	0.001013	0.001068	0.001031	0.000893	0.000968	0.000969
								55.143	0.00095	0.000858	0.000854	0.003926	0.002239	0.001665	0.001306	0.001084	0.001036	0.000959	0.00091	0.000966	0.000872	0.003876	0.002233	0.001635	0.001299	0.001042	0.001048	0.000957	0.001001	0.000948	0.000972	0.003858	0.002165	0.001722	0.00131	0.001006	0.001063	0.001027	0.000891	0.000969	0.000968
								55.19	0.000952	0.000854	0.000854	0.003904	0.002213	0.001649	0.001294	0.001077	0.001031	0.000955	0.000905	0.000964	0.00087	0.003855	0.002214	0.001618	0.001288	0.001037	0.001043	0.000956	0.000997	0.000948	0.00097	0.003837	0.002146	0.001706	0.001302	0.001	0.001058	0.001023	0.000889	0.00097	0.000967
								55.236	0.000953	0.000851	0.000854	0.003881	0.002188	0.001633	0.001282	0.001071	0.001027	0.000952	0.000901	0.000961	0.000867	0.003834	0.002195	0.001601	0.001278	0.001033	0.001037	0.000954	0.000992	0.000948	0.000967	0.003816	0.002128	0.001691	0.001294	0.000994	0.001054	0.001019	0.000887	0.000972	0.000966
								55.283	0.000954	0.000847	0.000854	0.003858	0.002163	0.001617	0.00127	0.001064	0.001022	0.000948	0.000897	0.000959	0.000864	0.003813	0.002176	0.001584	0.001267	0.001028	0.001032	0.000953	0.000988	0.000949	0.000964	0.003795	0.002109	0.001676	0.001285	0.000988	0.001049	0.001015	0.000885	0.000974	0.000965
								55.33	0.000956	0.000844	0.000854	0.003835	0.002139	0.001602	0.001258	0.001058	0.001018	0.000945	0.000893	0.000957	0.000862	0.003791	0.002156	0.001567	0.001257	0.001024	0.001027	0.000952	0.000983	0.000949	0.000961	0.003773	0.002091	0.001661	0.001277	0.000982	0.001044	0.001012	0.000883	0.000975	0.000964
								55.376	0.000957	0.00084	0.000854	0.003811	0.002114	0.001586	0.001246	0.001052	0.001013	0.000942	0.000889	0.000955	0.00086	0.003769	0.002137	0.001551	0.001247	0.00102	0.001022	0.000951	0.000978	0.00095	0.000958	0.003751	0.002072	0.001646	0.001269	0.000976	0.001039	0.001008	0.000882	0.000977	0.000963
								55.423	0.000959	0.000837	0.000854	0.003787	0.00209	0.001571	0.001234	0.001047	0.001009	0.000939	0.000886	0.000953	0.000857	0.003747	0.002118	0.001535	0.001237	0.001016	0.001017	0.000949	0.000974	0.000951	0.000955	0.003729	0.002054	0.001631	0.001261	0.00097	0.001034	0.001005	0.000881	0.000979	0.000962
								55.47	0.00096	0.000834	0.000854	0.003763	0.002066	0.001556	0.001223	0.001042	0.001005	0.000935	0.000882	0.00095	0.000855	0.003725	0.002099	0.001519	0.001227	0.001012	0.001012	0.000948	0.000969	0.000953	0.000952	0.003707	0.002036	0.001617	0.001253	0.000965	0.001029	0.001002	0.00088	0.00098	0.000961
								55.516	0.000961	0.000831	0.000854	0.003739	0.002043	0.001541	0.001211	0.001037	0.001002	0.000932	0.000879	0.000948	0.000853	0.003702	0.002081	0.001504	0.001217	0.001009	0.001008	0.000947	0.000965	0.000954	0.000948	0.003685	0.002017	0.001602	0.001245	0.000959	0.001024	0.000999	0.000879	0.000982	0.00096
								55.563	0.000963	0.000828	0.000855	0.003714	0.00202	0.001526	0.0012	0.001032	0.000998	0.000929	0.000876	0.000946	0.000852	0.00368	0.002062	0.001488	0.001208	0.001005	0.001003	0.000945	0.000961	0.000955	0.000945	0.003662	0.001999	0.001588	0.001237	0.000954	0.001019	0.000996	0.000878	0.000984	0.000959
								55.61	0.000964	0.000825	0.000855	0.003689	0.001997	0.001511	0.001189	0.001028	0.000995	0.000926	0.000873	0.000943	0.00085	0.003657	0.002043	0.001473	0.001199	0.001002	0.000998	0.000944	0.000956	0.000957	0.000942	0.003639	0.001981	0.001574	0.001229	0.000949	0.001014	0.000993	0.000877	0.000985	0.000958
								55.657	0.000965	0.000822	0.000855	0.003664	0.001974	0.001497	0.001179	0.001023	0.000991	0.000923	0.000871	0.000941	0.000848	0.003633	0.002024	0.001458	0.00119	0.000999	0.000994	0.000942	0.000952	0.000959	0.000938	0.003616	0.001962	0.00156	0.001221	0.000944	0.001009	0.00099	0.000876	0.000987	0.000957
								55.703	0.000966	0.000819	0.000855	0.003639	0.001952	0.001482	0.001168	0.001019	0.000988	0.000921	0.000868	0.000938	0.000847	0.00361	0.002005	0.001443	0.001181	0.000997	0.000989	0.00094	0.000948	0.00096	0.000935	0.003593	0.001944	0.001546	0.001213	0.000939	0.001005	0.000987	0.000876	0.000988	0.000956
								55.75	0.000967	0.000817	0.000856	0.003613	0.001931	0.001468	0.001158	0.001015	0.000985	0.000918	0.000865	0.000936	0.000846	0.003586	0.001987	0.001428	0.001172	0.000994	0.000985	0.000939	0.000944	0.000962	0.000932	0.003569	0.001925	0.001532	0.001205	0.000934	0.001	0.000984	0.000875	0.000989	0.000955
								55.797	0.000968	0.000814	0.000856	0.003587	0.001909	0.001454	0.001148	0.001012	0.000982	0.000915	0.000863	0.000933	0.000844	0.003562	0.001968	0.001413	0.001164	0.000992	0.00098	0.000937	0.00094	0.000964	0.000929	0.003545	0.001907	0.001519	0.001197	0.00093	0.000995	0.000982	0.000875	0.000991	0.000953
								55.843	0.000969	0.000812	0.000856	0.003562	0.001888	0.00144	0.001138	0.001008	0.000979	0.000912	0.000861	0.00093	0.000843	0.003538	0.00195	0.001398	0.001155	0.000989	0.000976	0.000935	0.000936	0.000966	0.000925	0.003521	0.001888	0.001505	0.001189	0.000925	0.000991	0.000979	0.000874	0.000992	0.000952
								55.89	0.00097	0.00081	0.000856	0.003536	0.001867	0.001426	0.001129	0.001005	0.000977	0.000909	0.000859	0.000927	0.000842	0.003514	0.001931	0.001384	0.001147	0.000987	0.000972	0.000934	0.000933	0.000968	0.000922	0.003496	0.00187	0.001492	0.001181	0.000921	0.000986	0.000977	0.000873	0.000992	0.000951
								55.937	0.00097	0.000808	0.000857	0.003509	0.001846	0.001412	0.00112	0.001002	0.000974	0.000907	0.000857	0.000924	0.000841	0.003489	0.001912	0.001369	0.001139	0.000985	0.000967	0.000932	0.000929	0.00097	0.000919	0.003472	0.001851	0.001479	0.001174	0.000916	0.000982	0.000975	0.000873	0.000993	0.000949
								55.983	0.000971	0.000806	0.000857	0.003483	0.001826	0.001399	0.001111	0.000999	0.000971	0.000904	0.000855	0.000921	0.00084	0.003465	0.001894	0.001355	0.001131	0.000983	0.000963	0.00093	0.000926	0.000971	0.000916	0.003447	0.001832	0.001466	0.001166	0.000912	0.000978	0.000972	0.000872	0.000993	0.000948
								56.03	0.000971	0.000804	0.000857	0.003457	0.001806	0.001386	0.001103	0.000996	0.000968	0.000901	0.000854	0.000918	0.000839	0.00344	0.001875	0.00134	0.001124	0.000981	0.000959	0.000928	0.000923	0.000973	0.000913	0.003421	0.001813	0.001453	0.001158	0.000908	0.000973	0.00097	0.000871	0.000994	0.000946
								56.077	0.000971	0.000803	0.000858	0.00343	0.001786	0.001373	0.001095	0.000994	0.000966	0.000898	0.000852	0.000914	0.000837	0.003415	0.001856	0.001326	0.001116	0.00098	0.000955	0.000927	0.000919	0.000975	0.00091	0.003396	0.001794	0.00144	0.001151	0.000904	0.00097	0.000968	0.000871	0.000994	0.000944
								56.123	0.00097	0.000801	0.000858	0.003403	0.001767	0.00136	0.001087	0.000991	0.000963	0.000895	0.000851	0.00091	0.000836	0.00339	0.001838	0.001312	0.001109	0.000978	0.000951	0.000925	0.000916	0.000976	0.000907	0.00337	0.001775	0.001428	0.001143	0.0009	0.000966	0.000966	0.00087	0.000993	0.000942
								56.17	0.00097	0.0008	0.000858	0.003377	0.001748	0.001347	0.001079	0.000989	0.000961	0.000892	0.00085	0.000907	0.000835	0.003364	0.001819	0.001297	0.001102	0.000977	0.000947	0.000923	0.000914	0.000978	0.000904	0.003344	0.001756	0.001415	0.001136	0.000896	0.000962	0.000964	0.000869	0.000993	0.00094
								56.217	0.000969	0.000799	0.000859	0.00335	0.001729	0.001335	0.001072	0.000986	0.000958	0.000889	0.000848	0.000903	0.000834	0.003339	0.0018	0.001283	0.001095	0.000975	0.000943	0.000921	0.000911	0.000979	0.000902	0.003317	0.001737	0.001403	0.001128	0.000893	0.000958	0.000962	0.000868	0.000992	0.000938
								56.263	0.000968	0.000799	0.000859	0.003323	0.00171	0.001323	0.001065	0.000984	0.000955	0.000886	0.000847	0.000898	0.000833	0.003313	0.001782	0.001269	0.001088	0.000974	0.000939	0.000919	0.000908	0.00098	0.000899	0.003291	0.001717	0.001391	0.001121	0.000889	0.000955	0.000959	0.000867	0.000991	0.000936
								56.31	0.000967	0.000798	0.00086	0.003296	0.001692	0.001311	0.001059	0.000982	0.000953	0.000883	0.000846	0.000894	0.000831	0.003287	0.001763	0.001254	0.001082	0.000972	0.000935	0.000917	0.000906	0.000981	0.000897	0.003264	0.001698	0.001378	0.001114	0.000885	0.000952	0.000957	0.000866	0.00099	0.000934
								56.357	0.000966	0.000798	0.00086	0.003269	0.001674	0.001299	0.001053	0.000979	0.00095	0.00088	0.000845	0.00089	0.00083	0.003261	0.001744	0.00124	0.001075	0.000971	0.000931	0.000916	0.000903	0.000982	0.000895	0.003236	0.001679	0.001366	0.001107	0.000882	0.000949	0.000955	0.000865	0.000989	0.000932
								56.403	0.000964	0.000798	0.00086	0.003242	0.001656	0.001288	0.001047	0.000977	0.000947	0.000876	0.000844	0.000885	0.000828	0.003235	0.001725	0.001226	0.001069	0.00097	0.000927	0.000914	0.000901	0.000983	0.000892	0.003209	0.00166	0.001354	0.0011	0.000878	0.000946	0.000953	0.000863	0.000987	0.000929
								56.45	0.000963	0.000798	0.000861	0.003214	0.001638	0.001277	0.001041	0.000975	0.000944	0.000873	0.000844	0.00088	0.000827	0.003209	0.001706	0.001212	0.001063	0.000969	0.000923	0.000912	0.000899	0.000983	0.00089	0.003181	0.001641	0.001343	0.001093	0.000874	0.000943	0.000951	0.000862	0.000985	0.000927
								56.497	0.000961	0.000798	0.000861	0.003187	0.001621	0.001266	0.001035	0.000973	0.000941	0.000869	0.000843	0.000875	0.000825	0.003182	0.001688	0.001197	0.001058	0.000968	0.000918	0.00091	0.000897	0.000984	0.000888	0.003153	0.001622	0.001331	0.001086	0.000871	0.000941	0.000949	0.000861	0.000983	0.000924
								56.543	0.000959	0.000799	0.000861	0.00316	0.001604	0.001256	0.00103	0.000971	0.000938	0.000865	0.000842	0.00087	0.000823	0.003156	0.001669	0.001183	0.001052	0.000967	0.000914	0.000908	0.000894	0.000984	0.000886	0.003125	0.001603	0.001319	0.001079	0.000867	0.000938	0.000947	0.00086	0.000981	0.000922
								56.59	0.000957	0.000799	0.000862	0.003132	0.001587	0.001245	0.001025	0.000969	0.000935	0.000862	0.000841	0.000865	0.000821	0.003129	0.00165	0.001169	0.001047	0.000965	0.00091	0.000906	0.000892	0.000984	0.000885	0.003096	0.001584	0.001308	0.001073	0.000864	0.000936	0.000945	0.000859	0.000978	0.000919
								56.637	0.000954	0.0008	0.000862	0.003105	0.00157	0.001235	0.00102	0.000967	0.000932	0.000858	0.000841	0.000859	0.000819	0.003102	0.001631	0.001155	0.001042	0.000964	0.000906	0.000904	0.00089	0.000984	0.000883	0.003068	0.001565	0.001296	0.001066	0.00086	0.000934	0.000943	0.000857	0.000976	0.000917
								56.683	0.000952	0.000801	0.000862	0.003077	0.001553	0.001225	0.001015	0.000965	0.000929	0.000854	0.00084	0.000853	0.000817	0.003075	0.001613	0.001141	0.001037	0.000963	0.000901	0.000902	0.000888	0.000983	0.000881	0.003039	0.001546	0.001285	0.00106	0.000857	0.000932	0.00094	0.000856	0.000973	0.000914
								56.73	0.000949	0.000803	0.000863	0.00305	0.001537	0.001216	0.001011	0.000963	0.000925	0.000849	0.00084	0.000848	0.000815	0.003048	0.001594	0.001127	0.001032	0.000962	0.000897	0.000901	0.000886	0.000982	0.00088	0.00301	0.001527	0.001274	0.001054	0.000853	0.000931	0.000938	0.000855	0.00097	0.000911
								56.777	0.000946	0.000804	0.000863	0.003022	0.001521	0.001207	0.001006	0.000961	0.000922	0.000845	0.000839	0.000842	0.000813	0.003021	0.001575	0.001114	0.001028	0.000961	0.000893	0.000899	0.000884	0.000981	0.000878	0.002981	0.001508	0.001263	0.001048	0.00085	0.000929	0.000936	0.000854	0.000966	0.000908
								56.823	0.000944	0.000806	0.000863	0.002994	0.001505	0.001198	0.001002	0.000958	0.000918	0.000841	0.000839	0.000836	0.000811	0.002994	0.001557	0.0011	0.001024	0.00096	0.000888	0.000897	0.000882	0.00098	0.000876	0.002952	0.00149	0.001252	0.001042	0.000846	0.000928	0.000933	0.000853	0.000963	0.000905
								56.87	0.000941	0.000807	0.000864	0.002966	0.001489	0.001189	0.000998	0.000956	0.000914	0.000836	0.000838	0.00083	0.000809	0.002967	0.001539	0.001086	0.00102	0.000958	0.000884	0.000895	0.00088	0.000979	0.000875	0.002923	0.001471	0.001241	0.001037	0.000843	0.000927	0.00093	0.000853	0.000959	0.000902
								56.917	0.000938	0.000809	0.000864	0.002938	0.001473	0.00118	0.000994	0.000954	0.00091	0.000832	0.000838	0.000824	0.000807	0.002939	0.00152	0.001073	0.001016	0.000957	0.000879	0.000893	0.000878	0.000977	0.000873	0.002894	0.001453	0.00123	0.001031	0.00084	0.000926	0.000928	0.000852	0.000955	0.000899
								56.963	0.000935	0.000811	0.000864	0.00291	0.001458	0.001171	0.00099	0.000952	0.000906	0.000827	0.000837	0.000818	0.000804	0.002912	0.001502	0.00106	0.001012	0.000955	0.000875	0.000891	0.000876	0.000976	0.000872	0.002865	0.001435	0.001219	0.001026	0.000836	0.000925	0.000925	0.000851	0.000951	0.000896
								57.01	0.000932	0.000813	0.000865	0.002882	0.001442	0.001163	0.000986	0.00095	0.000902	0.000822	0.000837	0.000812	0.000802	0.002885	0.001484	0.001047	0.001009	0.000954	0.00087	0.000889	0.000874	0.000974	0.000871	0.002836	0.001417	0.001208	0.001021	0.000833	0.000924	0.000922	0.000851	0.000947	0.000893
								57.057	0.000929	0.000815	0.000865	0.002854	0.001427	0.001155	0.000982	0.000948	0.000897	0.000817	0.000836	0.000806	0.000799	0.002857	0.001466	0.001034	0.001006	0.000952	0.000865	0.000887	0.000872	0.000972	0.000869	0.002806	0.0014	0.001197	0.001016	0.00083	0.000923	0.000919	0.00085	0.000943	0.00089
								57.103	0.000927	0.000817	0.000865	0.002826	0.001412	0.001147	0.000977	0.000946	0.000893	0.000812	0.000836	0.000799	0.000797	0.00283	0.001448	0.001021	0.001003	0.000951	0.000861	0.000885	0.00087	0.00097	0.000868	0.002777	0.001382	0.001187	0.001011	0.000826	0.000923	0.000916	0.00085	0.000939	0.000887
								57.15	0.000924	0.00082	0.000865	0.002798	0.001397	0.001139	0.000973	0.000944	0.000888	0.000807	0.000835	0.000793	0.000795	0.002802	0.001431	0.001009	0.001	0.000949	0.000856	0.000883	0.000868	0.000967	0.000866	0.002748	0.001365	0.001176	0.001007	0.000823	0.000922	0.000912	0.00085	0.000935	0.000884
								57.197	0.000921	0.000822	0.000866	0.002769	0.001382	0.001131	0.000969	0.000941	0.000883	0.000802	0.000835	0.000787	0.000792	0.002775	0.001413	0.000997	0.000997	0.000947	0.000851	0.000881	0.000866	0.000965	0.000865	0.002719	0.001348	0.001165	0.001003	0.00082	0.000922	0.000909	0.00085	0.00093	0.000881
								57.243	0.000918	0.000824	0.000866	0.002741	0.001368	0.001123	0.000965	0.000939	0.000878	0.000797	0.000834	0.000781	0.00079	0.002747	0.001396	0.000985	0.000994	0.000945	0.000846	0.00088	0.000863	0.000962	0.000863	0.00269	0.001332	0.001154	0.000999	0.000817	0.000921	0.000906	0.00085	0.000926	0.000877
								57.29	0.000916	0.000826	0.000866	0.002712	0.001353	0.001116	0.000961	0.000937	0.000872	0.000792	0.000833	0.000775	0.000787	0.002719	0.001379	0.000973	0.000992	0.000943	0.000842	0.000878	0.000861	0.000959	0.000862	0.002661	0.001316	0.001144	0.000995	0.000813	0.000921	0.000902	0.000851	0.000921	0.000874
								57.337	0.000913	0.000828	0.000866	0.002684	0.001339	0.001108	0.000957	0.000935	0.000867	0.000787	0.000833	0.00077	0.000785	0.002692	0.001362	0.000962	0.000989	0.000941	0.000837	0.000876	0.000859	0.000956	0.00086	0.002632	0.0013	0.001133	0.000991	0.00081	0.00092	0.000899	0.000851	0.000917	0.000871
								57.383	0.000911	0.00083	0.000866	0.002655	0.001325	0.0011	0.000953	0.000933	0.000861	0.000781	0.000832	0.000764	0.000782	0.002664	0.001345	0.000951	0.000987	0.000938	0.000832	0.000874	0.000857	0.000953	0.000859	0.002603	0.001284	0.001122	0.000987	0.000807	0.000919	0.000895	0.000852	0.000912	0.000867
								57.43	0.000909	0.000832	0.000866	0.002627	0.001312	0.001093	0.000949	0.000931	0.000855	0.000776	0.000832	0.000759	0.00078	0.002637	0.001328	0.00094	0.000985	0.000936	0.000827	0.000872	0.000854	0.00095	0.000857	0.002574	0.001269	0.001112	0.000984	0.000804	0.000919	0.000891	0.000852	0.000908	0.000864
								57.477	0.000907	0.000834	0.000866	0.002598	0.001298	0.001085	0.000945	0.000929	0.000849	0.000771	0.000831	0.000753	0.000778	0.002609	0.001312	0.000929	0.000982	0.000933	0.000822	0.00087	0.000852	0.000947	0.000856	0.002546	0.001254	0.001101	0.000981	0.000801	0.000918	0.000888	0.000853	0.000903	0.000861
								57.523	0.000905	0.000836	0.000866	0.002569	0.001285	0.001078	0.00094	0.000927	0.000842	0.000765	0.00083	0.000748	0.000775	0.002582	0.001296	0.000919	0.00098	0.000931	0.000818	0.000867	0.000849	0.000944	0.000854	0.002517	0.00124	0.001091	0.000978	0.000798	0.000917	0.000884	0.000854	0.000898	0.000858
								57.57	0.000903	0.000837	0.000866	0.00254	0.001272	0.001071	0.000936	0.000925	0.000836	0.00076	0.00083	0.000743	0.000773	0.002554	0.00128	0.000909	0.000978	0.000928	0.000813	0.000865	0.000847	0.000941	0.000852	0.002489	0.001225	0.00108	0.000975	0.000796	0.000916	0.00088	0.000855	0.000894	0.000854
								57.617	0.000901	0.000839	0.000866	0.002511	0.001259	0.001063	0.000932	0.000923	0.000829	0.000754	0.000829	0.000739	0.00077	0.002527	0.001264	0.0009	0.000976	0.000925	0.000808	0.000863	0.000845	0.000938	0.000851	0.002461	0.001212	0.00107	0.000972	0.000793	0.000915	0.000876	0.000856	0.000889	0.000851
								57.663	0.000899	0.00084	0.000866	0.002482	0.001247	0.001056	0.000928	0.000921	0.000822	0.000749	0.000828	0.000734	0.000768	0.0025	0.001249	0.00089	0.000974	0.000923	0.000803	0.000861	0.000842	0.000934	0.000849	0.002433	0.001198	0.00106	0.00097	0.00079	0.000914	0.000872	0.000857	0.000884	0.000848
								57.71	0.000898	0.000841	0.000865	0.002453	0.001234	0.001048	0.000923	0.000919	0.000815	0.000743	0.000827	0.00073	0.000766	0.002472	0.001234	0.000881	0.000971	0.00092	0.000799	0.000859	0.00084	0.000931	0.000848	0.002405	0.001185	0.00105	0.000968	0.000788	0.000912	0.000868	0.000858	0.00088	0.000845
								57.757	0.000896	0.000842	0.000865	0.002424	0.001222	0.001041	0.000919	0.000918	0.000809	0.000738	0.000827	0.000726	0.000764	0.002445	0.001219	0.000873	0.000969	0.000917	0.000794	0.000857	0.000837	0.000928	0.000846	0.002378	0.001173	0.00104	0.000965	0.000785	0.000911	0.000864	0.000859	0.000875	0.000841
								57.803	0.000895	0.000842	0.000864	0.002396	0.001211	0.001034	0.000915	0.000916	0.000801	0.000732	0.000826	0.000723	0.000762	0.002418	0.001204	0.000864	0.000967	0.000914	0.00079	0.000854	0.000835	0.000925	0.000844	0.00235	0.00116	0.00103	0.000963	0.000783	0.000909	0.000859	0.00086	0.000871	0.000838
								57.85	0.000894	0.000842	0.000864	0.002367	0.001199	0.001026	0.00091	0.000915	0.000794	0.000727	0.000825	0.000719	0.00076	0.002391	0.001189	0.000856	0.000965	0.000911	0.000786	0.000852	0.000832	0.000922	0.000842	0.002323	0.001148	0.00102	0.000961	0.00078	0.000908	0.000855	0.000862	0.000866	0.000835
								57.897	0.000893	0.000843	0.000863	0.002338	0.001188	0.001019	0.000906	0.000913	0.000787	0.000722	0.000824	0.000716	0.000758	0.002364	0.001175	0.000849	0.000962	0.000907	0.000781	0.00085	0.00083	0.000919	0.00084	0.002296	0.001137	0.00101	0.000959	0.000778	0.000906	0.000851	0.000863	0.000862	0.000832
								57.943	0.000891	0.000843	0.000862	0.002309	0.001177	0.001012	0.000902	0.000912	0.00078	0.000717	0.000823	0.000713	0.000756	0.002337	0.001161	0.000842	0.00096	0.000904	0.000777	0.000847	0.000827	0.000916	0.000839	0.00227	0.001125	0.001001	0.000957	0.000776	0.000904	0.000847	0.000864	0.000857	0.000829
								57.99	0.00089	0.000842	0.000862	0.00228	0.001167	0.001004	0.000898	0.000911	0.000773	0.000712	0.000822	0.000711	0.000754	0.00231	0.001148	0.000835	0.000957	0.000901	0.000773	0.000845	0.000825	0.000913	0.000837	0.002243	0.001114	0.000992	0.000955	0.000774	0.000902	0.000843	0.000865	0.000853	0.000826
								58.037	0.000889	0.000842	0.000861	0.002251	0.001157	0.000997	0.000894	0.00091	0.000766	0.000707	0.000821	0.000709	0.000752	0.002283	0.001134	0.000828	0.000955	0.000898	0.000769	0.000842	0.000823	0.00091	0.000835	0.002217	0.001104	0.000983	0.000953	0.000772	0.0009	0.000839	0.000866	0.000849	0.000823
								58.083	0.000888	0.000841	0.00086	0.002222	0.001147	0.000989	0.00089	0.00091	0.000759	0.000702	0.000821	0.000707	0.000751	0.002256	0.001121	0.000822	0.000952	0.000894	0.000765	0.00084	0.00082	0.000907	0.000833	0.002191	0.001093	0.000974	0.000952	0.000771	0.000898	0.000835	0.000868	0.000845	0.000821
								58.13	0.000887	0.00084	0.000859	0.002194	0.001138	0.000982	0.000886	0.000909	0.000752	0.000697	0.00082	0.000705	0.000749	0.00223	0.001109	0.000817	0.00095	0.000891	0.000761	0.000837	0.000818	0.000905	0.000831	0.002166	0.001083	0.000966	0.00095	0.000769	0.000896	0.000831	0.000869	0.000841	0.000818
								58.177	0.000885	0.000839	0.000857	0.002165	0.001129	0.000975	0.000882	0.000909	0.000745	0.000693	0.000819	0.000704	0.000747	0.002203	0.001096	0.000812	0.000947	0.000887	0.000757	0.000834	0.000816	0.000902	0.000828	0.002141	0.001074	0.000957	0.000948	0.000767	0.000894	0.000827	0.00087	0.000837	0.000815
								58.223	0.000884	0.000838	0.000856	0.002137	0.00112	0.000967	0.000878	0.000908	0.000738	0.000688	0.000818	0.000703	0.000746	0.002177	0.001084	0.000807	0.000944	0.000884	0.000754	0.000832	0.000814	0.0009	0.000826	0.002116	0.001064	0.000949	0.000946	0.000766	0.000892	0.000823	0.000871	0.000833	0.000813
								58.27	0.000883	0.000836	0.000855	0.002108	0.001111	0.00096	0.000874	0.000908	0.000731	0.000684	0.000817	0.000702	0.000745	0.00215	0.001072	0.000803	0.000941	0.000881	0.00075	0.000829	0.000812	0.000897	0.000824	0.002091	0.001055	0.000941	0.000944	0.000764	0.000889	0.000819	0.000873	0.000829	0.000811
								58.317	0.000881	0.000834	0.000853	0.00208	0.001103	0.000952	0.00087	0.000908	0.000725	0.00068	0.000816	0.000702	0.000743	0.002124	0.001061	0.000799	0.000938	0.000877	0.000747	0.000826	0.00081	0.000895	0.000822	0.002067	0.001046	0.000934	0.000942	0.000763	0.000887	0.000815	0.000874	0.000825	0.000808
								58.363	0.00088	0.000832	0.000851	0.002053	0.001096	0.000945	0.000867	0.000908	0.000719	0.000677	0.000816	0.000702	0.000742	0.002098	0.001049	0.000795	0.000935	0.000874	0.000744	0.000824	0.000808	0.000893	0.00082	0.002042	0.001037	0.000927	0.00094	0.000762	0.000885	0.000812	0.000875	0.000822	0.000806
								58.41	0.000878	0.00083	0.00085	0.002025	0.001088	0.000938	0.000863	0.000909	0.000713	0.000673	0.000815	0.000702	0.000741	0.002071	0.001039	0.000792	0.000932	0.000871	0.000741	0.000821	0.000806	0.000891	0.000817	0.002019	0.001029	0.00092	0.000938	0.00076	0.000883	0.000808	0.000876	0.000818	0.000804
								58.457	0.000877	0.000828	0.000848	0.001998	0.001081	0.00093	0.00086	0.000909	0.000707	0.00067	0.000815	0.000702	0.00074	0.002045	0.001028	0.00079	0.000929	0.000867	0.000738	0.000818	0.000805	0.000889	0.000815	0.001995	0.001021	0.000913	0.000936	0.000759	0.000881	0.000805	0.000878	0.000815	0.000802
								58.503	0.000875	0.000825	0.000846	0.00197	0.001075	0.000923	0.000857	0.000909	0.000701	0.000667	0.000814	0.000702	0.000739	0.002019	0.001018	0.000788	0.000926	0.000864	0.000735	0.000816	0.000803	0.000887	0.000813	0.001972	0.001013	0.000907	0.000933	0.000758	0.000879	0.000801	0.000879	0.000812	0.0008
								58.55	0.000873	0.000823	0.000844	0.001943	0.001068	0.000915	0.000853	0.00091	0.000696	0.000665	0.000814	0.000703	0.000738	0.001993	0.001008	0.000786	0.000923	0.000861	0.000732	0.000813	0.000802	0.000885	0.000811	0.001949	0.001005	0.0009	0.000931	0.000757	0.000877	0.000798	0.00088	0.000809	0.000799
								58.597	0.000871	0.00082	0.000842	0.001917	0.001062	0.000908	0.00085	0.00091	0.000691	0.000663	0.000814	0.000704	0.000737	0.001968	0.000998	0.000785	0.00092	0.000858	0.000729	0.00081	0.000801	0.000884	0.000808	0.001926	0.000998	0.000895	0.000928	0.000756	0.000876	0.000795	0.000882	0.000806	0.000797
								58.643	0.00087	0.000817	0.00084	0.001891	0.001057	0.000901	0.000847	0.000911	0.000686	0.000661	0.000814	0.000705	0.000736	0.001942	0.000989	0.000784	0.000917	0.000855	0.000727	0.000808	0.0008	0.000882	0.000806	0.001904	0.00099	0.000889	0.000925	0.000755	0.000874	0.000792	0.000883	0.000803	0.000795
								58.69	0.000868	0.000814	0.000838	0.001865	0.001051	0.000894	0.000845	0.000912	0.000682	0.000659	0.000814	0.000706	0.000736	0.001917	0.00098	0.000783	0.000914	0.000852	0.000724	0.000805	0.000799	0.000881	0.000804	0.001882	0.000983	0.000884	0.000922	0.000755	0.000872	0.000789	0.000884	0.0008	0.000794
								58.737	0.000866	0.000811	0.000836	0.001839	0.001046	0.000886	0.000842	0.000912	0.000677	0.000657	0.000814	0.000708	0.000735	0.001891	0.000971	0.000783	0.000911	0.000849	0.000721	0.000802	0.000799	0.000879	0.000802	0.001861	0.000976	0.000879	0.000919	0.000754	0.000871	0.000786	0.000886	0.000798	0.000792
								58.783	0.000864	0.000808	0.000834	0.001814	0.001041	0.000879	0.000839	0.000913	0.000673	0.000656	0.000814	0.000709	0.000735	0.001866	0.000963	0.000783	0.000907	0.000847	0.000719	0.0008	0.000798	0.000878	0.0008	0.001839	0.000969	0.000874	0.000916	0.000753	0.00087	0.000784	0.000887	0.000795	0.000791
								58.83	0.000862	0.000805	0.000832	0.001789	0.001036	0.000872	0.000837	0.000914	0.000669	0.000656	0.000814	0.000711	0.000734	0.001841	0.000955	0.000783	0.000904	0.000844	0.000716	0.000797	0.000798	0.000877	0.000798	0.001818	0.000962	0.000869	0.000913	0.000753	0.000869	0.000781	0.000888	0.000792	0.000789
								58.877	0.00086	0.000802	0.00083	0.001764	0.001032	0.000865	0.000834	0.000914	0.000666	0.000655	0.000815	0.000712	0.000734	0.001816	0.000947	0.000784	0.000901	0.000842	0.000714	0.000795	0.000798	0.000876	0.000795	0.001798	0.000955	0.000865	0.000909	0.000752	0.000868	0.000779	0.00089	0.00079	0.000787
								58.923	0.000858	0.000799	0.000827	0.00174	0.001028	0.000859	0.000832	0.000915	0.000662	0.000655	0.000815	0.000714	0.000734	0.001792	0.000939	0.000785	0.000898	0.000839	0.000712	0.000793	0.000798	0.000874	0.000793	0.001777	0.000948	0.000861	0.000905	0.000752	0.000867	0.000777	0.000891	0.000788	0.000786
								58.97	0.000856	0.000796	0.000825	0.001716	0.001024	0.000852	0.00083	0.000915	0.000659	0.000655	0.000816	0.000716	0.000734	0.001767	0.000932	0.000786	0.000895	0.000837	0.000709	0.00079	0.000798	0.000873	0.000791	0.001757	0.000941	0.000857	0.000901	0.000751	0.000866	0.000775	0.000893	0.000785	0.000784
								59.017	0.000854	0.000793	0.000823	0.001692	0.00102	0.000845	0.000828	0.000916	0.000656	0.000656	0.000817	0.000718	0.000734	0.001743	0.000925	0.000787	0.000891	0.000835	0.000707	0.000788	0.000798	0.000872	0.00079	0.001737	0.000934	0.000854	0.000897	0.000751	0.000865	0.000773	0.000894	0.000783	0.000783
								59.063	0.000852	0.00079	0.000821	0.001669	0.001016	0.000839	0.000827	0.000916	0.000654	0.000656	0.000817	0.00072	0.000734	0.00172	0.000918	0.000789	0.000888	0.000833	0.000704	0.000786	0.000798	0.000871	0.000788	0.001718	0.000928	0.00085	0.000892	0.000751	0.000865	0.000772	0.000896	0.000781	0.000781
								59.11	0.00085	0.000787	0.000818	0.001647	0.001012	0.000833	0.000825	0.000917	0.000651	0.000657	0.000818	0.000722	0.000735	0.001696	0.000911	0.000791	0.000885	0.000831	0.000702	0.000784	0.000799	0.00087	0.000786	0.001699	0.000921	0.000847	0.000888	0.000751	0.000864	0.00077	0.000897	0.000779	0.000779
								59.157	0.000848	0.000784	0.000816	0.001625	0.001008	0.000827	0.000823	0.000917	0.000649	0.000658	0.000819	0.000724	0.000735	0.001673	0.000905	0.000793	0.000882	0.000829	0.0007	0.000782	0.0008	0.000869	0.000784	0.00168	0.000914	0.000844	0.000883	0.00075	0.000864	0.000769	0.000899	0.000777	0.000778
								59.203	0.000847	0.000781	0.000814	0.001603	0.001005	0.000821	0.000822	0.000917	0.000647	0.00066	0.00082	0.000726	0.000736	0.00165	0.000898	0.000795	0.00088	0.000827	0.000698	0.00078	0.0008	0.000867	0.000783	0.001662	0.000908	0.000842	0.000878	0.00075	0.000864	0.000768	0.000901	0.000775	0.000776
								59.25	0.000845	0.000778	0.000812	0.001581	0.001002	0.000815	0.000821	0.000917	0.000646	0.000661	0.000821	0.000728	0.000736	0.001627	0.000892	0.000797	0.000877	0.000825	0.000695	0.000779	0.000801	0.000866	0.000781	0.001643	0.000901	0.000839	0.000873	0.00075	0.000863	0.000767	0.000902	0.000773	0.000774
								59.297	0.000843	0.000775	0.00081	0.00156	0.000998	0.00081	0.00082	0.000917	0.000644	0.000663	0.000822	0.000729	0.000737	0.001605	0.000886	0.000799	0.000874	0.000823	0.000693	0.000777	0.000802	0.000865	0.00078	0.001625	0.000894	0.000837	0.000868	0.00075	0.000863	0.000766	0.000904	0.000771	0.000772
								59.343	0.000842	0.000773	0.000807	0.00154	0.000995	0.000805	0.000819	0.000916	0.000643	0.000665	0.000823	0.000731	0.000738	0.001583	0.000881	0.000801	0.000871	0.000822	0.000691	0.000775	0.000803	0.000863	0.000778	0.001607	0.000888	0.000834	0.000863	0.00075	0.000863	0.000766	0.000906	0.000769	0.00077
								59.39	0.00084	0.000771	0.000805	0.00152	0.000992	0.000799	0.000818	0.000916	0.000642	0.000668	0.000824	0.000733	0.000739	0.001562	0.000875	0.000804	0.000869	0.00082	0.000689	0.000774	0.000805	0.000862	0.000777	0.00159	0.000881	0.000832	0.000857	0.00075	0.000863	0.000765	0.000907	0.000767	0.000768
								59.437	0.000839	0.000768	0.000803	0.0015	0.000988	0.000795	0.000817	0.000915	0.000641	0.00067	0.000825	0.000735	0.000741	0.001541	0.00087	0.000806	0.000866	0.000819	0.000687	0.000773	0.000806	0.00086	0.000776	0.001573	0.000874	0.00083	0.000852	0.00075	0.000863	0.000765	0.000909	0.000765	0.000765
								59.484	0.000837	0.000766	0.000801	0.001481	0.000985	0.00079	0.000817	0.000914	0.00064	0.000672	0.000826	0.000737	0.000742	0.00152	0.000864	0.000808	0.000864	0.000817	0.000685	0.000771	0.000807	0.000859	0.000775	0.001555	0.000868	0.000828	0.000847	0.00075	0.000863	0.000765	0.000911	0.000763	0.000763
								59.53	0.000836	0.000764	0.000798	0.001462	0.000982	0.000786	0.000816	0.000913	0.00064	0.000675	0.000827	0.000738	0.000743	0.0015	0.000859	0.000811	0.000862	0.000816	0.000683	0.00077	0.000809	0.000857	0.000774	0.001538	0.000861	0.000827	0.000841	0.00075	0.000863	0.000765	0.000913	0.000761	0.000761
								59.577	0.000835	0.000762	0.000796	0.001444	0.000979	0.000781	0.000816	0.000912	0.00064	0.000677	0.000828	0.00074	0.000745	0.00148	0.000854	0.000813	0.00086	0.000814	0.000681	0.000769	0.00081	0.000855	0.000773	0.001522	0.000855	0.000825	0.000836	0.00075	0.000863	0.000765	0.000914	0.000759	0.000758
								59.624	0.000833	0.000761	0.000794	0.001426	0.000975	0.000777	0.000816	0.000911	0.00064	0.00068	0.000828	0.000741	0.000746	0.001461	0.00085	0.000815	0.000858	0.000813	0.000679	0.000768	0.000811	0.000853	0.000772	0.001505	0.000848	0.000823	0.000831	0.00075	0.000863	0.000766	0.000916	0.000757	0.000756
								59.67	0.000832	0.000759	0.000792	0.001408	0.000972	0.000774	0.000816	0.000909	0.00064	0.000683	0.000829	0.000743	0.000748	0.001442	0.000845	0.000817	0.000856	0.000811	0.000677	0.000768	0.000813	0.000852	0.000772	0.001489	0.000842	0.000821	0.000825	0.00075	0.000863	0.000766	0.000918	0.000755	0.000753
								59.717	0.000831	0.000758	0.00079	0.001391	0.000969	0.00077	0.000816	0.000908	0.00064	0.000685	0.00083	0.000744	0.00075	0.001423	0.00084	0.000819	0.000854	0.00081	0.000675	0.000767	0.000814	0.00085	0.000771	0.001473	0.000836	0.00082	0.00082	0.000749	0.000862	0.000767	0.000919	0.000753	0.000751
								59.764	0.00083	0.000757	0.000787	0.001374	0.000966	0.000767	0.000817	0.000906	0.000641	0.000688	0.000831	0.000745	0.000752	0.001405	0.000836	0.000821	0.000852	0.000809	0.000674	0.000766	0.000816	0.000847	0.000771	0.001456	0.00083	0.000818	0.000815	0.000749	0.000862	0.000768	0.000921	0.000752	0.000748
								59.81	0.000829	0.000756	0.000785	0.001357	0.000962	0.000763	0.000817	0.000904	0.000641	0.000691	0.000832	0.000746	0.000753	0.001388	0.000832	0.000823	0.000851	0.000807	0.000672	0.000766	0.000817	0.000845	0.000771	0.001441	0.000824	0.000817	0.00081	0.000748	0.000862	0.000769	0.000923	0.00075	0.000746
								59.857	0.000827	0.000755	0.000783	0.001341	0.000959	0.00076	0.000818	0.000902	0.000642	0.000693	0.000832	0.000748	0.000755	0.001371	0.000828	0.000824	0.000849	0.000805	0.000671	0.000765	0.000819	0.000843	0.000771	0.001425	0.000818	0.000815	0.000805	0.000748	0.000861	0.00077	0.000924	0.000748	0.000743
								59.904	0.000826	0.000755	0.000781	0.001325	0.000956	0.000758	0.000819	0.0009	0.000644	0.000696	0.000833	0.000749	0.000757	0.001354	0.000824	0.000826	0.000848	0.000804	0.000669	0.000765	0.00082	0.000841	0.000771	0.001409	0.000812	0.000814	0.0008	0.000747	0.00086	0.000771	0.000926	0.000747	0.000741
								59.95	0.000825	0.000754	0.000779	0.001309	0.000953	0.000755	0.00082	0.000898	0.000645	0.000699	0.000834	0.00075	0.000759	0.001338	0.00082	0.000827	0.000847	0.000802	0.000668	0.000764	0.000821	0.000838	0.000771	0.001394	0.000807	0.000813	0.000796	0.000746	0.00086	0.000773	0.000927	0.000745	0.000739
								59.997	0.000824	0.000754	0.000777	0.001294	0.00095	0.000753	0.000821	0.000896	0.000646	0.000701	0.000834	0.000751	0.000761	0.001322	0.000817	0.000828	0.000846	0.000801	0.000667	0.000764	0.000823	0.000836	0.000771	0.001378	0.000801	0.000811	0.000791	0.000745	0.000859	0.000774	0.000929	0.000744	0.000736
								60.044	0.000823	0.000754	0.000775	0.001278	0.000946	0.00075	0.000823	0.000894	0.000648	0.000703	0.000834	0.000752	0.000763	0.001307	0.000814	0.000829	0.000845	0.000799	0.000666	0.000764	0.000824	0.000834	0.000771	0.001363	0.000796	0.00081	0.000787	0.000744	0.000858	0.000776	0.00093	0.000742	0.000734
								60.09	0.000822	0.000754	0.000773	0.001263	0.000943	0.000748	0.000824	0.000891	0.00065	0.000706	0.000835	0.000752	0.000764	0.001293	0.00081	0.00083	0.000844	0.000797	0.000665	0.000764	0.000825	0.000831	0.000771	0.001348	0.000791	0.000809	0.000783	0.000743	0.000857	0.000777	0.000931	0.000741	0.000732
								60.137	0.000821	0.000754	0.000772	0.001248	0.00094	0.000747	0.000825	0.000889	0.000652	0.000708	0.000835	0.000753	0.000766	0.001278	0.000808	0.000831	0.000843	0.000795	0.000664	0.000764	0.000826	0.000829	0.000772	0.001333	0.000786	0.000807	0.00078	0.000741	0.000856	0.000779	0.000932	0.00074	0.00073
								60.184	0.00082	0.000754	0.00077	0.001234	0.000937	0.000745	0.000827	0.000887	0.000654	0.00071	0.000835	0.000754	0.000768	0.001264	0.000805	0.000832	0.000842	0.000793	0.000664	0.000764	0.000827	0.000826	0.000772	0.001319	0.000781	0.000806	0.000776	0.00074	0.000854	0.000781	0.000933	0.00074	0.000728
								60.23	0.000819	0.000754	0.000769	0.001219	0.000934	0.000744	0.000828	0.000885	0.000657	0.000712	0.000835	0.000755	0.000769	0.001251	0.000802	0.000833	0.000842	0.00079	0.000664	0.000764	0.000828	0.000824	0.000773	0.001304	0.000777	0.000805	0.000773	0.000738	0.000853	0.000782	0.000934	0.000739	0.000726
								60.277	0.000818	0.000754	0.000767	0.001205	0.000931	0.000742	0.00083	0.000882	0.00066	0.000714	0.000835	0.000756	0.000771	0.001238	0.0008	0.000833	0.000841	0.000788	0.000664	0.000764	0.000829	0.000821	0.000773	0.00129	0.000772	0.000804	0.00077	0.000736	0.000851	0.000784	0.000935	0.000738	0.000724
								60.324	0.000818	0.000754	0.000766	0.001191	0.000928	0.000741	0.000832	0.00088	0.000663	0.000716	0.000835	0.000757	0.000772	0.001225	0.000798	0.000834	0.000841	0.000786	0.000664	0.000765	0.00083	0.000819	0.000773	0.001276	0.000768	0.000803	0.000768	0.000734	0.00085	0.000786	0.000936	0.000738	0.000722
								60.37	0.000817	0.000754	0.000765	0.001177	0.000925	0.000741	0.000833	0.000878	0.000666	0.000717	0.000835	0.000758	0.000774	0.001212	0.000796	0.000834	0.000841	0.000783	0.000664	0.000765	0.000831	0.000816	0.000774	0.001262	0.000764	0.000802	0.000765	0.000732	0.000848	0.000788	0.000937	0.000738	0.000721
								60.417	0.000816	0.000755	0.000764	0.001163	0.000923	0.00074	0.000835	0.000876	0.000669	0.000719	0.000835	0.000759	0.000775	0.0012	0.000795	0.000834	0.00084	0.00078	0.000665	0.000765	0.000832	0.000813	0.000774	0.001248	0.000761	0.000801	0.000763	0.00073	0.000846	0.00079	0.000937	0.000738	0.00072
								60.464	0.000815	0.000755	0.000763	0.001149	0.00092	0.00074	0.000836	0.000873	0.000673	0.00072	0.000835	0.00076	0.000776	0.001189	0.000793	0.000834	0.00084	0.000778	0.000666	0.000766	0.000832	0.000811	0.000774	0.001235	0.000757	0.0008	0.000762	0.000728	0.000844	0.000792	0.000938	0.000739	0.000718
								60.51	0.000814	0.000755	0.000762	0.001136	0.000917	0.000739	0.000838	0.000871	0.000677	0.000721	0.000834	0.000761	0.000777	0.001177	0.000792	0.000834	0.00084	0.000775	0.000667	0.000766	0.000833	0.000809	0.000775	0.001221	0.000754	0.0008	0.00076	0.000725	0.000842	0.000794	0.000938	0.000739	0.000717
								60.557	0.000814	0.000755	0.000761	0.001122	0.000915	0.000739	0.000839	0.000869	0.000681	0.000722	0.000834	0.000762	0.000778	0.001166	0.000791	0.000835	0.00084	0.000772	0.000668	0.000766	0.000833	0.000806	0.000775	0.001208	0.000751	0.000799	0.000759	0.000723	0.00084	0.000795	0.000939	0.00074	0.000716
								60.604	0.000813	0.000756	0.000761	0.001109	0.000913	0.000739	0.00084	0.000867	0.000685	0.000723	0.000833	0.000763	0.000779	0.001155	0.00079	0.000835	0.00084	0.000768	0.000669	0.000767	0.000833	0.000804	0.000775	0.001196	0.000748	0.000798	0.000758	0.00072	0.000838	0.000797	0.000939	0.000741	0.000716
								60.65	0.000813	0.000756	0.000761	0.001096	0.00091	0.000739	0.000842	0.000865	0.000689	0.000724	0.000833	0.000764	0.00078	0.001145	0.000789	0.000834	0.000839	0.000765	0.000671	0.000767	0.000834	0.000802	0.000776	0.001183	0.000745	0.000798	0.000758	0.000718	0.000835	0.000799	0.000939	0.000742	0.000715
								60.697	0.000812	0.000756	0.000761	0.001083	0.000908	0.00074	0.000843	0.000864	0.000694	0.000725	0.000832	0.000766	0.000781	0.001134	0.000789	0.000834	0.000839	0.000762	0.000673	0.000768	0.000834	0.000799	0.000776	0.001171	0.000743	0.000797	0.000758	0.000715	0.000833	0.000801	0.000939	0.000743	0.000714
								60.744	0.000812	0.000756	0.000761	0.00107	0.000906	0.00074	0.000843	0.000862	0.000698	0.000725	0.000831	0.000767	0.000782	0.001124	0.000788	0.000834	0.000839	0.000759	0.000675	0.000768	0.000834	0.000797	0.000776	0.001159	0.000741	0.000796	0.000758	0.000713	0.00083	0.000803	0.000938	0.000745	0.000714
								60.79	0.000811	0.000756	0.000761	0.001058	0.000904	0.000741	0.000844	0.00086	0.000703	0.000726	0.000831	0.000769	0.000782	0.001114	0.000788	0.000834	0.000839	0.000755	0.000677	0.000769	0.000834	0.000795	0.000776	0.001147	0.000739	0.000796	0.000758	0.00071	0.000827	0.000805	0.000938	0.000747	0.000714
								60.837	0.000811	0.000756	0.000761	0.001045	0.000903	0.000742	0.000844	0.000859	0.000708	0.000726	0.00083	0.00077	0.000783	0.001105	0.000788	0.000834	0.000839	0.000752	0.000679	0.00077	0.000834	0.000794	0.000776	0.001136	0.000738	0.000795	0.000758	0.000708	0.000824	0.000806	0.000937	0.000749	0.000714
								60.884	0.000811	0.000756	0.000762	0.001033	0.000901	0.000743	0.000845	0.000857	0.000713	0.000726	0.000829	0.000772	0.000783	0.001096	0.000788	0.000834	0.000839	0.000749	0.000682	0.00077	0.000834	0.000792	0.000776	0.001124	0.000736	0.000795	0.000759	0.000705	0.000821	0.000808	0.000937	0.00075	0.000714
								60.93	0.000811	0.000755	0.000763	0.001021	0.0009	0.000744	0.000845	0.000856	0.000718	0.000726	0.000828	0.000774	0.000784	0.001087	0.000789	0.000833	0.000838	0.000745	0.000685	0.000771	0.000834	0.000791	0.000776	0.001113	0.000735	0.000795	0.00076	0.000703	0.000818	0.00081	0.000936	0.000753	0.000714
								60.977	0.000811	0.000755	0.000764	0.001009	0.000899	0.000745	0.000845	0.000855	0.000723	0.000727	0.000827	0.000776	0.000784	0.001078	0.000789	0.000833	0.000838	0.000742	0.000688	0.000772	0.000834	0.000789	0.000776	0.001103	0.000734	0.000794	0.000761	0.000701	0.000815	0.000811	0.000935	0.000755	0.000714
								61.024	0.000812	0.000755	0.000765	0.000997	0.000898	0.000746	0.000844	0.000854	0.000729	0.000727	0.000827	0.000778	0.000784	0.001069	0.000789	0.000833	0.000838	0.000738	0.000691	0.000772	0.000834	0.000788	0.000776	0.001092	0.000734	0.000794	0.000762	0.000699	0.000812	0.000813	0.000934	0.000757	0.000714
								61.07	0.000812	0.000754	0.000766	0.000985	0.000897	0.000747	0.000844	0.000853	0.000734	0.000727	0.000826	0.000781	0.000785	0.001061	0.00079	0.000833	0.000837	0.000735	0.000694	0.000773	0.000834	0.000787	0.000776	0.001082	0.000733	0.000794	0.000764	0.000697	0.000808	0.000814	0.000932	0.000759	0.000715
								61.117	0.000813	0.000754	0.000768	0.000974	0.000896	0.000749	0.000843	0.000852	0.000739	0.000727	0.000825	0.000783	0.000785	0.001053	0.000791	0.000832	0.000837	0.000732	0.000697	0.000773	0.000833	0.000786	0.000775	0.001072	0.000733	0.000794	0.000765	0.000696	0.000805	0.000816	0.000931	0.000762	0.000715
								61.164	0.000813	0.000754	0.00077	0.000963	0.000895	0.00075	0.000842	0.000851	0.000745	0.000727	0.000824	0.000786	0.000785	0.001045	0.000791	0.000832	0.000836	0.000729	0.000701	0.000774	0.000833	0.000786	0.000775	0.001063	0.000733	0.000794	0.000767	0.000694	0.000801	0.000817	0.000929	0.000764	0.000716
								61.21	0.000814	0.000753	0.000771	0.000952	0.000895	0.000751	0.000841	0.00085	0.00075	0.000727	0.000823	0.000788	0.000786	0.001038	0.000792	0.000832	0.000836	0.000726	0.000704	0.000774	0.000833	0.000785	0.000775	0.001053	0.000733	0.000794	0.000768	0.000693	0.000798	0.000819	0.000927	0.000767	0.000717
								61.257	0.000815	0.000753	0.000773	0.000941	0.000895	0.000753	0.00084	0.000849	0.000756	0.000727	0.000822	0.000791	0.000786	0.001031	0.000793	0.000832	0.000835	0.000723	0.000708	0.000775	0.000833	0.000785	0.000774	0.001044	0.000734	0.000794	0.00077	0.000692	0.000794	0.00082	0.000925	0.000769	0.000717
								61.304	0.000816	0.000752	0.000775	0.00093	0.000895	0.000754	0.000838	0.000848	0.000762	0.000727	0.000821	0.000794	0.000787	0.001024	0.000794	0.000831	0.000834	0.00072	0.000711	0.000775	0.000833	0.000784	0.000774	0.001035	0.000734	0.000794	0.000772	0.000692	0.000791	0.000821	0.000923	0.000772	0.000718
								61.35	0.000817	0.000751	0.000778	0.00092	0.000895	0.000756	0.000837	0.000848	0.000767	0.000727	0.00082	0.000797	0.000787	0.001017	0.000794	0.000831	0.000833	0.000718	0.000715	0.000775	0.000833	0.000784	0.000774	0.001027	0.000735	0.000794	0.000774	0.000691	0.000787	0.000822	0.000921	0.000774	0.000719
								61.397	0.000819	0.000751	0.00078	0.00091	0.000895	0.000757	0.000835	0.000847	0.000773	0.000727	0.000819	0.0008	0.000788	0.00101	0.000795	0.000831	0.000832	0.000716	0.000719	0.000776	0.000834	0.000784	0.000773	0.001018	0.000735	0.000794	0.000776	0.000691	0.000784	0.000823	0.000919	0.000777	0.000719
								61.444	0.00082	0.00075	0.000782	0.0009	0.000895	0.000758	0.000832	0.000846	0.000778	0.000727	0.000819	0.000803	0.000788	0.001004	0.000796	0.000831	0.000831	0.000713	0.000722	0.000776	0.000834	0.000784	0.000773	0.00101	0.000736	0.000795	0.000777	0.000692	0.00078	0.000824	0.000916	0.000779	0.00072
								61.49	0.000821	0.000749	0.000785	0.00089	0.000896	0.00076	0.00083	0.000846	0.000784	0.000727	0.000818	0.000806	0.000789	0.000998	0.000797	0.00083	0.00083	0.000711	0.000726	0.000776	0.000834	0.000785	0.000772	0.001002	0.000737	0.000795	0.000779	0.000692	0.000776	0.000825	0.000913	0.000782	0.000721
								61.537	0.000823	0.000749	0.000787	0.000881	0.000896	0.000761	0.000828	0.000845	0.000789	0.000728	0.000817	0.000809	0.00079	0.000992	0.000798	0.00083	0.000828	0.00071	0.00073	0.000776	0.000834	0.000785	0.000771	0.000994	0.000738	0.000796	0.000781	0.000693	0.000773	0.000826	0.00091	0.000784	0.000722
								61.584	0.000824	0.000748	0.00079	0.000872	0.000897	0.000762	0.000825	0.000845	0.000794	0.000728	0.000817	0.000812	0.000791	0.000986	0.000798	0.00083	0.000827	0.000708	0.000734	0.000777	0.000835	0.000786	0.000771	0.000986	0.000739	0.000796	0.000783	0.000694	0.000769	0.000827	0.000907	0.000787	0.000722
								61.63	0.000826	0.000747	0.000793	0.000864	0.000897	0.000763	0.000822	0.000845	0.0008	0.000729	0.000816	0.000815	0.000792	0.000981	0.000799	0.00083	0.000825	0.000707	0.000737	0.000777	0.000835	0.000786	0.00077	0.000979	0.00074	0.000797	0.000784	0.000696	0.000766	0.000828	0.000904	0.000789	0.000723
								61.677	0.000828	0.000747	0.000796	0.000855	0.000898	0.000764	0.000819	0.000844	0.000805	0.000729	0.000815	0.000818	0.000793	0.000976	0.000799	0.000829	0.000824	0.000706	0.000741	0.000777	0.000836	0.000787	0.00077	0.000972	0.000741	0.000797	0.000786	0.000698	0.000762	0.000829	0.000901	0.000791	0.000724
								61.724	0.000829	0.000746	0.000798	0.000847	0.000899	0.000765	0.000817	0.000844	0.00081	0.00073	0.000815	0.000821	0.000794	0.000971	0.0008	0.000829	0.000822	0.000706	0.000745	0.000777	0.000837	0.000787	0.000769	0.000964	0.000743	0.000798	0.000787	0.0007	0.000759	0.00083	0.000897	0.000793	0.000725
								61.77	0.000831	0.000745	0.000801	0.000839	0.000899	0.000765	0.000814	0.000844	0.000815	0.000731	0.000815	0.000824	0.000796	0.000966	0.0008	0.000829	0.00082	0.000705	0.000748	0.000777	0.000837	0.000788	0.000768	0.000957	0.000744	0.000798	0.000789	0.000702	0.000756	0.000831	0.000894	0.000796	0.000725
								61.817	0.000833	0.000745	0.000804	0.000832	0.0009	0.000766	0.000811	0.000843	0.00082	0.000732	0.000814	0.000827	0.000797	0.000962	0.0008	0.000829	0.000818	0.000705	0.000752	0.000777	0.000838	0.000789	0.000768	0.00095	0.000745	0.000799	0.00079	0.000705	0.000753	0.000832	0.00089	0.000798	0.000726
								61.864	0.000834	0.000744	0.000807	0.000825	0.000901	0.000766	0.000808	0.000843	0.000824	0.000734	0.000814	0.00083	0.000798	0.000957	0.000801	0.000828	0.000816	0.000705	0.000755	0.000777	0.000839	0.00079	0.000767	0.000943	0.000746	0.0008	0.000791	0.000708	0.000749	0.000833	0.000886	0.0008	0.000727
								61.91	0.000836	0.000744	0.00081	0.000818	0.000902	0.000766	0.000805	0.000843	0.000829	0.000735	0.000814	0.000833	0.0008	0.000953	0.000801	0.000828	0.000814	0.000706	0.000759	0.000777	0.00084	0.000791	0.000766	0.000937	0.000747	0.0008	0.000792	0.000711	0.000746	0.000834	0.000882	0.000802	0.000727
								61.957	0.000838	0.000743	0.000813	0.000811	0.000902	0.000767	0.000802	0.000843	0.000833	0.000737	0.000814	0.000835	0.000802	0.000949	0.0008	0.000828	0.000812	0.000706	0.000762	0.000777	0.000842	0.000791	0.000766	0.00093	0.000748	0.000801	0.000793	0.000714	0.000744	0.000835	0.000878	0.000803	0.000728
								62.004	0.000839	0.000743	0.000815	0.000805	0.000903	0.000767	0.000799	0.000842	0.000837	0.000739	0.000814	0.000838	0.000803	0.000945	0.0008	0.000827	0.000811	0.000707	0.000765	0.000777	0.000843	0.000792	0.000765	0.000924	0.000749	0.000802	0.000794	0.000718	0.000741	0.000836	0.000874	0.000805	0.000728
								62.05	0.000841	0.000743	0.000818	0.000799	0.000904	0.000766	0.000797	0.000842	0.000841	0.000741	0.000814	0.00084	0.000805	0.000942	0.0008	0.000827	0.000809	0.000708	0.000768	0.000778	0.000844	0.000793	0.000764	0.000917	0.00075	0.000803	0.000794	0.000722	0.000738	0.000838	0.000869	0.000807	0.000729
								62.097	0.000842	0.000743	0.000821	0.000793	0.000904	0.000766	0.000794	0.000842	0.000845	0.000743	0.000815	0.000843	0.000807	0.000938	0.000799	0.000827	0.000807	0.00071	0.000771	0.000778	0.000846	0.000794	0.000764	0.000911	0.000751	0.000804	0.000794	0.000726	0.000736	0.000839	0.000865	0.000809	0.000729
								62.144	0.000844	0.000743	0.000823	0.000788	0.000905	0.000766	0.000792	0.000842	0.000849	0.000746	0.000815	0.000845	0.000809	0.000935	0.000799	0.000826	0.000805	0.000711	0.000774	0.000778	0.000847	0.000795	0.000763	0.000905	0.000752	0.000805	0.000795	0.00073	0.000733	0.000841	0.000861	0.00081	0.000729
								62.19	0.000845	0.000743	0.000826	0.000783	0.000905	0.000766	0.000789	0.000842	0.000852	0.000749	0.000815	0.000847	0.000811	0.000932	0.000798	0.000826	0.000803	0.000713	0.000776	0.000779	0.000849	0.000795	0.000762	0.0009	0.000753	0.000806	0.000795	0.000734	0.000731	0.000842	0.000856	0.000812	0.00073
								62.237	0.000846	0.000743	0.000828	0.000778	0.000906	0.000766	0.000787	0.000842	0.000856	0.000752	0.000816	0.000849	0.000813	0.000929	0.000797	0.000825	0.000801	0.000715	0.000779	0.000779	0.00085	0.000796	0.000761	0.000894	0.000753	0.000807	0.000795	0.000739	0.000729	0.000844	0.000852	0.000813	0.00073
								62.284	0.000847	0.000743	0.000831	0.000774	0.000906	0.000765	0.000785	0.000842	0.000859	0.000755	0.000817	0.000851	0.000815	0.000926	0.000796	0.000825	0.0008	0.000717	0.000781	0.00078	0.000852	0.000797	0.000761	0.000888	0.000754	0.000808	0.000794	0.000743	0.000727	0.000846	0.000848	0.000814	0.00073
								62.33	0.000848	0.000744	0.000833	0.00077	0.000906	0.000765	0.000783	0.000842	0.000862	0.000758	0.000817	0.000852	0.000817	0.000923	0.000795	0.000824	0.000798	0.000719	0.000783	0.00078	0.000854	0.000797	0.00076	0.000883	0.000754	0.000809	0.000794	0.000748	0.000725	0.000848	0.000843	0.000815	0.000731
								62.377	0.000849	0.000744	0.000835	0.000766	0.000906	0.000765	0.000781	0.000842	0.000865	0.000762	0.000818	0.000854	0.000819	0.00092	0.000794	0.000823	0.000797	0.000722	0.000785	0.000781	0.000855	0.000797	0.000759	0.000878	0.000755	0.00081	0.000794	0.000753	0.000724	0.00085	0.000839	0.000816	0.000731
								62.424	0.00085	0.000745	0.000837	0.000763	0.000906	0.000764	0.00078	0.000842	0.000868	0.000766	0.000819	0.000855	0.000821	0.000918	0.000793	0.000823	0.000795	0.000724	0.000787	0.000782	0.000857	0.000798	0.000758	0.000873	0.000755	0.000812	0.000793	0.000757	0.000722	0.000852	0.000835	0.000818	0.000731
								62.47	0.000851	0.000746	0.000839	0.000759	0.000906	0.000764	0.000778	0.000842	0.00087	0.000769	0.00082	0.000857	0.000823	0.000915	0.000792	0.000822	0.000794	0.000727	0.000789	0.000783	0.000859	0.000798	0.000757	0.000868	0.000755	0.000813	0.000792	0.000762	0.000721	0.000854	0.000831	0.000819	0.000732
								62.517	0.000852	0.000747	0.00084	0.000757	0.000906	0.000764	0.000777	0.000842	0.000873	0.000773	0.000822	0.000858	0.000825	0.000913	0.000791	0.000821	0.000793	0.000729	0.000791	0.000784	0.00086	0.000798	0.000756	0.000864	0.000755	0.000815	0.000791	0.000767	0.00072	0.000856	0.000827	0.000819	0.000732
								62.564	0.000853	0.000748	0.000842	0.000754	0.000905	0.000764	0.000775	0.000842	0.000875	0.000778	0.000823	0.000859	0.000827	0.00091	0.000789	0.00082	0.000793	0.000732	0.000793	0.000785	0.000862	0.000798	0.000756	0.000859	0.000756	0.000816	0.00079	0.000772	0.00072	0.000859	0.000823	0.00082	0.000732
								62.61	0.000853	0.000749	0.000843	0.000752	0.000905	0.000764	0.000774	0.000842	0.000878	0.000782	0.000824	0.00086	0.000829	0.000908	0.000788	0.000819	0.000792	0.000735	0.000795	0.000786	0.000864	0.000798	0.000755	0.000855	0.000756	0.000818	0.000789	0.000777	0.000719	0.000861	0.000819	0.000821	0.000733
								62.657	0.000854	0.000751	0.000845	0.00075	0.000904	0.000764	0.000773	0.000843	0.00088	0.000786	0.000826	0.000861	0.000831	0.000906	0.000787	0.000818	0.000792	0.000738	0.000796	0.000788	0.000866	0.000797	0.000754	0.000851	0.000756	0.00082	0.000788	0.000782	0.000719	0.000864	0.000816	0.000822	0.000733
								62.704	0.000854	0.000752	0.000846	0.000749	0.000903	0.000764	0.000773	0.000843	0.000882	0.000791	0.000827	0.000862	0.000833	0.000904	0.000785	0.000817	0.000792	0.00074	0.000798	0.000789	0.000867	0.000797	0.000753	0.000848	0.000756	0.000822	0.000787	0.000787	0.000719	0.000867	0.000812	0.000823	0.000733
								62.75	0.000854	0.000754	0.000846	0.000747	0.000902	0.000764	0.000772	0.000843	0.000884	0.000796	0.000829	0.000862	0.000835	0.000902	0.000784	0.000816	0.000792	0.000743	0.000799	0.00079	0.000869	0.000797	0.000752	0.000844	0.000756	0.000824	0.000786	0.000792	0.000719	0.00087	0.000809	0.000823	0.000734
								62.797	0.000855	0.000756	0.000847	0.000747	0.000901	0.000765	0.000771	0.000844	0.000886	0.0008	0.00083	0.000863	0.000837	0.0009	0.000783	0.000815	0.000792	0.000746	0.000801	0.000792	0.00087	0.000796	0.000751	0.000841	0.000756	0.000825	0.000784	0.000797	0.000719	0.000873	0.000806	0.000824	0.000734
								62.844	0.000855	0.000758	0.000848	0.000746	0.000899	0.000765	0.000771	0.000844	0.000888	0.000805	0.000832	0.000864	0.000838	0.000898	0.000782	0.000814	0.000792	0.000749	0.000802	0.000793	0.000872	0.000796	0.000749	0.000838	0.000756	0.000827	0.000783	0.000801	0.00072	0.000876	0.000803	0.000825	0.000735
								62.89	0.000855	0.00076	0.000848	0.000746	0.000898	0.000766	0.000771	0.000844	0.00089	0.00081	0.000834	0.000864	0.00084	0.000896	0.00078	0.000812	0.000793	0.000752	0.000803	0.000795	0.000873	0.000795	0.000748	0.000836	0.000756	0.00083	0.000782	0.000806	0.00072	0.000879	0.0008	0.000826	0.000736
								62.937	0.000855	0.000763	0.000849	0.000745	0.000896	0.000767	0.00077	0.000845	0.000891	0.000815	0.000836	0.000865	0.000842	0.000894	0.000779	0.000811	0.000794	0.000754	0.000805	0.000796	0.000875	0.000795	0.000747	0.000833	0.000756	0.000832	0.000781	0.00081	0.000721	0.000882	0.000798	0.000826	0.000736
								62.984	0.000855	0.000765	0.000849	0.000746	0.000895	0.000768	0.00077	0.000845	0.000893	0.00082	0.000838	0.000865	0.000843	0.000892	0.000778	0.00081	0.000795	0.000757	0.000806	0.000797	0.000876	0.000795	0.000746	0.000831	0.000756	0.000834	0.00078	0.000814	0.000722	0.000886	0.000795	0.000827	0.000737
								63.03	0.000856	0.000768	0.000849	0.000746	0.000893	0.000769	0.00077	0.000846	0.000895	0.000825	0.00084	0.000866	0.000844	0.00089	0.000777	0.000808	0.000796	0.000759	0.000808	0.000799	0.000877	0.000794	0.000745	0.000829	0.000756	0.000836	0.00078	0.000819	0.000723	0.000889	0.000793	0.000828	0.000738
								63.077	0.000856	0.000771	0.000849	0.000747	0.000891	0.00077	0.00077	0.000846	0.000896	0.00083	0.000842	0.000866	0.000846	0.000888	0.000777	0.000807	0.000797	0.000762	0.000809	0.0008	0.000879	0.000794	0.000744	0.000828	0.000756	0.000838	0.000779	0.000822	0.000725	0.000892	0.000792	0.000829	0.000739
								63.124	0.000856	0.000774	0.000849	0.000747	0.00089	0.000772	0.000771	0.000847	0.000898	0.000835	0.000844	0.000867	0.000847	0.000886	0.000776	0.000806	0.000799	0.000764	0.000811	0.000801	0.00088	0.000793	0.000743	0.000826	0.000757	0.00084	0.000779	0.000826	0.000726	0.000896	0.00079	0.00083	0.00074
								63.171	0.000856	0.000777	0.000849	0.000748	0.000888	0.000773	0.000771	0.000848	0.0009	0.000839	0.000846	0.000867	0.000848	0.000884	0.000776	0.000804	0.0008	0.000767	0.000812	0.000803	0.000881	0.000793	0.000743	0.000825	0.000757	0.000842	0.000779	0.00083	0.000728	0.000899	0.000788	0.000831	0.000741
								63.217	0.000857	0.00078	0.000849	0.000749	0.000886	0.000775	0.000771	0.000848	0.000901	0.000844	0.000848	0.000868	0.000849	0.000882	0.000775	0.000803	0.000802	0.000769	0.000814	0.000804	0.000882	0.000793	0.000742	0.000825	0.000757	0.000844	0.000779	0.000833	0.000729	0.000903	0.000787	0.000832	0.000742
								63.264	0.000857	0.000784	0.000849	0.00075	0.000884	0.000777	0.000772	0.000849	0.000903	0.000849	0.00085	0.000868	0.000851	0.000881	0.000775	0.000801	0.000804	0.000771	0.000816	0.000805	0.000883	0.000792	0.000741	0.000824	0.000758	0.000847	0.000779	0.000836	0.000731	0.000906	0.000786	0.000834	0.000743
								63.311	0.000858	0.000787	0.000848	0.000752	0.000882	0.000779	0.000772	0.00085	0.000904	0.000854	0.000853	0.000868	0.000852	0.000879	0.000775	0.0008	0.000806	0.000773	0.000818	0.000806	0.000884	0.000792	0.00074	0.000824	0.000758	0.000849	0.000779	0.000839	0.000733	0.000909	0.000785	0.000835	0.000745
								63.357	0.000858	0.000791	0.000848	0.000753	0.00088	0.000781	0.000773	0.000851	0.000905	0.000858	0.000855	0.000869	0.000853	0.000877	0.000776	0.000799	0.000808	0.000775	0.00082	0.000806	0.000886	0.000792	0.000739	0.000824	0.000759	0.000851	0.00078	0.000842	0.000735	0.000912	0.000785	0.000837	0.000746
								63.404	0.000859	0.000794	0.000848	0.000755	0.000878	0.000783	0.000774	0.000852	0.000907	0.000863	0.000858	0.000869	0.000854	0.000876	0.000776	0.000797	0.000811	0.000777	0.000822	0.000807	0.000887	0.000792	0.000739	0.000824	0.000759	0.000853	0.000781	0.000845	0.000736	0.000915	0.000784	0.000838	0.000748
								63.451	0.00086	0.000798	0.000848	0.000756	0.000876	0.000785	0.000775	0.000853	0.000908	0.000867	0.00086	0.00087	0.000855	0.000874	0.000777	0.000796	0.000813	0.000779	0.000824	0.000808	0.000887	0.000792	0.000738	0.000825	0.00076	0.000855	0.000783	0.000848	0.000738	0.000918	0.000784	0.00084	0.000749
								63.497	0.000861	0.000802	0.000848	0.000758	0.000875	0.000788	0.000775	0.000854	0.000909	0.000871	0.000862	0.00087	0.000855	0.000873	0.000778	0.000794	0.000816	0.000781	0.000826	0.000808	0.000888	0.000792	0.000738	0.000826	0.00076	0.000857	0.000784	0.00085	0.00074	0.000921	0.000784	0.000842	0.000751
								63.544	0.000862	0.000806	0.000847	0.000759	0.000873	0.00079	0.000776	0.000855	0.00091	0.000875	0.000865	0.000871	0.000856	0.000872	0.000779	0.000793	0.000818	0.000783	0.000829	0.000808	0.000889	0.000792	0.000738	0.000827	0.000761	0.000859	0.000786	0.000852	0.000742	0.000923	0.000784	0.000844	0.000753
								63.591	0.000863	0.000809	0.000847	0.000761	0.000871	0.000793	0.000777	0.000856	0.000911	0.000879	0.000867	0.000871	0.000857	0.000871	0.000781	0.000792	0.000821	0.000784	0.000832	0.000809	0.00089	0.000792	0.000737	0.000829	0.000762	0.000861	0.000788	0.000854	0.000745	0.000926	0.000784	0.000847	0.000755
								63.637	0.000864	0.000813	0.000848	0.000763	0.000869	0.000796	0.000779	0.000857	0.000912	0.000882	0.00087	0.000872	0.000858	0.000869	0.000782	0.00079	0.000823	0.000786	0.000835	0.000809	0.000891	0.000793	0.000737	0.00083	0.000763	0.000863	0.00079	0.000856	0.000747	0.000928	0.000784	0.000849	0.000757
								63.684	0.000866	0.000817	0.000848	0.000765	0.000868	0.000799	0.00078	0.000858	0.000913	0.000886	0.000872	0.000872	0.000858	0.000868	0.000784	0.000789	0.000826	0.000788	0.000838	0.000809	0.000892	0.000793	0.000737	0.000832	0.000763	0.000864	0.000793	0.000857	0.000749	0.00093	0.000784	0.000852	0.000759
								63.731	0.000868	0.00082	0.000848	0.000766	0.000867	0.000801	0.000781	0.000859	0.000914	0.000889	0.000875	0.000873	0.000859	0.000867	0.000786	0.000788	0.000829	0.000789	0.000841	0.000808	0.000893	0.000793	0.000738	0.000834	0.000764	0.000866	0.000796	0.000859	0.000751	0.000932	0.000785	0.000854	0.000761
								63.777	0.000869	0.000824	0.000848	0.000768	0.000865	0.000804	0.000783	0.00086	0.000915	0.000892	0.000877	0.000873	0.00086	0.000867	0.000789	0.000787	0.000831	0.000791	0.000844	0.000808	0.000893	0.000794	0.000738	0.000836	0.000765	0.000868	0.000799	0.00086	0.000753	0.000933	0.000785	0.000857	0.000763
								63.824	0.000871	0.000827	0.000849	0.00077	0.000864	0.000807	0.000784	0.000861	0.000916	0.000895	0.00088	0.000874	0.00086	0.000866	0.000791	0.000786	0.000834	0.000792	0.000848	0.000808	0.000894	0.000795	0.000739	0.000838	0.000766	0.000869	0.000802	0.000861	0.000755	0.000934	0.000786	0.00086	0.000766
								63.871	0.000873	0.000831	0.00085	0.000772	0.000863	0.00081	0.000786	0.000862	0.000916	0.000897	0.000882	0.000875	0.000861	0.000865	0.000794	0.000785	0.000837	0.000794	0.000851	0.000807	0.000895	0.000795	0.000739	0.000841	0.000767	0.000871	0.000805	0.000863	0.000757	0.000935	0.000787	0.000863	0.000768
								63.917	0.000875	0.000834	0.000851	0.000774	0.000862	0.000813	0.000788	0.000863	0.000917	0.000899	0.000885	0.000875	0.000861	0.000865	0.000797	0.000784	0.000839	0.000795	0.000855	0.000806	0.000896	0.000796	0.00074	0.000843	0.000767	0.000872	0.000808	0.000863	0.000759	0.000936	0.000787	0.000866	0.00077
								63.964	0.000878	0.000837	0.000852	0.000776	0.000861	0.000816	0.00079	0.000865	0.000918	0.000901	0.000887	0.000876	0.000861	0.000864	0.0008	0.000783	0.000842	0.000797	0.000859	0.000806	0.000896	0.000797	0.000742	0.000846	0.000768	0.000873	0.000812	0.000864	0.000761	0.000936	0.000788	0.000869	0.000773
								64.011	0.00088	0.00084	0.000853	0.000778	0.000861	0.000819	0.000792	0.000866	0.000918	0.000903	0.000889	0.000877	0.000862	0.000864	0.000804	0.000782	0.000844	0.000799	0.000863	0.000805	0.000897	0.000798	0.000743	0.000849	0.000769	0.000874	0.000816	0.000865	0.000763	0.000936	0.000789	0.000873	0.000775
								64.057	0.000882	0.000842	0.000854	0.00078	0.00086	0.000822	0.000794	0.000867	0.000918	0.000904	0.000891	0.000878	0.000862	0.000864	0.000807	0.000781	0.000847	0.0008	0.000866	0.000804	0.000898	0.000799	0.000744	0.000851	0.00077	0.000875	0.000819	0.000865	0.000765	0.000936	0.000789	0.000876	0.000778
								64.104	0.000885	0.000845	0.000856	0.000782	0.00086	0.000825	0.000797	0.000868	0.000919	0.000905	0.000894	0.000878	0.000862	0.000864	0.000811	0.00078	0.000849	0.000802	0.00087	0.000803	0.000898	0.0008	0.000746	0.000854	0.000771	0.000876	0.000823	0.000866	0.000767	0.000936	0.00079	0.000879	0.000781
								64.151	0.000887	0.000847	0.000857	0.000784	0.000859	0.000828	0.0008	0.000869	0.000919	0.000906	0.000896	0.000879	0.000862	0.000864	0.000815	0.00078	0.000851	0.000803	0.000874	0.000802	0.000899	0.000802	0.000748	0.000857	0.000772	0.000877	0.000827	0.000866	0.000769	0.000935	0.000791	0.000883	0.000783
								64.197	0.00089	0.000849	0.000859	0.000787	0.000859	0.000831	0.000803	0.00087	0.000919	0.000907	0.000898	0.00088	0.000862	0.000864	0.000819	0.000779	0.000853	0.000805	0.000878	0.000801	0.000899	0.000803	0.00075	0.00086	0.000773	0.000878	0.00083	0.000867	0.00077	0.000935	0.000792	0.000886	0.000786
								64.244	0.000892	0.000851	0.000861	0.000789	0.000859	0.000834	0.000806	0.000871	0.000919	0.000907	0.0009	0.000881	0.000862	0.000865	0.000823	0.000779	0.000855	0.000807	0.000881	0.000801	0.0009	0.000805	0.000753	0.000863	0.000774	0.000878	0.000834	0.000867	0.000772	0.000933	0.000793	0.000889	0.000789
								64.291	0.000895	0.000853	0.000862	0.000791	0.000859	0.000837	0.000809	0.000872	0.000919	0.000907	0.000902	0.000882	0.000862	0.000865	0.000827	0.000778	0.000857	0.000809	0.000885	0.0008	0.0009	0.000806	0.000755	0.000865	0.000776	0.000878	0.000838	0.000867	0.000774	0.000932	0.000794	0.000893	0.000792
								64.337	0.000897	0.000854	0.000864	0.000794	0.00086	0.000839	0.000812	0.000873	0.000919	0.000907	0.000904	0.000883	0.000861	0.000865	0.000832	0.000778	0.000859	0.000811	0.000888	0.000799	0.000901	0.000808	0.000758	0.000868	0.000777	0.000878	0.000841	0.000867	0.000776	0.000931	0.000795	0.000896	0.000794
								64.384	0.0009	0.000856	0.000867	0.000796	0.00086	0.000842	0.000816	0.000874	0.000918	0.000906	0.000906	0.000884	0.000861	0.000866	0.000836	0.000778	0.000861	0.000813	0.000892	0.000798	0.000901	0.000809	0.000761	0.000871	0.000778	0.000878	0.000845	0.000867	0.000777	0.000929	0.000796	0.000899	0.000797
								64.431	0.000902	0.000857	0.000869	0.000799	0.00086	0.000845	0.00082	0.000874	0.000918	0.000906	0.000908	0.000885	0.00086	0.000866	0.000841	0.000778	0.000862	0.000815	0.000895	0.000797	0.000901	0.000811	0.000764	0.000873	0.000779	0.000878	0.000848	0.000867	0.000779	0.000927	0.000797	0.000902	0.0008
								64.477	0.000904	0.000858	0.000871	0.000802	0.000861	0.000847	0.000824	0.000875	0.000918	0.000905	0.00091	0.000886	0.00086	0.000867	0.000845	0.000779	0.000863	0.000817	0.000898	0.000796	0.000902	0.000812	0.000767	0.000876	0.00078	0.000878	0.000851	0.000867	0.000781	0.000925	0.000798	0.000905	0.000803
								64.524	0.000907	0.000858	0.000873	0.000805	0.000861	0.000849	0.000828	0.000876	0.000917	0.000904	0.000912	0.000887	0.000859	0.000868	0.00085	0.000779	0.000864	0.000819	0.000901	0.000795	0.000902	0.000814	0.000771	0.000878	0.000782	0.000877	0.000854	0.000867	0.000783	0.000922	0.000799	0.000908	0.000805
								64.571	0.000909	0.000859	0.000875	0.000808	0.000862	0.000851	0.000832	0.000877	0.000917	0.000902	0.000913	0.000888	0.000858	0.000868	0.000854	0.000779	0.000865	0.000822	0.000903	0.000794	0.000902	0.000816	0.000774	0.00088	0.000783	0.000877	0.000857	0.000868	0.000785	0.00092	0.0008	0.00091	0.000808
								64.617	0.000911	0.000859	0.000878	0.000811	0.000862	0.000853	0.000836	0.000877	0.000916	0.000901	0.000915	0.000889	0.000857	0.000869	0.000859	0.00078	0.000866	0.000824	0.000905	0.000793	0.000903	0.000817	0.000778	0.000883	0.000785	0.000876	0.000859	0.000868	0.000787	0.000917	0.000801	0.000913	0.000811
								64.664	0.000913	0.00086	0.00088	0.000814	0.000863	0.000855	0.00084	0.000878	0.000915	0.000899	0.000917	0.00089	0.000856	0.00087	0.000864	0.000781	0.000866	0.000826	0.000907	0.000792	0.000903	0.000819	0.000781	0.000885	0.000786	0.000875	0.000862	0.000868	0.000789	0.000914	0.000803	0.000915	0.000814
								64.711	0.000914	0.00086	0.000882	0.000817	0.000863	0.000857	0.000845	0.000878	0.000915	0.000897	0.000918	0.000891	0.000855	0.00087	0.000868	0.000782	0.000866	0.000829	0.000909	0.000791	0.000903	0.000821	0.000785	0.000887	0.000787	0.000874	0.000864	0.000868	0.000791	0.000911	0.000804	0.000917	0.000816
								64.757	0.000916	0.00086	0.000884	0.00082	0.000864	0.000858	0.000849	0.000878	0.000914	0.000896	0.00092	0.000892	0.000854	0.000871	0.000873	0.000783	0.000866	0.000832	0.00091	0.000791	0.000903	0.000823	0.000789	0.000888	0.000789	0.000872	0.000866	0.000868	0.000793	0.000908	0.000805	0.000919	0.000819
								64.804	0.000918	0.00086	0.000886	0.000824	0.000864	0.000859	0.000854	0.000878	0.000913	0.000894	0.000921	0.000893	0.000853	0.000871	0.000878	0.000785	0.000866	0.000834	0.000911	0.00079	0.000904	0.000824	0.000793	0.00089	0.00079	0.000871	0.000868	0.000868	0.000795	0.000905	0.000807	0.000921	0.000821
								64.851	0.000919	0.000859	0.000888	0.000828	0.000864	0.00086	0.000858	0.000879	0.000912	0.000892	0.000923	0.000894	0.000851	0.000872	0.000882	0.000787	0.000865	0.000837	0.000912	0.000789	0.000904	0.000826	0.000797	0.000891	0.000792	0.000869	0.000869	0.000868	0.000797	0.000902	0.000808	0.000922	0.000824
								64.897	0.00092	0.000859	0.00089	0.000831	0.000865	0.000861	0.000863	0.000879	0.00091	0.00089	0.000925	0.000894	0.00085	0.000873	0.000887	0.000788	0.000865	0.00084	0.000913	0.000789	0.000904	0.000827	0.000801	0.000893	0.000793	0.000867	0.00087	0.000868	0.000799	0.000899	0.00081	0.000923	0.000826
								64.944	0.000921	0.000858	0.000892	0.000835	0.000865	0.000862	0.000868	0.000879	0.000909	0.000888	0.000926	0.000895	0.000849	0.000873	0.000891	0.00079	0.000864	0.000842	0.000913	0.000788	0.000904	0.000829	0.000805	0.000894	0.000795	0.000865	0.000871	0.000869	0.000802	0.000895	0.000812	0.000924	0.000829
								64.991	0.000923	0.000858	0.000894	0.000839	0.000865	0.000862	0.000872	0.000879	0.000907	0.000886	0.000928	0.000896	0.000847	0.000873	0.000895	0.000792	0.000863	0.000845	0.000913	0.000787	0.000904	0.000831	0.000809	0.000895	0.000797	0.000863	0.000872	0.000869	0.000804	0.000892	0.000814	0.000925	0.000831
								65.037	0.000924	0.000857	0.000896	0.000843	0.000865	0.000862	0.000877	0.000878	0.000906	0.000885	0.000929	0.000897	0.000845	0.000874	0.0009	0.000795	0.000862	0.000848	0.000912	0.000787	0.000904	0.000832	0.000813	0.000897	0.000798	0.000861	0.000872	0.000869	0.000807	0.000889	0.000816	0.000926	0.000833
								65.084	0.000924	0.000857	0.000897	0.000847	0.000864	0.000862	0.000882	0.000878	0.000904	0.000883	0.000931	0.000897	0.000844	0.000874	0.000904	0.000797	0.00086	0.000851	0.000911	0.000787	0.000904	0.000834	0.000817	0.000898	0.0008	0.000859	0.000873	0.000869	0.000809	0.000886	0.000818	0.000926	0.000835
								65.131	0.000925	0.000856	0.000898	0.00085	0.000864	0.000862	0.000886	0.000878	0.000902	0.000881	0.000932	0.000898	0.000842	0.000874	0.000908	0.0008	0.000859	0.000853	0.00091	0.000786	0.000904	0.000835	0.000821	0.000899	0.000802	0.000856	0.000873	0.000869	0.000812	0.000883	0.00082	0.000926	0.000837
								65.177	0.000926	0.000856	0.000899	0.000854	0.000863	0.000862	0.000891	0.000877	0.0009	0.00088	0.000934	0.000898	0.00084	0.000874	0.000911	0.000802	0.000857	0.000856	0.000908	0.000786	0.000904	0.000836	0.000825	0.0009	0.000803	0.000854	0.000873	0.00087	0.000814	0.00088	0.000822	0.000926	0.000839
								65.224	0.000927	0.000855	0.0009	0.000858	0.000863	0.000861	0.000895	0.000876	0.000898	0.000879	0.000935	0.000898	0.000838	0.000874	0.000915	0.000805	0.000855	0.000859	0.000907	0.000786	0.000904	0.000838	0.000829	0.000901	0.000805	0.000851	0.000872	0.00087	0.000817	0.000878	0.000824	0.000925	0.000841
								65.271	0.000927	0.000855	0.000901	0.000862	0.000862	0.000861	0.0009	0.000876	0.000896	0.000878	0.000937	0.000899	0.000836	0.000874	0.000918	0.000808	0.000853	0.000862	0.000904	0.000786	0.000904	0.000839	0.000833	0.000902	0.000806	0.000848	0.000872	0.00087	0.00082	0.000875	0.000827	0.000924	0.000843
								65.317	0.000928	0.000854	0.000902	0.000866	0.000861	0.00086	0.000904	0.000875	0.000893	0.000877	0.000938	0.000899	0.000835	0.000874	0.000922	0.000811	0.000851	0.000865	0.000902	0.000786	0.000904	0.00084	0.000836	0.000903	0.000808	0.000845	0.000871	0.00087	0.000822	0.000872	0.000829	0.000923	0.000845
								65.364	0.000928	0.000854	0.000902	0.00087	0.00086	0.000859	0.000908	0.000874	0.00089	0.000876	0.00094	0.000899	0.000833	0.000874	0.000925	0.000814	0.000849	0.000867	0.0009	0.000786	0.000903	0.000841	0.00084	0.000904	0.00081	0.000842	0.000871	0.00087	0.000825	0.00087	0.000832	0.000922	0.000847
								65.411	0.000929	0.000854	0.000903	0.000873	0.000858	0.000857	0.000912	0.000873	0.000888	0.000875	0.000941	0.000899	0.000831	0.000874	0.000928	0.000817	0.000848	0.00087	0.000897	0.000786	0.000903	0.000842	0.000843	0.000905	0.000811	0.00084	0.00087	0.00087	0.000828	0.000867	0.000835	0.000921	0.000849
								65.457	0.000929	0.000853	0.000903	0.000877	0.000857	0.000856	0.000916	0.000872	0.000885	0.000875	0.000942	0.000899	0.000829	0.000874	0.000931	0.00082	0.000846	0.000873	0.000894	0.000786	0.000902	0.000843	0.000846	0.000906	0.000813	0.000837	0.000869	0.000871	0.00083	0.000865	0.000837	0.000919	0.000851
								65.504	0.00093	0.000853	0.000903	0.00088	0.000855	0.000855	0.00092	0.000871	0.000882	0.000875	0.000944	0.000899	0.000828	0.000874	0.000933	0.000824	0.000844	0.000875	0.000891	0.000786	0.000902	0.000844	0.000849	0.000907	0.000814	0.000834	0.000868	0.000871	0.000833	0.000863	0.00084	0.000917	0.000852
								65.551	0.00093	0.000853	0.000903	0.000883	0.000853	0.000853	0.000924	0.00087	0.000878	0.000875	0.000945	0.000898	0.000826	0.000874	0.000935	0.000827	0.000842	0.000878	0.000887	0.000786	0.000901	0.000845	0.000852	0.000908	0.000816	0.000831	0.000867	0.000871	0.000836	0.000861	0.000843	0.000915	0.000854
								65.597	0.00093	0.000853	0.000902	0.000886	0.000852	0.000852	0.000927	0.000869	0.000875	0.000876	0.000946	0.000898	0.000824	0.000874	0.000937	0.00083	0.00084	0.00088	0.000884	0.000786	0.0009	0.000846	0.000855	0.00091	0.000817	0.000829	0.000865	0.000871	0.000839	0.000859	0.000846	0.000912	0.000856
								65.644	0.00093	0.000854	0.000902	0.000889	0.00085	0.00085	0.000931	0.000867	0.000872	0.000876	0.000947	0.000897	0.000823	0.000874	0.000939	0.000833	0.000839	0.000882	0.000881	0.000787	0.000899	0.000846	0.000857	0.000911	0.000819	0.000826	0.000864	0.00087	0.000842	0.000858	0.000849	0.00091	0.000858
								65.691	0.000931	0.000854	0.000901	0.000892	0.000847	0.000849	0.000934	0.000866	0.000868	0.000877	0.000948	0.000896	0.000821	0.000874	0.000941	0.000836	0.000837	0.000885	0.000877	0.000787	0.000898	0.000847	0.00086	0.000912	0.00082	0.000823	0.000863	0.00087	0.000845	0.000856	0.000852	0.000907	0.00086
								65.737	0.000931	0.000854	0.000901	0.000894	0.000845	0.000847	0.000937	0.000864	0.000864	0.000878	0.000949	0.000896	0.00082	0.000874	0.000943	0.00084	0.000836	0.000887	0.000874	0.000788	0.000897	0.000848	0.000862	0.000914	0.000822	0.000821	0.000861	0.00087	0.000848	0.000855	0.000855	0.000904	0.000862
								65.784	0.000931	0.000855	0.0009	0.000897	0.000843	0.000846	0.00094	0.000863	0.000861	0.000879	0.000949	0.000895	0.000819	0.000874	0.000944	0.000843	0.000835	0.000889	0.00087	0.000788	0.000896	0.000848	0.000864	0.000915	0.000823	0.000819	0.00086	0.000869	0.000851	0.000854	0.000857	0.0009	0.000865
								65.831	0.000931	0.000856	0.000899	0.000899	0.000841	0.000844	0.000943	0.000861	0.000857	0.00088	0.00095	0.000893	0.000818	0.000874	0.000945	0.000845	0.000834	0.000891	0.000867	0.000789	0.000894	0.000848	0.000866	0.000916	0.000825	0.000817	0.000859	0.000869	0.000854	0.000853	0.00086	0.000897	0.000867
								65.877	0.000931	0.000856	0.000898	0.000901	0.000838	0.000843	0.000946	0.000859	0.000853	0.000882	0.00095	0.000892	0.000817	0.000874	0.000946	0.000848	0.000833	0.000893	0.000864	0.00079	0.000892	0.000849	0.000868	0.000918	0.000826	0.000815	0.000857	0.000868	0.000857	0.000852	0.000863	0.000894	0.000869
								65.924	0.00093	0.000857	0.000897	0.000903	0.000836	0.000842	0.000949	0.000858	0.000849	0.000883	0.00095	0.000891	0.000816	0.000875	0.000947	0.000851	0.000832	0.000894	0.00086	0.00079	0.000891	0.000849	0.000869	0.000919	0.000827	0.000813	0.000856	0.000867	0.00086	0.000852	0.000866	0.00089	0.000871
								65.971	0.00093	0.000858	0.000896	0.000904	0.000833	0.000841	0.000951	0.000856	0.000846	0.000885	0.000951	0.00089	0.000815	0.000875	0.000948	0.000854	0.000832	0.000896	0.000857	0.000791	0.000889	0.000849	0.00087	0.000921	0.000829	0.000811	0.000855	0.000866	0.000863	0.000851	0.000869	0.000886	0.000874
								66.017	0.00093	0.000859	0.000895	0.000906	0.000831	0.000839	0.000954	0.000854	0.000842	0.000887	0.000951	0.000888	0.000815	0.000875	0.000949	0.000856	0.000832	0.000898	0.000854	0.000792	0.000887	0.00085	0.000872	0.000922	0.00083	0.00081	0.000854	0.000865	0.000866	0.000851	0.000872	0.000882	0.000876
								66.064	0.000929	0.00086	0.000894	0.000907	0.000829	0.000839	0.000956	0.000852	0.000838	0.000888	0.000951	0.000886	0.000814	0.000875	0.000949	0.000858	0.000832	0.000899	0.000851	0.000793	0.000885	0.00085	0.000873	0.000924	0.000831	0.000809	0.000853	0.000863	0.00087	0.000851	0.000874	0.000879	0.000879
								66.111	0.000928	0.000861	0.000893	0.000908	0.000826	0.000838	0.000959	0.000851	0.000835	0.00089	0.00095	0.000885	0.000814	0.000876	0.000949	0.00086	0.000832	0.0009	0.000849	0.000794	0.000883	0.00085	0.000874	0.000925	0.000833	0.000808	0.000852	0.000862	0.000873	0.000852	0.000877	0.000875	0.000881
								66.157	0.000928	0.000862	0.000892	0.000909	0.000824	0.000837	0.000961	0.000849	0.000831	0.000892	0.00095	0.000883	0.000814	0.000876	0.00095	0.000862	0.000832	0.000901	0.000846	0.000795	0.000881	0.00085	0.000874	0.000927	0.000834	0.000807	0.000851	0.00086	0.000877	0.000852	0.000879	0.000871	0.000884
								66.204	0.000927	0.000864	0.000892	0.000909	0.000822	0.000836	0.000963	0.000847	0.000828	0.000894	0.00095	0.000881	0.000814	0.000876	0.00095	0.000864	0.000833	0.000902	0.000844	0.000796	0.000878	0.00085	0.000875	0.000928	0.000835	0.000806	0.00085	0.000857	0.00088	0.000853	0.000882	0.000867	0.000887
								66.251	0.000926	0.000865	0.000891	0.00091	0.00082	0.000836	0.000966	0.000845	0.000825	0.000895	0.000949	0.000879	0.000814	0.000877	0.00095	0.000865	0.000833	0.000903	0.000842	0.000797	0.000876	0.000851	0.000876	0.00093	0.000836	0.000806	0.000849	0.000855	0.000884	0.000854	0.000884	0.000863	0.00089
								66.297	0.000925	0.000866	0.00089	0.00091	0.000818	0.000836	0.000968	0.000844	0.000822	0.000897	0.000948	0.000877	0.000814	0.000877	0.000949	0.000867	0.000834	0.000904	0.00084	0.000799	0.000874	0.000851	0.000876	0.000932	0.000837	0.000806	0.000848	0.000853	0.000888	0.000855	0.000887	0.000859	0.000893
								66.344	0.000924	0.000867	0.00089	0.00091	0.000817	0.000836	0.00097	0.000842	0.000819	0.000898	0.000948	0.000875	0.000814	0.000877	0.000949	0.000868	0.000836	0.000905	0.000838	0.0008	0.000871	0.000851	0.000877	0.000933	0.000839	0.000806	0.000848	0.00085	0.000891	0.000857	0.000889	0.000856	0.000895
								66.391	0.000922	0.000868	0.000889	0.00091	0.000815	0.000836	0.000972	0.000841	0.000817	0.0009	0.000947	0.000873	0.000815	0.000878	0.000949	0.000869	0.000837	0.000905	0.000837	0.000801	0.000869	0.000851	0.000877	0.000935	0.00084	0.000806	0.000847	0.000847	0.000895	0.000859	0.000891	0.000852	0.000898
								66.437	0.000921	0.000869	0.000889	0.00091	0.000814	0.000836	0.000974	0.00084	0.000815	0.000901	0.000946	0.000871	0.000815	0.000878	0.000948	0.00087	0.000838	0.000906	0.000836	0.000803	0.000866	0.000851	0.000877	0.000936	0.000841	0.000806	0.000847	0.000844	0.000899	0.00086	0.000893	0.000849	0.000901
								66.484	0.000919	0.00087	0.000889	0.00091	0.000813	0.000836	0.000977	0.000838	0.000813	0.000902	0.000945	0.000869	0.000816	0.000878	0.000948	0.000871	0.00084	0.000906	0.000835	0.000804	0.000864	0.000851	0.000877	0.000938	0.000842	0.000806	0.000847	0.00084	0.000903	0.000863	0.000895	0.000846	0.000904
								66.531	0.000918	0.00087	0.000889	0.00091	0.000812	0.000837	0.000979	0.000837	0.000811	0.000903	0.000944	0.000867	0.000816	0.000878	0.000947	0.000872	0.000841	0.000906	0.000834	0.000806	0.000861	0.000851	0.000877	0.00094	0.000843	0.000807	0.000847	0.000837	0.000907	0.000865	0.000896	0.000843	0.000907
								66.577	0.000916	0.000871	0.000889	0.00091	0.000811	0.000837	0.000981	0.000836	0.00081	0.000903	0.000943	0.000865	0.000817	0.000878	0.000946	0.000872	0.000843	0.000906	0.000834	0.000807	0.000859	0.000851	0.000877	0.000941	0.000843	0.000808	0.000847	0.000833	0.000911	0.000867	0.000898	0.00084	0.00091
								66.624	0.000914	0.000872	0.00089	0.000909	0.000811	0.000838	0.000982	0.000835	0.000809	0.000904	0.000942	0.000862	0.000817	0.000878	0.000945	0.000873	0.000845	0.000906	0.000833	0.000809	0.000857	0.000852	0.000877	0.000943	0.000844	0.000808	0.000847	0.000829	0.000915	0.00087	0.000899	0.000837	0.000913
								66.671	0.000913	0.000872	0.00089	0.000909	0.000811	0.000839	0.000984	0.000834	0.000808	0.000904	0.000941	0.00086	0.000818	0.000878	0.000944	0.000873	0.000847	0.000906	0.000833	0.00081	0.000854	0.000852	0.000877	0.000944	0.000845	0.000809	0.000847	0.000825	0.000919	0.000872	0.000901	0.000835	0.000916
								66.717	0.000911	0.000873	0.000891	0.000908	0.000811	0.00084	0.000986	0.000834	0.000807	0.000904	0.00094	0.000858	0.000819	0.000878	0.000943	0.000874	0.000849	0.000905	0.000834	0.000812	0.000852	0.000852	0.000877	0.000946	0.000845	0.000811	0.000848	0.000821	0.000923	0.000875	0.000902	0.000833	0.000918
								66.764	0.000909	0.000873	0.000892	0.000908	0.000812	0.000841	0.000988	0.000833	0.000807	0.000903	0.000938	0.000856	0.000819	0.000878	0.000942	0.000874	0.00085	0.000905	0.000834	0.000813	0.00085	0.000852	0.000877	0.000948	0.000846	0.000812	0.000848	0.000817	0.000927	0.000878	0.000903	0.000831	0.000921
								66.811	0.000907	0.000873	0.000893	0.000907	0.000813	0.000842	0.000989	0.000833	0.000807	0.000903	0.000937	0.000853	0.00082	0.000878	0.000941	0.000874	0.000852	0.000904	0.000835	0.000815	0.000848	0.000852	0.000877	0.000949	0.000846	0.000813	0.000848	0.000813	0.000931	0.000881	0.000904	0.000829	0.000924
								66.857	0.000906	0.000874	0.000894	0.000907	0.000814	0.000844	0.00099	0.000832	0.000807	0.000902	0.000936	0.000851	0.000821	0.000878	0.000939	0.000874	0.000854	0.000903	0.000835	0.000817	0.000845	0.000852	0.000876	0.000951	0.000847	0.000814	0.000849	0.000809	0.000935	0.000884	0.000905	0.000828	0.000926
								66.904	0.000904	0.000874	0.000896	0.000906	0.000815	0.000845	0.000992	0.000832	0.000808	0.000901	0.000935	0.000849	0.000821	0.000877	0.000938	0.000874	0.000856	0.000902	0.000836	0.000819	0.000843	0.000852	0.000876	0.000952	0.000847	0.000815	0.000849	0.000804	0.000939	0.000887	0.000906	0.000827	0.000928
								66.951	0.000903	0.000874	0.000898	0.000906	0.000817	0.000846	0.000993	0.000832	0.000809	0.0009	0.000934	0.000847	0.000822	0.000877	0.000937	0.000874	0.000858	0.000901	0.000837	0.00082	0.000842	0.000852	0.000876	0.000954	0.000847	0.000817	0.00085	0.0008	0.000943	0.000889	0.000906	0.000826	0.000931
								66.998	0.000901	0.000874	0.000899	0.000905	0.000819	0.000848	0.000994	0.000832	0.00081	0.000899	0.000933	0.000845	0.000822	0.000876	0.000935	0.000874	0.000859	0.0009	0.000839	0.000822	0.00084	0.000853	0.000876	0.000956	0.000847	0.000818	0.00085	0.000796	0.000946	0.000892	0.000907	0.000826	0.000933
								67.044	0.0009	0.000873	0.000901	0.000904	0.000821	0.00085	0.000995	0.000832	0.000811	0.000897	0.000932	0.000843	0.000822	0.000876	0.000934	0.000874	0.000861	0.000899	0.00084	0.000824	0.000838	0.000853	0.000875	0.000957	0.000847	0.000819	0.000851	0.000791	0.00095	0.000895	0.000907	0.000826	0.000934
								67.091	0.000898	0.000873	0.000903	0.000904	0.000823	0.000851	0.000995	0.000833	0.000813	0.000896	0.000932	0.000841	0.000822	0.000875	0.000932	0.000873	0.000862	0.000897	0.000841	0.000826	0.000836	0.000853	0.000875	0.000959	0.000847	0.000821	0.000852	0.000787	0.000954	0.000898	0.000907	0.000826	0.000936
								67.138	0.000897	0.000873	0.000906	0.000903	0.000826	0.000853	0.000996	0.000833	0.000814	0.000894	0.000931	0.000839	0.000822	0.000874	0.00093	0.000873	0.000863	0.000895	0.000843	0.000828	0.000835	0.000853	0.000875	0.00096	0.000846	0.000822	0.000852	0.000783	0.000957	0.000901	0.000907	0.000826	0.000937
								67.184	0.000896	0.000872	0.000908	0.000903	0.000829	0.000855	0.000996	0.000834	0.000816	0.000892	0.00093	0.000837	0.000822	0.000873	0.000928	0.000873	0.000865	0.000894	0.000844	0.00083	0.000834	0.000854	0.000874	0.000962	0.000846	0.000823	0.000853	0.000779	0.00096	0.000903	0.000907	0.000826	0.000938
								67.231	0.000896	0.000871	0.00091	0.000902	0.000832	0.000856	0.000996	0.000834	0.000818	0.00089	0.00093	0.000835	0.000822	0.000873	0.000926	0.000872	0.000866	0.000892	0.000846	0.000832	0.000832	0.000854	0.000874	0.000963	0.000846	0.000824	0.000853	0.000775	0.000963	0.000906	0.000907	0.000827	0.000939
								67.278	0.000895	0.000871	0.000912	0.000901	0.000836	0.000858	0.000996	0.000835	0.00082	0.000887	0.000929	0.000834	0.000822	0.000872	0.000925	0.000872	0.000866	0.00089	0.000847	0.000834	0.000831	0.000854	0.000874	0.000965	0.000845	0.000825	0.000854	0.000771	0.000966	0.000908	0.000907	0.000828	0.00094
								67.324	0.000895	0.00087	0.000914	0.000901	0.000839	0.000859	0.000996	0.000836	0.000822	0.000885	0.000929	0.000832	0.000821	0.000871	0.000923	0.000871	0.000867	0.000888	0.000849	0.000836	0.000831	0.000855	0.000874	0.000966	0.000845	0.000826	0.000854	0.000767	0.000968	0.000911	0.000907	0.000829	0.00094
								67.371	0.000894	0.000869	0.000917	0.0009	0.000843	0.000861	0.000996	0.000837	0.000824	0.000882	0.000928	0.000831	0.000821	0.00087	0.000921	0.00087	0.000868	0.000886	0.00085	0.000838	0.00083	0.000855	0.000873	0.000968	0.000844	0.000826	0.000854	0.000764	0.000971	0.000913	0.000907	0.00083	0.000941
								67.418	0.000894	0.000868	0.000919	0.0009	0.000847	0.000862	0.000995	0.000838	0.000826	0.00088	0.000928	0.000829	0.00082	0.00087	0.000919	0.000869	0.000868	0.000884	0.000852	0.00084	0.000829	0.000855	0.000873	0.000969	0.000843	0.000827	0.000855	0.00076	0.000973	0.000914	0.000906	0.000832	0.000941
								67.464	0.000894	0.000867	0.000921	0.000899	0.000852	0.000864	0.000995	0.000839	0.000829	0.000877	0.000928	0.000828	0.000819	0.000869	0.000916	0.000868	0.000869	0.000882	0.000853	0.000842	0.000829	0.000856	0.000873	0.00097	0.000842	0.000827	0.000855	0.000757	0.000974	0.000916	0.000906	0.000833	0.000941
								67.511	0.000894	0.000866	0.000923	0.000898	0.000856	0.000865	0.000994	0.000841	0.000831	0.000875	0.000927	0.000827	0.000818	0.000868	0.000914	0.000868	0.000869	0.000879	0.000855	0.000844	0.000828	0.000856	0.000873	0.000971	0.000842	0.000828	0.000855	0.000754	0.000976	0.000917	0.000905	0.000835	0.00094
								67.558	0.000895	0.000864	0.000925	0.000898	0.000861	0.000866	0.000993	0.000842	0.000833	0.000872	0.000927	0.000826	0.000816	0.000868	0.000912	0.000867	0.000869	0.000877	0.000856	0.000846	0.000828	0.000857	0.000873	0.000972	0.000841	0.000828	0.000855	0.000751	0.000977	0.000919	0.000905	0.000836	0.00094
								67.604	0.000895	0.000863	0.000927	0.000897	0.000865	0.000867	0.000991	0.000843	0.000835	0.00087	0.000927	0.000825	0.000815	0.000867	0.00091	0.000865	0.000869	0.000875	0.000857	0.000848	0.000828	0.000858	0.000873	0.000973	0.00084	0.000828	0.000856	0.000749	0.000978	0.00092	0.000904	0.000838	0.000939
								67.651	0.000896	0.000862	0.000929	0.000896	0.00087	0.000867	0.00099	0.000845	0.000837	0.000867	0.000926	0.000824	0.000814	0.000867	0.000908	0.000864	0.000869	0.000873	0.000858	0.00085	0.000828	0.000858	0.000873	0.000974	0.000839	0.000828	0.000855	0.000747	0.000978	0.00092	0.000904	0.000839	0.000938
								67.698	0.000897	0.00086	0.000931	0.000896	0.000875	0.000868	0.000988	0.000846	0.000839	0.000865	0.000926	0.000823	0.000812	0.000867	0.000906	0.000863	0.000868	0.000871	0.000859	0.000852	0.000829	0.000859	0.000873	0.000975	0.000838	0.000827	0.000855	0.000745	0.000978	0.000921	0.000903	0.000841	0.000937
								67.744	0.000898	0.000859	0.000932	0.000895	0.00088	0.000869	0.000986	0.000848	0.000841	0.000863	0.000925	0.000822	0.00081	0.000867	0.000904	0.000862	0.000868	0.000868	0.00086	0.000854	0.000829	0.000859	0.000873	0.000976	0.000837	0.000827	0.000855	0.000743	0.000978	0.000921	0.000903	0.000842	0.000935
								67.791	0.000899	0.000857	0.000933	0.000894	0.000884	0.000869	0.000984	0.000849	0.000843	0.000861	0.000925	0.000822	0.000809	0.000867	0.000901	0.00086	0.000868	0.000866	0.000861	0.000856	0.00083	0.00086	0.000873	0.000976	0.000836	0.000826	0.000855	0.000741	0.000978	0.000921	0.000903	0.000844	0.000934
								67.838	0.000901	0.000856	0.000935	0.000893	0.000889	0.000869	0.000982	0.000851	0.000844	0.000859	0.000924	0.000821	0.000807	0.000867	0.000899	0.000859	0.000867	0.000864	0.000861	0.000858	0.000831	0.000861	0.000873	0.000976	0.000835	0.000826	0.000855	0.00074	0.000977	0.000921	0.000902	0.000845	0.000933
								67.884	0.000902	0.000854	0.000936	0.000892	0.000894	0.000869	0.00098	0.000852	0.000846	0.000857	0.000924	0.000821	0.000805	0.000867	0.000897	0.000857	0.000867	0.000862	0.000861	0.000859	0.000831	0.000861	0.000873	0.000977	0.000835	0.000825	0.000854	0.000739	0.000976	0.000921	0.000902	0.000846	0.000931
								67.931	0.000903	0.000853	0.000937	0.000892	0.000899	0.000869	0.000977	0.000854	0.000847	0.000856	0.000923	0.00082	0.000803	0.000868	0.000895	0.000856	0.000866	0.00086	0.000862	0.000861	0.000832	0.000862	0.000873	0.000977	0.000834	0.000824	0.000854	0.000738	0.000975	0.00092	0.000901	0.000847	0.000929
								67.978	0.000905	0.000851	0.000937	0.000891	0.000904	0.000868	0.000974	0.000856	0.000849	0.000854	0.000922	0.00082	0.000802	0.000868	0.000893	0.000854	0.000865	0.000859	0.000862	0.000863	0.000834	0.000862	0.000873	0.000976	0.000833	0.000823	0.000854	0.000738	0.000973	0.000919	0.000901	0.000848	0.000927
								68.024	0.000907	0.00085	0.000938	0.00089	0.000908	0.000868	0.000971	0.000857	0.00085	0.000853	0.000922	0.000819	0.0008	0.000869	0.000891	0.000852	0.000865	0.000857	0.000862	0.000864	0.000835	0.000863	0.000873	0.000976	0.000832	0.000822	0.000853	0.000737	0.000971	0.000918	0.000901	0.000849	0.000925
								68.071	0.000908	0.000848	0.000938	0.000889	0.000913	0.000867	0.000968	0.000859	0.000851	0.000852	0.000921	0.000819	0.000798	0.000869	0.00089	0.00085	0.000864	0.000855	0.000861	0.000866	0.000836	0.000863	0.000873	0.000976	0.000831	0.000821	0.000853	0.000737	0.000969	0.000917	0.0009	0.00085	0.000923
								68.118	0.00091	0.000847	0.000938	0.000888	0.000917	0.000866	0.000965	0.000861	0.000852	0.000851	0.00092	0.000819	0.000797	0.00087	0.000888	0.000849	0.000863	0.000854	0.000861	0.000867	0.000838	0.000864	0.000873	0.000975	0.000831	0.00082	0.000852	0.000737	0.000967	0.000915	0.0009	0.00085	0.000921
								68.164	0.000912	0.000845	0.000938	0.000887	0.000922	0.000864	0.000962	0.000863	0.000853	0.00085	0.000919	0.000818	0.000795	0.000871	0.000886	0.000847	0.000863	0.000852	0.00086	0.000869	0.000839	0.000864	0.000873	0.000974	0.00083	0.000819	0.000851	0.000738	0.000965	0.000914	0.0009	0.00085	0.000919
								68.211	0.000913	0.000844	0.000938	0.000886	0.000926	0.000863	0.000958	0.000865	0.000854	0.00085	0.000918	0.000818	0.000793	0.000872	0.000884	0.000845	0.000862	0.000851	0.000859	0.00087	0.000841	0.000865	0.000873	0.000974	0.000829	0.000818	0.000851	0.000738	0.000962	0.000912	0.0009	0.00085	0.000917
								68.258	0.000915	0.000842	0.000937	0.000885	0.00093	0.000861	0.000954	0.000867	0.000855	0.000849	0.000916	0.000818	0.000792	0.000873	0.000883	0.000843	0.000862	0.00085	0.000859	0.000871	0.000842	0.000865	0.000873	0.000973	0.000829	0.000817	0.00085	0.000739	0.000959	0.00091	0.0009	0.00085	0.000915
								68.304	0.000917	0.000841	0.000936	0.000884	0.000934	0.00086	0.00095	0.000869	0.000855	0.000849	0.000915	0.000818	0.000791	0.000874	0.000882	0.000841	0.000861	0.000849	0.000858	0.000873	0.000844	0.000865	0.000873	0.000972	0.000828	0.000815	0.000849	0.00074	0.000956	0.000908	0.000899	0.00085	0.000913
								68.351	0.000919	0.00084	0.000936	0.000883	0.000937	0.000858	0.000946	0.000871	0.000856	0.000849	0.000914	0.000817	0.000789	0.000875	0.00088	0.000839	0.000861	0.000848	0.000856	0.000874	0.000846	0.000866	0.000873	0.000971	0.000827	0.000814	0.000848	0.000741	0.000953	0.000906	0.000899	0.000849	0.000911
								68.398	0.00092	0.000839	0.000935	0.000883	0.000941	0.000855	0.000942	0.000873	0.000856	0.000849	0.000913	0.000817	0.000788	0.000876	0.000879	0.000837	0.000861	0.000847	0.000855	0.000875	0.000848	0.000866	0.000873	0.000969	0.000827	0.000813	0.000847	0.000742	0.00095	0.000904	0.000899	0.000848	0.000909
								68.444	0.000922	0.000838	0.000933	0.000882	0.000944	0.000853	0.000937	0.000875	0.000856	0.000849	0.000911	0.000817	0.000787	0.000877	0.000878	0.000835	0.000861	0.000846	0.000854	0.000876	0.000849	0.000866	0.000873	0.000968	0.000827	0.000812	0.000846	0.000744	0.000947	0.000902	0.000899	0.000847	0.000908
								68.491	0.000924	0.000837	0.000932	0.000881	0.000947	0.000851	0.000933	0.000878	0.000856	0.00085	0.00091	0.000817	0.000786	0.000878	0.000877	0.000834	0.000861	0.000845	0.000852	0.000877	0.000851	0.000866	0.000873	0.000967	0.000826	0.000811	0.000845	0.000746	0.000943	0.0009	0.000899	0.000846	0.000906
								68.538	0.000926	0.000836	0.000931	0.000881	0.00095	0.000848	0.000928	0.00088	0.000856	0.00085	0.000908	0.000817	0.000786	0.000879	0.000876	0.000832	0.000861	0.000844	0.00085	0.000877	0.000853	0.000866	0.000873	0.000966	0.000826	0.00081	0.000844	0.000747	0.00094	0.000898	0.000899	0.000845	0.000904
								68.584	0.000927	0.000835	0.000929	0.00088	0.000953	0.000845	0.000923	0.000882	0.000856	0.000851	0.000907	0.000817	0.000785	0.00088	0.000875	0.00083	0.000861	0.000843	0.000849	0.000878	0.000855	0.000866	0.000872	0.000964	0.000826	0.000809	0.000843	0.000749	0.000937	0.000896	0.000899	0.000843	0.000902
								68.631	0.000929	0.000834	0.000927	0.00088	0.000955	0.000842	0.000918	0.000885	0.000856	0.000852	0.000905	0.000817	0.000784	0.000881	0.000874	0.000829	0.000862	0.000843	0.000847	0.000879	0.000857	0.000866	0.000872	0.000963	0.000826	0.000808	0.000842	0.000751	0.000933	0.000894	0.000898	0.000841	0.000901
								68.678	0.000931	0.000834	0.000926	0.000879	0.000958	0.000839	0.000912	0.000887	0.000856	0.000853	0.000903	0.000817	0.000784	0.000881	0.000873	0.000827	0.000863	0.000842	0.000845	0.00088	0.000859	0.000865	0.000872	0.000962	0.000826	0.000807	0.000841	0.000753	0.00093	0.000892	0.000898	0.00084	0.000899
								68.724	0.000932	0.000833	0.000924	0.000879	0.00096	0.000835	0.000907	0.00089	0.000856	0.000854	0.000902	0.000817	0.000784	0.000882	0.000872	0.000826	0.000864	0.000841	0.000843	0.000881	0.000861	0.000865	0.000872	0.00096	0.000826	0.000806	0.00084	0.000756	0.000927	0.00089	0.000898	0.000838	0.000898
								68.771	0.000934	0.000833	0.000922	0.000879	0.000961	0.000832	0.000901	0.000892	0.000856	0.000855	0.0009	0.000817	0.000783	0.000883	0.000871	0.000824	0.000865	0.000841	0.000841	0.000882	0.000863	0.000865	0.000871	0.000959	0.000826	0.000805	0.000838	0.000758	0.000924	0.000888	0.000898	0.000836	0.000896
								68.818	0.000936	0.000833	0.00092	0.000879	0.000963	0.000828	0.000895	0.000895	0.000856	0.000856	0.000899	0.000818	0.000783	0.000883	0.000871	0.000823	0.000866	0.00084	0.000839	0.000882	0.000865	0.000864	0.000871	0.000958	0.000826	0.000804	0.000837	0.000761	0.000921	0.000886	0.000897	0.000833	0.000895
								68.864	0.000938	0.000833	0.000918	0.000879	0.000965	0.000825	0.000889	0.000898	0.000855	0.000857	0.000897	0.000818	0.000783	0.000884	0.00087	0.000822	0.000868	0.00084	0.000837	0.000883	0.000866	0.000864	0.00087	0.000957	0.000826	0.000804	0.000835	0.000763	0.000918	0.000885	0.000897	0.000831	0.000894
								68.911	0.000939	0.000832	0.000916	0.000879	0.000966	0.000821	0.000883	0.0009	0.000855	0.000858	0.000896	0.000819	0.000784	0.000884	0.000869	0.000821	0.000869	0.000839	0.000836	0.000884	0.000868	0.000863	0.00087	0.000956	0.000827	0.000803	0.000834	0.000766	0.000916	0.000883	0.000896	0.000829	0.000893
								68.958	0.000941	0.000833	0.000914	0.00088	0.000967	0.000817	0.000876	0.000903	0.000855	0.000859	0.000895	0.000819	0.000784	0.000884	0.000868	0.00082	0.000871	0.000838	0.000834	0.000885	0.00087	0.000863	0.000869	0.000956	0.000827	0.000803	0.000832	0.000769	0.000913	0.000881	0.000896	0.000826	0.000892
								69.004	0.000942	0.000833	0.000912	0.00088	0.000968	0.000813	0.00087	0.000906	0.000855	0.00086	0.000893	0.00082	0.000784	0.000884	0.000868	0.000819	0.000873	0.000838	0.000832	0.000886	0.000872	0.000862	0.000868	0.000955	0.000828	0.000803	0.00083	0.000771	0.000911	0.00088	0.000895	0.000824	0.000892
								69.051	0.000944	0.000833	0.000911	0.000881	0.000968	0.00081	0.000863	0.000909	0.000855	0.000862	0.000892	0.000821	0.000785	0.000883	0.000867	0.000818	0.000875	0.000837	0.00083	0.000887	0.000874	0.000862	0.000867	0.000954	0.000828	0.000803	0.000828	0.000774	0.000909	0.000878	0.000894	0.000821	0.000891
								69.098	0.000945	0.000833	0.000909	0.000882	0.000969	0.000806	0.000856	0.000911	0.000854	0.000863	0.000891	0.000822	0.000786	0.000883	0.000866	0.000817	0.000877	0.000837	0.000829	0.000888	0.000875	0.000861	0.000866	0.000954	0.000829	0.000803	0.000826	0.000778	0.000908	0.000877	0.000893	0.000819	0.00089
								69.144	0.000947	0.000833	0.000907	0.000883	0.000969	0.000802	0.000849	0.000914	0.000854	0.000864	0.00089	0.000823	0.000787	0.000882	0.000865	0.000817	0.00088	0.000836	0.000827	0.000889	0.000877	0.00086	0.000865	0.000954	0.00083	0.000804	0.000824	0.000781	0.000906	0.000875	0.000892	0.000816	0.00089
								69.191	0.000948	0.000834	0.000905	0.000884	0.000969	0.000798	0.000843	0.000917	0.000854	0.000865	0.000889	0.000824	0.000788	0.000881	0.000865	0.000816	0.000882	0.000835	0.000826	0.00089	0.000879	0.00086	0.000864	0.000954	0.000831	0.000804	0.000822	0.000784	0.000905	0.000874	0.000891	0.000814	0.00089
[truncated: 553 more rows]

## Sheet: Figure 1J
Pro-Arg									Ratio 330nm/350nm										Ratio 330 nm/350 nm
	ΔTm/Tmapo								measurement 1										Measurement 2							Measurement 3
[truncated: 1,603 more rows]

## Sheet: Figure 2A
MFSD1 (%)	MFSD1+GLMP
[truncated: 3 more rows]

## Sheet: Figure 2C
	Lys-Ala-evoked current (nA)					oocyte	Time, ms	Current, nA	Mb potential,mV	Perfusion		oocyte	Time, ms	Current, nA	Mb potential,mV	Perfusion		oocyte	Time, ms	Current, nA	Mb potential,mV	Perfusion		oocyte	Time, ms	Current, nA	Voltage, mV	Perfusion
[truncated: 752 more rows]

[truncated: 55 more sheets: Figure 2D, Figure 2E, Figure 2F, Figure 2G , Figure 3C, Figure 3D, Figure 3E, Figure 4A, Figure 4C, Figure 4E, Figure 4F, Figure 5B, Figure 5C, Figure 5D, Figure 5F, Figure 5G, Figure 6G, Figure 7D, Ext. Data Fig 1b, Ext. Data Fig 1d Lys-Val …]
